# Supplementary material for: Association of Selenoprotein and Selenium Pathway Genotypes with Risk of Colorectal Cancer and Interaction with Selenium Status
Source: Nutrients. 2019 Apr 25;11(4):935. doi: 10.3390/nu11040935 (PMC6520820; doi:10.3390/nu11040935)
Supplement: Supplementary file 1 [file nutrients-11-00935-s001.zip]

Archive with 6 entries (6 files):
- Supp Figure S1 Selenium pathway genetic analysis summary.pdf
- Supp Table S3 SNPS and CRC risk.xlsx
- Supp Table S4 Se status x SNPs in controls.xlsx
- Supp Table S5 PIGE Analysis.xlsx
- SuppTable S1 Pathway descriptions and Genes.xlsx
- SuppTable S2 All SNP results.xlsx
