# Supplementary material for: Association of Selenoprotein and Selenium Pathway Genotypes with Risk of Colorectal Cancer and Interaction with Selenium Status
Source: Nutrients. 2019 Apr 25;11(4):935. doi: 10.3390/nu11040935 (PMC6520820; doi:10.3390/nu11040935)
Supplement: Supplementary file 1 [file nutrients-11-00935-s001.zip › Supp Table S3 SNPS and CRC risk.xlsx]

## Sheet: CRC
Supplementary Table S3i. All Se pathway SNPs (by gene and pathway) significantly associated with CRC risk before multiple testing corrections, the EPIC study, 1992-2003
Associations with colorectal cancer risk (unconditional logistic regression with adjustment for age at recruitment, study center and sex)
*SNPs in high linkage disequilibrium (R2 > 0.8)with other SNPs in the same gene are highlighted in yellow and listed on a separate tab with their proxy SNPs
** Additive models impose a structure in which each additional copy of the variant allele increases the response (log odds ratio) by the same amount.
***Adujsted P Values by Benjamini-Hochberg
				Colorectal Cancer (All)					Colorectal Cancer (Female)					Colorectal Cancer (Male)
number	Gene	SNP*	Genotype	Case	Control	OR (95% CI)	P-value	Adj P-value***	Case	Control	OR (95% CI)	P-value	Adj P-value**	Case	Control	OR (95% CI)	P-value	Adj P-value**
Pathway 1: Se transport/metabolism, selenoproteins and non-selenium containing associated proteins in Se transport and biosynthesis
1	DIO1	rs11206244	GG	543	618	1.00 (ref)	0.0879238	0.822017	275	309	1.00 (ref)	0.299991	0.931034	268	309	1.00 (ref)	0.183337	0.935015
			GA	577	557	1.18 (1.00,1.39)			282	265	1.21 (0.95,1.53)			295	292	1.16 (0.92,1.46)
			AA	147	134	1.24 (0.95,1.61)			71	71	1.11 (0.77,1.62)			76	63	1.38 (0.95,2.01)
			Additive**	1267	1309	1.13 (1.01,1.28)	0.034826	0.783231	628	645	1.10 (0.93,1.30)	0.244815	0.923285	639	664	1.17 (0.99,1.38)	0.0660829	0.896763
			Dominant (GA + AA vs. GG)	1267	1309	1.19 (1.02,1.39)	0.0297141	0.777278	628	645	1.19 (0.95,1.48)	0.134284	0.909014	639	664	1.20 (0.96,1.49)	0.112307	0.931579
			Recessive (AA vs. GG + GA)	1267	1309	1.14 (0.89,1.46)	0.302826	0.931501	628	645	1.02 (0.71,1.45)	0.916377	0.999899	639	664	1.28 (0.90,1.83)	0.16942	0.931579
2	GGT1 (GST)	rs2017869	GG	503	537	1.00 (ref)	0.0941626	0.826407	256	251	1.00 (ref)	0.0763025	0.909014	247	286	1.00 (ref)	0.159844	0.931579
			GC	593	648	0.98 (0.83,1.16)			292	345	0.82 (0.65,1.05)			301	303	1.17 (0.93,1.49)
			CC	214	183	1.25 (0.99,1.58)			104	86	1.16 (0.83,1.63)			110	97	1.35 (0.97,1.86)
			Additive*	1310	1368	1.09 (0.97,1.21)	0.145451	0.857254	652	682	1.01 (0.86,1.19)	0.888145	0.999899	658	686	1.16 (1.00,1.36)	0.0558131	0.896763
			Dominant (GC + CC vs. GG)	1310	1368	1.04 (0.89,1.22)	0.628389	0.985411	652	682	0.89 (0.71,1.12)	0.323639	0.934633	658	686	1.22 (0.97,1.52)	0.0855208	0.919337
			Recessive (CC vs. GG + GC)	1310	1368	1.27 (1.02,1.57)	0.030782	0.779554	652	682	1.30 (0.95,1.77)	0.103905	0.909014	658	686	1.24 (0.92,1.67)	0.165941	0.931579
3	GGT1 (GST)	rs5751902	GG	610	559	1.00 (ref)	0.10111	0.832866	288	280	1.00 (ref)	0.877721	0.999899	322	279	1.00 (ref)	0.0337474	0.886015
			GA	596	645	0.85 (0.72,0.99)			306	309	0.97 (0.77,1.22)			290	336	0.75 (0.59,0.93)
			AA	190	203	0.86 (0.68,1.08)			99	105	0.92 (0.67,1.27)			91	98	0.80 (0.57,1.11)
			Additive*	1396	1407	0.90 (0.81,1.01)	0.0671244	0.817503	693	694	0.96 (0.82,1.12)	0.611445	0.983476	703	713	0.85 (0.73,0.99)	0.0359558	0.886015
			Dominant (GA + AA vs. GG)	1396	1407	0.85 (0.73,0.99)	0.0325246	0.779554	693	694	0.95 (0.77,1.19)	0.67431	0.988302	703	713	0.76 (0.61,0.94)	0.0100407	0.749637
			Recessive (AA vs. GG + GA)	1396	1407	0.93 (0.75,1.16)	0.539318	0.975177	693	694	0.94 (0.70,1.27)	0.678098	0.988302	703	713	0.93 (0.68,1.26)	0.621246	0.995713
4	GPx1	rs17080528	GG	700	620	1.00 (ref)	0.00974713	0.703177	351	303	1.00 (ref)	0.0233126	0.909014	349	317	1.00 (ref)	0.246411	0.941968
			GA	580	636	0.81 (0.69,0.95)			291	318	0.79 (0.63,0.99)			289	318	0.83 (0.67,1.04)
			AA	131	154	0.75 (0.58,0.97)			58	77	0.64 (0.44,0.94)			73	77	0.86 (0.60,1.23)
			Additive*	1411	1410	0.84 (0.75,0.95)	0.0032864	0.554251	700	698	0.80 (0.68,0.94)	0.00619144	0.735179	711	712	0.89 (0.76,1.05)	0.159684	0.931579
			Dominant (GA + AA vs. GG)	1411	1410	0.80 (0.69,0.92)	0.00279767	0.534143	700	698	0.76 (0.61,0.94)	0.0112757	0.833477	711	712	0.84 (0.68,1.03)	0.0965589	0.931579
			Recessive (AA vs. GG + GA)	1411	1410	0.83 (0.65,1.06)	0.137243	0.854028	700	698	0.72 (0.50,1.04)	0.0762645	0.909014	711	712	0.94 (0.67,1.32)	0.727092	0.999902
5	GPx1	rs3448	GG	749	800	1.00 (ref)	0.0803848	0.82068	355	393	1.00 (ref)	0.0921627	0.909014	394	407	1.00 (ref)	0.626915	0.996676
			GA	542	511	1.13 (0.97,1.33)			273	248	1.22 (0.97,1.52)			269	263	1.06 (0.85,1.32)
			AA	115	93	1.33 (0.99,1.79)			68	54	1.41 (0.96,2.08)			47	39	1.23 (0.78,1.93)
			Additive*	1406	1404	1.14 (1.02,1.29)	0.0252424	0.753499	696	695	1.20 (1.02,1.41)	0.0295506	0.909014	710	709	1.08 (0.91,1.29)	0.358468	0.961822
			Dominant (GA + AA vs. GG)	1406	1404	1.16 (1.00,1.35)	0.0473808	0.791137	696	695	1.25 (1.01,1.55)	0.0393202	0.909014	710	709	1.08 (0.88,1.34)	0.461038	0.985577
			Recessive (AA vs. GG + GA)	1406	1404	1.27 (0.95,1.69)	0.104591	0.833112	696	695	1.31 (0.89,1.91)	0.167016	0.909014	710	709	1.20 (0.77,1.87)	0.417899	0.980089
6	GPx1	rs9818758	GG	980	919	1.00 (ref)	0.0367058	0.78859	491	450	1.00 (ref)	0.0751652	0.909014	489	469	1.00 (ref)	0.158333	0.931579
			GA	390	452	0.81 (0.68,0.95)			192	223	0.79 (0.62,0.99)			198	229	0.83 (0.66,1.04)
			AA	50	50	0.94 (0.63,1.40)			22	29	0.69 (0.39,1.22)			28	21	1.29 (0.72,2.30)
			Additive*	1420	1421	0.86 (0.76,0.99)	0.0346349	0.783231	705	702	0.80 (0.66,0.97)	0.0243093	0.909014	715	719	0.93 (0.77,1.13)	0.460831	0.985577
			Dominant (GA + AA vs. GG)	1420	1421	0.82 (0.70,0.96)	0.0133987	0.722085	705	702	0.77 (0.62,0.97)	0.0255507	0.909014	715	719	0.87 (0.69,1.08)	0.205188	0.937992
			Recessive (AA vs. GG + GA)	1420	1421	1.00 (0.67,1.49)	0.998563	0.999932	705	702	0.74 (0.42,1.31)	0.297808	0.931034	715	719	1.36 (0.76,2.43)	0.293763	0.955555
7	GPx4	rs2074451	CC	312	353	1.00 (ref)	0.0848059	0.822017	163	172	1.00 (ref)	0.135686	0.909014	149	181	1.00 (ref)	0.0728838	0.911006
			CA	685	666	1.19 (0.99,1.44)			331	347	1.03 (0.79,1.35)			354	319	1.37 (1.05,1.79)
			AA	300	272	1.27 (1.01,1.59)			151	121	1.35 (0.97,1.86)			149	151	1.21 (0.88,1.66)
			Additive*	1297	1291	1.13 (1.01,1.26)	0.0349046	0.783231	645	640	1.15 (0.98,1.36)	0.0838546	0.909014	652	651	1.10 (0.94,1.29)	0.217619	0.937992
			Dominant (CA + AA vs. CC)	1297	1291	1.21 (1.02,1.45)	0.033207	0.779554	645	640	1.12 (0.87,1.44)	0.391562	0.952832	652	651	1.32 (1.02,1.70)	0.0342102	0.886015
			Recessive (AA vs. CC + CA)	1297	1291	1.13 (0.94,1.36)	0.20186	0.88177	645	640	1.32 (1.00,1.73)	0.0473039	0.909014	652	651	0.98 (0.76,1.27)	0.884113	0.999902
8	GPx6	rs974334	GG	996	963	1.00 (ref)	0.0776881	0.819248	490	471	1.00 (ref)	0.0943749	0.909014	506	492	1.00 (ref)	0.422784	0.98044
			GC	358	376	0.92 (0.78,1.09)			187	186	0.97 (0.76,1.24)			171	190	0.87 (0.69,1.12)
			CC	35	54	0.62 (0.40,0.96)			16	30	0.50 (0.27,0.93)			19	24	0.76 (0.41,1.42)
			Additive*	1389	1393	0.87 (0.75,1.00)	0.0509979	0.791137	693	687	0.86 (0.70,1.05)	0.145697	0.909014	696	706	0.87 (0.72,1.07)	0.189469	0.935015
			Dominant (GC + CC vs. GG)	1389	1393	0.88 (0.75,1.04)	0.13874	0.854028	693	687	0.90 (0.72,1.14)	0.400957	0.952832	696	706	0.86 (0.68,1.09)	0.212128	0.937992
			Recessive (CC vs. GG + GC)	1389	1393	0.63 (0.41,0.98)	0.0397077	0.789971	693	687	0.50 (0.27,0.94)	0.0309488	0.909014	696	706	0.79 (0.43,1.47)	0.459176	0.985577
9	GSTA3	rs641019	TT	566	576	1.00 (ref)	0.0973379	0.830505	267	296	1.00 (ref)	0.0583679	0.909014	299	280	1.00 (ref)	0.192081	0.937154
			TA	627	656	0.97 (0.83,1.14)			326	320	1.13 (0.90,1.42)			301	336	0.84 (0.67,1.05)
			AA	216	177	1.25 (0.99,1.57)			109	81	1.50 (1.07,2.11)			107	96	1.06 (0.76,1.46)
			Additive*	1409	1409	1.08 (0.97,1.20)	0.175697	0.874921	702	697	1.20 (1.03,1.40)	0.0219017	0.909014	707	712	0.98 (0.84,1.14)	0.758439	0.999902
			Dominant (TA + AA vs. TT)	1409	1409	1.03 (0.89,1.20)	0.695773	0.988584	702	697	1.21 (0.97,1.50)	0.0886197	0.909014	707	712	0.88 (0.71,1.10)	0.262175	0.946526
			Recessive (AA vs. TT + TA)	1409	1409	1.26 (1.02,1.57)	0.0329296	0.779554	702	697	1.40 (1.03,1.92)	0.0333295	0.909014	707	712	1.16 (0.86,1.57)	0.333541	0.95758
10	LRP2	rs12614394	AA	711	668	1.00 (ref)	0.0886652	0.822017	358	322	1.00 (ref)	0.07821	0.909014	353	346	1.00 (ref)	0.490589	0.987455
			AG	585	590	0.93 (0.80,1.09)			284	300	0.84 (0.67,1.06)			301	290	1.02 (0.82,1.27)
			GG	107	136	0.74 (0.56,0.97)			52	69	0.66 (0.45,0.98)			55	67	0.81 (0.55,1.19)
			Additive*	1403	1394	0.89 (0.79,1.00)	0.0432539	0.789971	694	691	0.83 (0.70,0.98)	0.0247945	0.909014	709	703	0.95 (0.80,1.11)	0.506504	0.988851
			Dominant (AG + GG vs. AA)	1403	1394	0.89 (0.77,1.04)	0.141353	0.854028	694	691	0.81 (0.65,1.00)	0.0534818	0.909014	709	703	0.98 (0.79,1.21)	0.848066	0.999902
			Recessive (GG vs. AA + AG)	1403	1394	0.76 (0.58,0.99)	0.0446171	0.789971	694	691	0.72 (0.49,1.05)	0.0896425	0.909014	709	703	0.80 (0.55,1.16)	0.238135	0.937992
11	LRP2	rs2229266	GG	740	803	1.00 (ref)	0.0674341	0.817503	382	388	1.00 (ref)	0.884072	0.999899	358	415	1.00 (ref)	0.0101147	0.749637
			GA	549	497	1.20 (1.02,1.40)			255	254	1.02 (0.81,1.28)			294	243	1.41 (1.13,1.76)
			AA	112	105	1.17 (0.88,1.55)			55	51	1.11 (0.74,1.67)			57	54	1.23 (0.82,1.84)
			Additive*	1401	1405	1.13 (1.01,1.27)	0.0404767	0.789971	692	693	1.04 (0.88,1.23)	0.66627	0.988302	709	712	1.23 (1.04,1.45)	0.0140082	0.812636
			Dominant (GA + AA vs. GG)	1401	1405	1.19 (1.03,1.39)	0.0206179	0.746686	692	693	1.03 (0.83,1.28)	0.765621	0.994132	709	712	1.38 (1.11,1.70)	0.00305025	0.715507
			Recessive (AA vs. GG + GA)	1401	1405	1.08 (0.82,1.43)	0.573005	0.976894	692	693	1.10 (0.74,1.64)	0.637379	0.988302	709	712	1.07 (0.72,1.58)	0.736934	0.999902
12	LRP2	rs2389557	AA	350	328	1.00 (ref)	0.126228	0.850398	163	166	1.00 (ref)	0.290867	0.928766	187	162	1.00 (ref)	0.216334	0.937992
			AG	704	666	0.99 (0.82,1.19)			356	327	1.11 (0.85,1.45)			348	339	0.89 (0.68,1.15)
			GG	311	351	0.82 (0.66,1.02)			153	173	0.90 (0.66,1.22)			158	178	0.76 (0.56,1.03)
			Additive*	1365	1345	0.91 (0.82,1.01)	0.0824279	0.822017	672	666	0.95 (0.81,1.11)	0.493755	0.973061	693	679	0.87 (0.75,1.02)	0.0810729	0.919337
			Dominant (AG + GG vs. AA)	1365	1345	0.93 (0.78,1.11)	0.42265	0.952409	672	666	1.04 (0.80,1.33)	0.785256	0.997326	693	679	0.84 (0.66,1.08)	0.177437	0.931831
			Recessive (GG vs. AA + AG)	1365	1345	0.83 (0.70,0.99)	0.0424723	0.789971	672	666	0.84 (0.65,1.08)	0.16695	0.909014	693	679	0.83 (0.65,1.06)	0.133699	0.931579
13	LRP2	rs700552	GG	611	603	1.00 (ref)	0.118531	0.850398	296	313	1.00 (ref)	0.0490385	0.909014	315	290	1.00 (ref)	0.297855	0.956045
			GC	656	627	1.04 (0.88,1.21)			345	301	1.21 (0.97,1.51)			311	326	0.88 (0.71,1.10)
			CC	146	181	0.80 (0.63,1.03)			61	81	0.80 (0.55,1.16)			85	100	0.79 (0.56,1.10)
			Additive*	1413	1411	0.94 (0.84,1.05)	0.260159	0.912543	702	695	1.00 (0.85,1.17)	0.979228	0.999899	711	716	0.89 (0.76,1.03)	0.119741	0.931579
			Dominant (GC + CC vs. GG)	1413	1411	0.98 (0.85,1.14)	0.8317	0.997345	702	695	1.12 (0.91,1.39)	0.285967	0.927382	711	716	0.86 (0.70,1.06)	0.162667	0.931579
			Recessive (CC vs. GG + GC)	1413	1411	0.79 (0.62,0.99)	0.0435216	0.789971	702	695	0.72 (0.51,1.03)	0.0715838	0.909014	711	716	0.84 (0.61,1.15)	0.267528	0.949269
14	LRP2	rs9789747	AA	917	935	1.00 (ref)	0.129002	0.850398	454	446	1.00 (ref)	0.0433529	0.909014	463	489	1.00 (ref)	0.460547	0.985577
			AG	417	430	0.99 (0.84,1.17)			201	229	0.87 (0.69,1.09)			216	201	1.14 (0.90,1.44)
			GG	65	44	1.49 (1.01,2.22)			37	20	1.78 (1.01,3.12)			28	24	1.23 (0.70,2.16)
			Additive*	1399	1409	1.08 (0.94,1.23)	0.2623	0.913665	692	695	1.03 (0.85,1.24)	0.752518	0.990972	707	714	1.13 (0.93,1.36)	0.216977	0.937992
			Dominant (AG + GG vs. AA)	1399	1409	1.04 (0.89,1.22)	0.62016	0.985357	692	695	0.94 (0.75,1.17)	0.583939	0.979827	707	714	1.15 (0.92,1.44)	0.222552	0.937992
			Recessive (GG vs. AA + AG)	1399	1409	1.50 (1.01,2.22)	0.0431519	0.789971	692	695	1.86 (1.07,3.25)	0.0288644	0.909014	707	714	1.18 (0.67,2.06)	0.562996	0.988851
15	SCLY	rs3739055	GG	442	397	1.00 (ref)	0.108982	0.838623	225	197	1.00 (ref)	0.128834	0.909014	217	200	1.00 (ref)	0.568706	0.988851
			GA	640	688	0.83 (0.70,0.99)			311	346	0.77 (0.60,0.99)			329	342	0.88 (0.69,1.13)
			AA	298	304	0.87 (0.71,1.08)			143	145	0.86 (0.64,1.17)			155	159	0.89 (0.66,1.19)
			Additive*	1380	1389	0.93 (0.83,1.03)	0.150604	0.860289	679	688	0.91 (0.79,1.06)	0.235673	0.923285	701	701	0.94 (0.81,1.09)	0.394361	0.974341
			Dominant (GA + AA vs. GG)	1380	1389	0.84 (0.72,0.99)	0.0412297	0.789971	679	688	0.80 (0.63,1.01)	0.0603121	0.909014	701	701	0.88 (0.70,1.11)	0.289009	0.955555
			Recessive (AA vs. GG + GA)	1380	1389	0.98 (0.82,1.17)	0.825203	0.997345	679	688	1.01 (0.77,1.31)	0.960012	0.999899	701	701	0.96 (0.75,1.24)	0.761979	0.999902
16	SELENOM	rs11705137	AA	367	346	1.00 (ref)	0.0242614	0.753499	179	163	1.00 (ref)	0.00400403	0.641472	188	183	1.00 (ref)	0.671175	0.999902
			AG	631	648	0.91 (0.75,1.09)			320	313	0.92 (0.70,1.20)			311	335	0.89 (0.69,1.15)
			GG	288	359	0.74 (0.60,0.92)			135	197	0.62 (0.45,0.84)			153	162	0.90 (0.67,1.23)
			Additive*	1286	1353	0.86 (0.78,0.96)	0.00785317	0.683536	634	673	0.79 (0.67,0.92)	0.00243959	0.566966	652	680	0.95 (0.81,1.10)	0.49031	0.987455
			Dominant (AG + GG vs. AA)	1286	1353	0.85 (0.71,1.01)	0.0641653	0.814666	634	673	0.80 (0.63,1.03)	0.0879118	0.909014	652	680	0.90 (0.70,1.14)	0.374157	0.967496
			Recessive (GG vs. AA + AG)	1286	1353	0.79 (0.66,0.95)	0.0118226	0.710119	634	673	0.65 (0.51,0.84)	0.00109593	0.420862	652	680	0.97 (0.75,1.26)	0.824205	0.999902
17	SELENOT	rs17214746	AA	1015	970	1.00 (ref)	0.0889155	0.822017	511	483	1.00 (ref)	0.270554	0.925278	504	487	1.00 (ref)	0.331802	0.95758
			AG	353	374	0.90 (0.76,1.06)			171	178	0.91 (0.71,1.17)			182	196	0.89 (0.70,1.13)
			GG	28	43	0.62 (0.38,1.01)			13	21	0.58 (0.28,1.18)			15	22	0.66 (0.34,1.29)
			Additive*	1396	1387	0.86 (0.74,1.00)	0.0435339	0.789971	695	682	0.86 (0.70,1.06)	0.165527	0.909014	701	705	0.86 (0.70,1.06)	0.154281	0.931579
			Dominant (AG + GG vs. AA)	1396	1387	0.87 (0.74,1.03)	0.0968215	0.828881	695	682	0.88 (0.69,1.11)	0.283352	0.926813	701	705	0.86 (0.68,1.09)	0.218794	0.937992
			Recessive (GG vs. AA + AG)	1396	1387	0.64 (0.39,1.04)	0.0695196	0.817503	695	682	0.59 (0.29,1.21)	0.149927	0.909014	701	705	0.68 (0.35,1.33)	0.264217	0.946526
18	SELENOV	rs4802034	GG	779	783	1.00 (ref)	0.0508718	0.791137	386	381	1.00 (ref)	0.842687	0.999899	393	402	1.00 (ref)	0.0170234	0.827914
			GA	543	510	1.07 (0.91,1.25)			267	263	1.00 (0.80,1.25)			276	247	1.15 (0.92,1.43)
			AA	66	94	0.70 (0.50,0.98)			36	41	0.87 (0.54,1.40)			30	53	0.57 (0.36,0.92)
			Additive*	1388	1387	0.95 (0.84,1.08)	0.429663	0.953134	689	685	0.97 (0.81,1.15)	0.699751	0.989981	699	702	0.94 (0.79,1.12)	0.486296	0.985759
			Dominant (GA + AA vs. GG)	1388	1387	1.01 (0.87,1.17)	0.898656	0.997865	689	685	0.98 (0.79,1.21)	0.844105	0.999899	699	702	1.04 (0.84,1.29)	0.691155	0.999902
			Recessive (AA vs. GG + GA)	1388	1387	0.68 (0.49,0.94)	0.0213306	0.746686	689	685	0.87 (0.55,1.39)	0.559189	0.979827	699	702	0.54 (0.34,0.86)	0.00961358	0.749637
19	SELENOF	rs472509	AA	1218	1202	1.00 (ref)	0.0716967	0.819248	607	593	1.00 (ref)	0.225355	0.923285	611	609	1.00 (ref)	0.999315	0.999902
			AG	151	159	0.94 (0.74,1.19)			66	74	0.87 (0.61,1.24)			85	85	1.00 (0.72,1.38)
			GG	1	10	0.09 (0.01,0.74)			1	5	0.18 (0.02,1.57)			0	5	0.00 (0.00, Inf)
			Additive*	1370	1371	0.85 (0.68,1.06)	0.148194	0.858952	674	672	0.79 (0.57,1.10)	0.167622	0.909014	696	699	0.89 (0.66,1.21)	0.459067	0.985577
			Dominant (AG + GG vs. AA)	1370	1371	0.89 (0.70,1.12)	0.32904	0.931501	674	672	0.82 (0.58,1.17)	0.272626	0.925278	696	699	0.94 (0.68,1.30)	0.712882	0.999902
			Recessive (GG vs. AA + AG)	1370	1371	0.09 (0.01,0.74)	0.0249957	0.753499	674	672	0.18 (0.02,1.59)	0.123742	0.909014	696	699	0.00 (0.00, Inf)	0.970467	0.999902
20	SEPHS1	rs2181839	GG	728	784	1.00 (ref)	0.0753753	0.819248	360	389	1.00 (ref)	0.169577	0.909014	368	395	1.00 (ref)	0.259567	0.945418
			GA	515	461	1.21 (1.03,1.42)			258	226	1.24 (0.98,1.56)			257	235	1.18 (0.94,1.48)
			AA	73	72	1.11 (0.79,1.56)			33	38	0.95 (0.58,1.56)			40	34	1.30 (0.80,2.10)
			Additive*	1316	1317	1.13 (1.00,1.29)	0.0568872	0.803877	651	653	1.11 (0.92,1.33)	0.264975	0.925278	665	664	1.16 (0.97,1.39)	0.104271	0.931579
			Dominant (GA + AA vs. GG)	1316	1317	1.19 (1.02,1.39)	0.0259799	0.753499	651	653	1.20 (0.96,1.50)	0.111832	0.909014	665	664	1.20 (0.96,1.49)	0.10958	0.931579
			Recessive (AA vs. GG + GA)	1316	1317	1.03 (0.74,1.45)	0.855244	0.997345	651	653	0.88 (0.54,1.43)	0.597617	0.981022	665	664	1.22 (0.76,1.95)	0.419911	0.98044
21	SEPHS1	rs2275129	GG	361	423	1.00 (ref)	0.0321012	0.779554	179	207	1.00 (ref)	0.142226	0.909014	182	216	1.00 (ref)	0.116126	0.931579
			GC	726	690	1.23 (1.03,1.47)			345	341	1.17 (0.91,1.50)			381	349	1.30 (1.01,1.66)
			CC	321	295	1.28 (1.04,1.58)			174	150	1.35 (1.00,1.82)			147	145	1.20 (0.89,1.63)
			Additive*	1408	1408	1.14 (1.02,1.26)	0.0173146	0.746686	698	698	1.16 (1.00,1.35)	0.0483039	0.909014	710	710	1.11 (0.96,1.29)	0.168963	0.931579
			Dominant (GC + CC vs. GG)	1408	1408	1.25 (1.05,1.47)	0.00957606	0.697332	698	698	1.22 (0.96,1.55)	0.0968054	0.909014	710	710	1.27 (1.01,1.60)	0.0450197	0.896763
			Recessive (CC vs. GG + GC)	1408	1408	1.12 (0.94,1.34)	0.217032	0.885156	698	698	1.22 (0.95,1.57)	0.115886	0.909014	710	710	1.02 (0.79,1.32)	0.895778	0.999902
22	SEPHS1	rs7901303	CC	496	447	1.00 (ref)	0.0483694	0.791137	259	227	1.00 (ref)	0.193366	0.923285	237	220	1.00 (ref)	0.172918	0.931579
			CA	684	693	0.88 (0.75,1.04)			330	344	0.83 (0.66,1.05)			354	349	0.94 (0.74,1.19)
			AA	235	276	0.76 (0.61,0.95)			115	128	0.78 (0.57,1.07)			120	148	0.75 (0.56,1.02)
			Additive*	1415	1416	0.88 (0.79,0.97)	0.0140159	0.727319	704	699	0.87 (0.75,1.02)	0.0832563	0.909014	711	717	0.88 (0.76,1.02)	0.0841599	0.919337
			Dominant (CA + AA vs. CC)	1415	1416	0.85 (0.73,0.99)	0.0429388	0.789971	704	699	0.82 (0.66,1.02)	0.0780314	0.909014	711	717	0.88 (0.71,1.10)	0.276534	0.951499
			Recessive (AA vs. CC + CA)	1415	1416	0.82 (0.68,1.00)	0.0461654	0.791137	704	699	0.87 (0.66,1.15)	0.324105	0.934633	711	717	0.78 (0.60,1.02)	0.0715507	0.907835
23	SELENON	rs11247710	CC	415	359	1.00 (ref)	0.0537991	0.795962	194	187	1.00 (ref)	0.926865	0.999899	221	172	1.00 (ref)	0.00836234	0.727946
			CG	697	726	0.83 (0.70,0.99)			345	350	0.95 (0.74,1.22)			352	376	0.73 (0.57,0.93)
			GG	296	324	0.79 (0.64,0.97)			159	158	0.97 (0.71,1.31)			137	166	0.64 (0.47,0.87)
			Additive*	1408	1409	0.88 (0.80,0.98)	0.0231845	0.753499	698	695	0.98 (0.84,1.14)	0.805852	0.999486	710	714	0.80 (0.68,0.93)	0.00308637	0.715507
			Dominant (CG + GG vs. CC)	1408	1409	0.82 (0.69,0.97)	0.0189038	0.746686	698	695	0.96 (0.75,1.21)	0.709003	0.990066	710	714	0.70 (0.55,0.89)	0.00305866	0.715507
			Recessive (GG vs. CC + CG)	1408	1409	0.89 (0.74,1.06)	0.189173	0.88177	698	695	1.00 (0.77,1.29)	0.986807	0.999899	710	714	0.79 (0.61,1.02)	0.0705757	0.904719
24	SELENON	rs11247735	GG	384	402	1.00 (ref)	0.0392399	0.789971	199	196	1.00 (ref)	0.886843	0.999899	185	206	1.00 (ref)	0.00667802	0.727946
			GA	710	742	1.00 (0.84,1.19)			353	358	0.97 (0.76,1.25)			357	384	1.03 (0.80,1.32)
			AA	321	265	1.27 (1.02,1.58)			149	141	1.04 (0.77,1.41)			172	124	1.55 (1.14,2.10)
			Additive*	1415	1409	1.12 (1.00,1.24)	0.0418609	0.789971	701	695	1.02 (0.87,1.18)	0.832235	0.999899	714	714	1.23 (1.05,1.43)	0.00822676	0.727946
			Dominant (GA + AA vs. GG)	1415	1409	1.07 (0.91,1.27)	0.397982	0.94557	701	695	0.99 (0.78,1.25)	0.946324	0.999899	714	714	1.16 (0.91,1.46)	0.223223	0.937992
			Recessive (AA vs. GG + GA)	1415	1409	1.27 (1.06,1.52)	0.0109402	0.710119	701	695	1.06 (0.82,1.38)	0.661282	0.988302	714	714	1.52 (1.17,1.97)	0.00159408	0.715507
25	SELENON	rs2072749	AA	797	740	1.00 (ref)	0.0954997	0.82714	383	376	1.00 (ref)	0.954609	0.999899	414	364	1.00 (ref)	0.0196961	0.827914
			AG	518	565	0.85 (0.73,0.99)			264	267	0.97 (0.77,1.21)			254	298	0.74 (0.60,0.93)
			GG	98	108	0.84 (0.62,1.12)			54	54	0.98 (0.65,1.49)			44	54	0.72 (0.47,1.10)
			Additive*	1413	1413	0.88 (0.79,1.00)	0.0424097	0.789971	701	697	0.98 (0.83,1.16)	0.815719	0.999486	712	716	0.80 (0.67,0.94)	0.00837768	0.727946
			Dominant (AG + GG vs. AA)	1413	1413	0.85 (0.73,0.98)	0.0303981	0.779554	701	697	0.97 (0.78,1.20)	0.770275	0.994132	712	716	0.74 (0.60,0.91)	0.00513933	0.727946
			Recessive (GG vs. AA + AG)	1413	1413	0.90 (0.67,1.19)	0.452296	0.953683	701	697	1.00 (0.67,1.49)	0.994462	0.999899	712	716	0.81 (0.54,1.23)	0.32486	0.95758
26	SELENON	rs4659382	GG	783	713	1.00 (ref)	0.0193235	0.746686	379	360	1.00 (ref)	0.450055	0.969049	404	353	1.00 (ref)	0.00616898	0.727946
			GC	509	573	0.80 (0.69,0.94)			266	271	0.92 (0.73,1.15)			243	302	0.70 (0.56,0.87)
			CC	96	107	0.82 (0.61,1.10)			45	55	0.77 (0.50,1.19)			51	52	0.86 (0.57,1.30)
			Additive*	1388	1393	0.86 (0.76,0.97)	0.0110783	0.710119	690	686	0.90 (0.76,1.07)	0.220743	0.923285	698	707	0.81 (0.69,0.96)	0.0162429	0.827914
			Dominant (GC + CC vs. GG)	1388	1393	0.81 (0.69,0.94)	0.00498695	0.625428	690	686	0.90 (0.72,1.11)	0.317473	0.932792	698	707	0.72 (0.58,0.89)	0.0023816	0.715507
			Recessive (CC vs. GG + GC)	1388	1393	0.90 (0.67,1.20)	0.4549	0.953683	690	686	0.80 (0.53,1.22)	0.301484	0.931252	698	707	1.00 (0.67,1.50)	0.993417	0.999902
27	SEPSECS (SLA)	rs16876882	GG	1167	1139	1.00 (ref)	0.0111186	0.710119	565	572	1.00 (ref)	0.355945	0.94559	602	567	1.00 (ref)	0.0021265	0.715507
			GA	210	258	0.79 (0.65,0.97)			118	119	1.00 (0.75,1.33)			92	139	0.62 (0.47,0.83)
			AA	19	9	2.18 (0.97,4.90)			10	5	2.27 (0.74,6.95)			9	4	2.15 (0.65,7.05)
			Additive*	1396	1406	0.90 (0.75,1.08)	0.251291	0.906162	693	696	1.09 (0.84,1.41)	0.516021	0.976233	703	710	0.74 (0.57,0.95)	0.0209092	0.827914
			Dominant (GA + AA vs. GG)	1396	1406	0.84 (0.69,1.02)	0.0763872	0.819248	693	696	1.05 (0.79,1.38)	0.753408	0.990972	703	710	0.66 (0.50,0.88)	0.00428051	0.725179
			Recessive (AA vs. GG + GA)	1396	1406	2.27 (1.01,5.11)	0.0475008	0.791137	693	696	2.27 (0.74,6.94)	0.150625	0.909014	703	710	2.32 (0.71,7.61)	0.165621	0.931579
28	SEPSECS (SLA)	rs3756207	AA	920	927	1.00 (ref)	0.116865	0.850398	444	461	1.00 (ref)	0.354022	0.94559	476	466	1.00 (ref)	0.163943	0.931579
			AG	389	383	1.02 (0.86,1.21)			198	183	1.12 (0.88,1.43)			191	200	0.94 (0.74,1.19)
			GG	34	54	0.64 (0.41,0.99)			19	27	0.74 (0.40,1.35)			15	27	0.54 (0.28,1.03)
			Additive*	1343	1364	0.93 (0.81,1.07)	0.330764	0.931501	661	671	1.01 (0.83,1.24)	0.910261	0.999899	682	693	0.86 (0.70,1.05)	0.143884	0.931579
			Dominant (AG + GG vs. AA)	1343	1364	0.97 (0.83,1.15)	0.739149	0.992984	661	671	1.07 (0.85,1.35)	0.566652	0.979827	682	693	0.89 (0.71,1.12)	0.318792	0.95758
			Recessive (GG vs. AA + AG)	1343	1364	0.63 (0.41,0.98)	0.0394313	0.789971	661	671	0.71 (0.39,1.30)	0.266249	0.925278	682	693	0.55 (0.29,1.05)	0.0686221	0.903668
29	SLC3A1 (rBAT) (BO+ system	rs12473699	AA	468	468	1.00 (ref)	0.0724347	0.819248	234	245	1.00 (ref)	0.498789	0.973469	234	223	1.00 (ref)	0.0119816	0.772934
			AG	639	662	0.96 (0.81,1.14)			318	298	1.13 (0.89,1.44)			321	364	0.83 (0.65,1.06)
			GG	246	199	1.24 (0.99,1.56)			117	105	1.18 (0.85,1.63)			129	94	1.31 (0.95,1.82)
			Additive*	1353	1329	1.08 (0.97,1.21)	0.155872	0.863937	669	648	1.09 (0.94,1.28)	0.258184	0.925066	684	681	1.08 (0.92,1.26)	0.346331	0.95758
			Dominant (AG + GG vs. AA)	1353	1329	1.03 (0.87,1.20)	0.75985	0.994047	669	648	1.14 (0.91,1.43)	0.25172	0.924506	684	681	0.93 (0.74,1.17)	0.520018	0.988851
			Recessive (GG vs. AA + AG)	1353	1329	1.27 (1.03,1.56)	0.0246005	0.753499	669	648	1.10 (0.82,1.48)	0.518132	0.976542	684	681	1.47 (1.09,1.97)	0.0104102	0.749637
30	SLC3A1 (rBAT) (BO+ system	rs3738985	CC	838	841	1.00 (ref)	0.074546	0.819248	419	416	1.00 (ref)	0.411895	0.955978	419	425	1.00 (ref)	0.128187	0.931579
			CA	477	507	0.94 (0.81,1.11)			227	245	0.93 (0.74,1.16)			250	262	0.97 (0.77,1.21)
			AA	92	66	1.40 (1.01,1.95)			50	40	1.26 (0.81,1.96)			42	26	1.65 (0.99,2.75)
			Additive*	1407	1414	1.05 (0.93,1.19)	0.427099	0.953134	696	701	1.02 (0.86,1.22)	0.792928	0.998947	711	713	1.09 (0.91,1.30)	0.343898	0.95758
			Dominant (CA + AA vs. CC)	1407	1414	1.00 (0.86,1.16)	0.962812	0.999932	696	701	0.97 (0.78,1.21)	0.800065	0.998947	711	713	1.03 (0.83,1.27)	0.802647	0.999902
			Recessive (AA vs. CC + CA)	1407	1414	1.43 (1.03,1.99)	0.0306889	0.779554	696	701	1.29 (0.84,2.00)	0.246599	0.923285	711	713	1.67 (1.01,2.77)	0.0451036	0.896763
31	SLC7A9 (BO+ system)	rs16967511	AA	1257	1216	1.00 (ref)	0.0701683	0.818476	620	605	1.00 (ref)	0.397627	0.952832	637	611	1.00 (ref)	0.0863677	0.919337
			AC	153	191	0.76 (0.61,0.96)			81	92	0.83 ( 0.60, 1.15)			72	99	0.69 (0.50,0.96)
			CC	7	6	1.11 (0.37,3.35)			4	2	1.96 ( 0.35,10.98)			3	4	0.73 (0.16,3.30)
			Additive*	1417	1413	0.80 (0.65,0.99)	0.0411371	0.789971	705	699	0.89 (0.66,1.21)	0.454026	0.969224	712	714	0.71 (0.53,0.97)	0.0312029	0.862911
			Dominant (AC + CC vs. AA)	1417	1413	0.78 (0.62,0.97)	0.0271368	0.767032	705	699	0.86 (0.62,1.18)	0.343922	0.941368	712	714	0.69 (0.50,0.96)	0.0269357	0.827914
			Recessive (CC vs. AA + AC)	1417	1413	1.16 (0.39,3.50)	0.787203	0.996792	705	699	2.02 ( 0.36,11.27)	0.424122	0.962727	712	714	0.77 (0.17,3.51)	0.739185	0.999902
32	SLC7A9 (BO+ system)	rs2161518	CC	937	945	1.00 (ref)	0.0948621	0.826407	466	460	1.00 (ref)	0.400167	0.952832	471	485	1.00 (ref)	0.173315	0.931579
			CA	397	410	0.98 (0.83,1.15)			196	207	0.94 (0.74,1.19)			201	203	1.02 (0.81,1.29)
			AA	49	30	1.65 (1.04,2.63)			22	15	1.51 (0.76,2.97)			27	15	1.86 (0.97,3.54)
			Additive*	1383	1385	1.07 (0.93,1.23)	0.35272	0.935145	684	682	1.02 (0.83,1.25)	0.848824	0.999899	699	703	1.12 (0.92,1.37)	0.248634	0.941968
			Dominant (CA + AA vs. CC)	1383	1385	1.02 (0.87,1.20)	0.77554	0.995305	684	682	0.98 (0.78,1.23)	0.828763	0.999899	699	703	1.08 (0.86,1.35)	0.526529	0.988851
			Recessive (AA vs. CC + CA)	1383	1385	1.66 (1.05,2.64)	0.0312245	0.779554	684	682	1.53 (0.78,3.02)	0.213934	0.923285	699	703	1.84 (0.97,3.51)	0.062066	0.896763
33	SLC7A9 (BO+ system)	rs2287876	TT	810	768	1.00 (ref)	0.016329	0.744914	397	375	1.00 (ref)	0.299574	0.931034	413	393	1.00 (ref)	0.0371672	0.891129
			TA	496	562	0.83 (0.71,0.98)			252	277	0.85 (0.68,1.07)			244	285	0.81 (0.65,1.02)
			AA	87	66	1.25 (0.89,1.76)			41	35	1.11 (0.68,1.79)			46	31	1.42 (0.88,2.31)
			Additive*	1393	1396	0.95 (0.84,1.08)	0.456112	0.953683	690	687	0.94 (0.79,1.12)	0.490188	0.972382	703	709	0.97 (0.81,1.16)	0.719375	0.999902
			Dominant (TA + AA vs. TT)	1393	1396	0.88 (0.75,1.02)	0.0872234	0.822017	690	687	0.88 (0.71,1.09)	0.249561	0.923468	703	709	0.87 (0.70,1.08)	0.203891	0.937992
			Recessive (AA vs. TT + TA)	1393	1396	1.35 (0.97,1.88)	0.0771382	0.819248	690	687	1.18 (0.74,1.89)	0.487097	0.972382	703	709	1.55 (0.97,2.50)	0.0695437	0.904315
34	TXNRD1 (TR1)	rs10778318	GG	684	688	1.00 (ref)	0.089092	0.822017	336	344	1.00 (ref)	0.545919	0.979827	348	344	1.00 (ref)	0.102362	0.931579
			GA	585	612	0.96 (0.82,1.12)			297	296	1.03 (0.82,1.28)			288	316	0.90 (0.72,1.12)
			AA	135	104	1.32 (1.00,1.74)			64	53	1.25 (0.84,1.87)			71	51	1.37 (0.93,2.03)
			Additive*	1404	1404	1.06 (0.95,1.20)	0.292852	0.927503	697	693	1.08 (0.91,1.27)	0.371517	0.948499	707	711	1.05 (0.89,1.23)	0.577206	0.988851
			Dominant (GA + AA vs. GG)	1404	1404	1.01 (0.87,1.17)	0.879891	0.997345	697	693	1.06 (0.86,1.31)	0.584455	0.979827	707	711	0.96 (0.78,1.19)	0.720785	0.999902
			Recessive (AA vs. GG + GA)	1404	1404	1.34 (1.02,1.75)	0.0324346	0.779554	697	693	1.24 (0.84,1.82)	0.282975	0.926813	707	711	1.44 (0.99,2.10)	0.0570843	0.896763
35	TXNRD1 (TR1)	rs11111979	GG	395	429	1.00 (ref)	0.0151589	0.744625	190	215	1.00 (ref)	0.00871977	0.814895	205	214	1.00 (ref)	0.578299	0.988851
			GC	627	680	1.00 (0.84,1.20)			306	336	1.04 (0.80,1.33)			321	344	0.98 (0.77,1.25)
			CC	279	230	1.34 (1.07,1.67)			149	110	1.58 (1.15,2.17)			130	120	1.14 (0.83,1.57)
			Additive*	1301	1339	1.14 (1.02,1.27)	0.0216943	0.74923	645	661	1.23 (1.05,1.44)	0.00990051	0.815823	656	678	1.06 (0.90,1.23)	0.486497	0.985759
			Dominant (GC + CC vs. GG)	1301	1339	1.09 (0.92,1.28)	0.314794	0.931501	645	661	1.17 (0.92,1.48)	0.20256	0.923285	656	678	1.02 (0.81,1.29)	0.860121	0.999902
			Recessive (CC vs. GG + GC)	1301	1339	1.33 (1.10,1.62)	0.00380321	0.565952	645	661	1.55 (1.17,2.04)	0.00215592	0.557941	656	678	1.16 (0.88,1.53)	0.301719	0.95758
36	TXNRD1 (TR1)	rs7953266	AA	514	550	1.00 (ref)	0.0581086	0.806672	241	279	1.00 (ref)	0.00528013	0.726984	273	271	1.00 (ref)	0.898191	0.999902
			AG	657	669	1.05 (0.90,1.24)			333	333	1.17 (0.92,1.47)			324	336	0.96 (0.76,1.21)
			GG	240	198	1.31 (1.05,1.64)			128	88	1.72 (1.24,2.38)			112	110	1.02 (0.74,1.40)
			Additive*	1411	1417	1.12 (1.01,1.25)	0.0319175	0.779554	702	700	1.28 (1.09,1.49)	0.00202244	0.551165	709	717	1.00 (0.86,1.16)	0.988584	0.999902
			Dominant (AG + GG vs. AA)	1411	1417	1.11 (0.95,1.30)	0.176114	0.874921	702	700	1.28 (1.03,1.59)	0.0283273	0.909014	709	717	0.97 (0.79,1.21)	0.810638	0.999902
			Recessive (GG vs. AA + AG)	1411	1417	1.27 (1.04,1.57)	0.0213712	0.746686	702	700	1.57 (1.17,2.12)	0.00299881	0.566966	709	717	1.04 (0.78,1.39)	0.769373	0.999902
37	TXNRD2 (TR3)	rs17745314	GG	1148	1129	1.00 (ref)	0.0906691	0.822017	590	555	1.00 (ref)	0.0568396	0.909014	558	574	1.00 (ref)	0.184249	0.935015
			GA	259	266	0.96 (0.79,1.16)			110	134	0.77 (0.58,1.02)			149	132	1.16 (0.89,1.51)
			AA	9	21	0.42 (0.19,0.92)			4	10	0.37 (0.11,1.21)			5	11	0.46 (0.16,1.35)
			Additive*	1416	1416	0.89 (0.74,1.05)	0.169708	0.873288	704	699	0.74 (0.57,0.95)	0.0198877	0.909014	712	717	1.04 (0.82,1.33)	0.717185	0.999902
			Dominant (GA + AA vs. GG)	1416	1416	0.92 (0.76,1.10)	0.358627	0.935729	704	699	0.74 (0.56,0.98)	0.03461	0.909014	712	717	1.11 (0.86,1.43)	0.434613	0.983571
			Recessive (AA vs. GG + GA)	1416	1416	0.42 (0.19,0.93)	0.0323595	0.779554	704	699	0.39 (0.12,1.27)	0.118245	0.909014	712	717	0.45 (0.15,1.31)	0.142913	0.931579
38	TXNRD2 (TR3)	rs933271	AA	668	673	1.00 (ref)	0.0718247	0.819248	325	325	1.00 (ref)	0.107015	0.909014	343	348	1.00 (ref)	0.498742	0.987636
			AG	530	490	1.09 (0.92,1.28)			269	241	1.11 (0.88,1.40)			261	249	1.06 (0.84,1.34)
			GG	104	133	0.78 (0.59,1.03)			46	63	0.70 (0.46,1.07)			58	70	0.84 (0.57,1.23)
			Additive*	1302	1296	0.96 (0.85,1.08)	0.471117	0.956669	640	629	0.94 (0.79,1.12)	0.503932	0.973851	662	667	0.97 (0.82,1.14)	0.707252	0.999902
			Dominant (AG + GG vs. AA)	1302	1296	1.02 (0.87,1.19)	0.798181	0.997086	640	629	1.03 (0.82,1.28)	0.827661	0.999486	662	667	1.01 (0.82,1.26)	0.897981	0.999902
			Recessive (GG vs. AA + AG)	1302	1296	0.75 (0.57,0.98)	0.0380925	0.789971	640	629	0.67 (0.45,1.01)	0.0541637	0.909014	662	667	0.82 (0.56,1.19)	0.288811	0.955555
39	TXNRD2 (TR3)	rs9606174	AA	1031	1014	1.00 (ref)	0.0453195	0.789971	505	492	1.00 (ref)	0.0391729	0.909014	526	522	1.00 (ref)	0.495625	0.987636
			AG	209	265	0.78 (0.63,0.95)			104	143	0.71 (0.53,0.94)			105	122	0.84 (0.63,1.13)
			GG	14	12	1.12 (0.51,2.45)			7	4	1.69 (0.49,5.85)			7	8	0.85 (0.30,2.40)
			Additive*	1254	1291	0.83 (0.69,0.99)	0.0405761	0.789971	616	639	0.78 (0.60,1.02)	0.0699344	0.909014	638	652	0.86 (0.66,1.11)	0.253161	0.941968
			Dominant (AG + GG vs. AA)	1254	1291	0.79 (0.65,0.96)	0.0204696	0.746686	616	639	0.74 (0.56,0.97)	0.0312456	0.909014	638	652	0.84 (0.63,1.12)	0.236174	0.937992
			Recessive (GG vs. AA + AG)	1254	1291	1.17 (0.54,2.56)	0.688014	0.987845	616	639	1.80 (0.52,6.22)	0.355208	0.94559	638	652	0.88 (0.31,2.47)	0.805561	0.999902
40	TXNRD3	rs777238	GG	1066	1088	1.00 (ref)	0.0766252	0.819248	542	535	1.00 (ref)	0.228327	0.923285	524	553	1.00 (ref)	0.105919	0.931579
			GA	305	303	1.03 (0.86,1.23)			135	150	0.89 (0.69,1.17)			170	153	1.18 (0.92,1.51)
			AA	33	17	1.99 (1.10,3.60)			18	10	1.79 (0.81,3.95)			15	7	2.28 (0.92,5.68)
			Additive*	1404	1408	1.12 (0.96,1.31)	0.16202	0.870644	695	695	1.01 (0.81,1.27)	0.904855	0.999899	709	713	1.25 (1.00,1.56)	0.053999	0.896763
			Dominant (GA + AA vs. GG)	1404	1408	1.08 (0.91,1.29)	0.395825	0.94466	695	695	0.95 (0.74,1.23)	0.702298	0.990066	709	713	1.22 (0.96,1.57)	0.104736	0.931579
			Recessive (AA vs. GG + GA)	1404	1408	1.97 (1.09,3.57)	0.0246815	0.753499	695	695	1.83 (0.84,4.03)	0.130764	0.909014	709	713	2.19 (0.88,5.45)	0.0904817	0.924286
Pathway 2: Antioxidants + Redox
1	CAT	rs10488736	GG	501	568	1.00 (ref)	0.0363252	0.787097	253	298	1.00 (ref)	0.0524622	0.909014	248	270	1.00 (ref)	0.203218	0.937992
			GA	556	523	1.22 (1.03,1.45)			280	251	1.35 (1.06,1.73)			276	272	1.12 (0.88,1.42)
			AA	132	115	1.31 (0.99,1.74)			60	59	1.22 (0.82,1.84)			72	56	1.43 (0.96,2.12)
			Additive*	1189	1206	1.17 (1.03,1.33)	0.0129496	0.711949	593	608	1.19 (1.00,1.42)	0.0533614	0.909014	596	598	1.17 (0.98,1.39)	0.0865934	0.919337
			Dominant (GA + AA vs. GG)	1189	1206	1.23 (1.05,1.45)	0.0115482	0.710119	593	608	1.33 (1.05,1.68)	0.0172725	0.909014	596	598	1.17 (0.93,1.47)	0.19119	0.935015
			Recessive (AA vs. GG + GA)	1189	1206	1.18 (0.91,1.54)	0.219393	0.886448	593	608	1.05 (0.71,1.55)	0.796405	0.998947	596	598	1.35 (0.92,1.96)	0.120996	0.931579
2	GPx5	rs28382590	AA	1237	1201	1.00 (ref)	0.0598679	0.806672	615	581	1.00 (ref)	0.0221669	0.909014	622	620	1.00 (ref)	0.699144	0.999902
			AG	133	171	0.75 (0.59,0.96)			63	95	0.62 (0.44,0.87)			70	76	0.92 (0.65,1.30)
			GG	10	8	1.20 (0.47,3.07)			5	5	0.93 (0.26,3.30)			5	3	1.67 (0.39,7.18)
			Additive*	1380	1380	0.81 (0.65,1.01)	0.0570239	0.803877	683	681	0.68 (0.50,0.92)	0.0132292	0.845079	697	699	0.98 (0.71,1.34)	0.897638	0.999902
			Dominant (AG + GG vs. AA)	1380	1380	0.77 (0.61,0.97)	0.0295563	0.776831	683	681	0.63 (0.45,0.88)	0.00702823	0.759584	697	699	0.95 (0.68,1.33)	0.757009	0.999902
			Recessive (GG vs. AA + AG)	1380	1380	1.25 (0.49,3.20)	0.644426	0.987406	683	681	1.00 (0.28,3.56)	0.999899	0.999899	697	699	1.69 (0.39,7.26)	0.48042	0.985759
3	GPx5	rs445870	AA	678	625	1.00 (ref)	0.02505	0.753499	332	291	1.00 (ref)	0.00699238	0.759584	346	334	1.00 (ref)	0.608138	0.991684
			AG	493	547	0.83 (0.70,0.98)			247	280	0.77 (0.61,0.97)			246	267	0.89 (0.70,1.12)
			GG	110	134	0.75 (0.56,0.98)			49	73	0.57 (0.38,0.85)			61	61	0.97 (0.66,1.43)
			Additive*	1281	1306	0.85 (0.75,0.96)	0.00743182	0.659859	628	644	0.76 (0.64,0.90)	0.00163646	0.472928	653	662	0.95 (0.80,1.12)	0.522958	0.988851
			Dominant (AG + GG vs. AA)	1281	1306	0.81 (0.69,0.95)	0.00887929	0.697332	628	644	0.73 (0.58,0.91)	0.0051197	0.717682	653	662	0.90 (0.73,1.13)	0.366628	0.965861
			Recessive (GG vs. AA + AG)	1281	1306	0.81 (0.62,1.06)	0.126037	0.850398	628	644	0.64 (0.43,0.94)	0.0237821	0.909014	653	662	1.02 (0.70,1.48)	0.914559	0.999902
4	GPx5	rs451774	AA	777	728	1.00 (ref)	0.0416459	0.789971	386	345	1.00 (ref)	0.0662597	0.909014	391	383	1.00 (ref)	0.342325	0.95758
			AG	530	539	0.92 (0.79,1.08)			260	277	0.84 (0.67,1.05)			270	262	1.01 (0.81,1.27)
			GG	100	133	0.70 (0.53,0.93)			50	68	0.65 (0.44,0.97)			50	65	0.75 (0.51,1.12)
			Additive*	1407	1400	0.87 (0.78,0.98)	0.0214137	0.746686	696	690	0.82 (0.69,0.97)	0.0207124	0.909014	711	710	0.93 (0.79,1.09)	0.363255	0.965861
			Dominant (AG + GG vs. AA)	1407	1400	0.88 (0.76,1.02)	0.0937337	0.826407	696	690	0.80 (0.65,1.00)	0.0464194	0.909014	711	710	0.96 (0.78,1.19)	0.716168	0.999902
			Recessive (GG vs. AA + AG)	1407	1400	0.72 (0.55,0.95)	0.0202169	0.746686	696	690	0.70 (0.48,1.04)	0.0753938	0.909014	711	710	0.75 (0.51,1.10)	0.144375	0.931579
5	GPx7	rs7529595	GG	594	638	1.00 (ref)	0.125313	0.850398	285	301	1.00 (ref)	0.420726	0.96009	309	337	1.00 (ref)	0.188583	0.935015
			GA	627	570	1.18 (1.01,1.39)			317	292	1.15 (0.91,1.45)			310	278	1.22 (0.97,1.53)
			AA	145	143	1.10 (0.85,1.42)			67	73	0.97 (0.66,1.41)			78	70	1.22 (0.85,1.75)
			Additive*	1366	1351	1.09 (0.97,1.23)	0.131302	0.852792	669	666	1.04 (0.88,1.23)	0.645401	0.988302	697	685	1.14 (0.97,1.34)	0.100628	0.931579
			Dominant (GA + AA vs. GG)	1366	1351	1.16 (1.00,1.36)	0.0500925	0.791137	669	666	1.11 (0.89,1.39)	0.336685	0.940636	697	685	1.22 (0.99,1.51)	0.0677618	0.896763
			Recessive (AA vs. GG + GA)	1366	1351	1.01 (0.79,1.29)	0.941527	0.999932	669	666	0.90 (0.63,1.29)	0.566861	0.979827	697	685	1.11 (0.78,1.57)	0.558769	0.988851
6	GSR	rs1002149	CC	961	982	1.00 (ref)	0.106231	0.833112	482	475	1.00 (ref)	0.129482	0.909014	479	507	1.00 (ref)	0.260663	0.946365
			CA	399	403	1.01 (0.86,1.19)			184	204	0.89 (0.70,1.13)			215	199	1.14 (0.91,1.44)
			AA	50	31	1.64 (1.04,2.60)			33	20	1.61 (0.91,2.87)			17	11	1.67 (0.77,3.62)
			Additive*	1410	1416	1.09 (0.95,1.26)	0.213229	0.881847	699	699	1.03 (0.85,1.24)	0.799585	0.998947	711	717	1.18 (0.96,1.45)	0.121063	0.931579
			Dominant (CA + AA vs. CC)	1410	1416	1.06 (0.90,1.24)	0.511639	0.967866	699	699	0.95 (0.76,1.20)	0.667217	0.988302	711	717	1.17 (0.93,1.47)	0.177746	0.931939
			Recessive (AA vs. CC + CA)	1410	1416	1.64 (1.04,2.58)	0.0345165	0.783231	699	699	1.67 (0.94,2.96)	0.0778781	0.909014	711	717	1.60 (0.74,3.46)	0.230302	0.937992
7	GSR	rs2978295	GG	906	930	1.00 (ref)	0.128991	0.850398	462	449	1.00 (ref)	0.0475044	0.909014	444	481	1.00 (ref)	0.169124	0.931579
			GC	437	440	1.02 (0.87,1.20)			196	226	0.84 (0.66,1.06)			241	214	1.22 (0.97,1.53)
			CC	66	45	1.50 (1.01,2.22)			41	25	1.58 (0.94,2.66)			25	20	1.35 (0.74,2.48)
			Additive*	1409	1415	1.09 (0.96,1.25)	0.179714	0.874921	699	700	1.00 (0.84,1.21)	0.959053	0.999899	710	715	1.20 (0.99,1.45)	0.0620264	0.896763
			Dominant (GC + CC vs. GG)	1409	1415	1.06 (0.91,1.24)	0.449608	0.953683	699	700	0.91 (0.73,1.14)	0.411305	0.955978	710	715	1.23 (0.99,1.53)	0.0633756	0.896763
			Recessive (CC vs. GG + GC)	1409	1415	1.49 (1.01,2.20)	0.0441477	0.789971	699	700	1.68 (1.00,2.81)	0.0489801	0.909014	710	715	1.27 (0.69,2.32)	0.439202	0.983583
8	GSR	rs8190893	GG	1254	1237	1.00 (ref)	0.0820949	0.822017	625	615	1.00 (ref)	0.303967	0.931841	629	622	1.00 (ref)	0.265687	0.946689
			GA	159	170	0.93 (0.73,1.17)			76	80	0.94 (0.68,1.32)			83	90	0.91 (0.66,1.25)
			AA	2	10	0.19 (0.04,0.86)			1	5	0.19 (0.02,1.64)			1	5	0.18 (0.02,1.60)
			Additive*	1415	1417	0.85 (0.69,1.06)	0.145522	0.857254	702	700	0.86 (0.63,1.18)	0.358737	0.946169	713	717	0.84 (0.62,1.14)	0.262832	0.946526
			Dominant (GA + AA vs. GG)	1415	1417	0.88 (0.70,1.11)	0.289462	0.925706	702	700	0.90 (0.65,1.25)	0.530585	0.979617	713	717	0.87 (0.64,1.20)	0.396612	0.974341
			Recessive (AA vs. GG + GA)	1415	1417	0.19 (0.04,0.87)	0.0326012	0.779554	702	700	0.19 (0.02,1.65)	0.131656	0.909014	713	717	0.19 (0.02,1.62)	0.127555	0.931579
9	KEAP1	rs11668429	AA	597	660	1.00 (ref)	0.0690628	0.817503	295	311	1.00 (ref)	0.494475	0.973061	302	349	1.00 (ref)	0.00525039	0.727946
			AC	615	565	1.21 (1.03,1.42)			298	302	1.05 (0.83,1.32)			317	263	1.39 (1.11,1.75)
			CC	149	156	1.05 (0.82,1.36)			82	70	1.24 (0.87,1.78)			67	86	0.90 (0.63,1.29)
			Additive*	1361	1381	1.08 (0.97,1.21)	0.164861	0.872506	675	683	1.09 (0.93,1.28)	0.279217	0.925278	686	698	1.08 (0.92,1.26)	0.348477	0.957734
			Dominant (AC + CC vs. AA)	1361	1381	1.17 (1.01,1.36)	0.0389131	0.789971	675	683	1.09 (0.87,1.35)	0.454452	0.969224	686	698	1.27 (1.03,1.57)	0.0271113	0.827914
			Recessive (CC vs. AA + AC)	1361	1381	0.96 (0.76,1.22)	0.757022	0.994047	675	683	1.21 (0.86,1.71)	0.2658	0.925278	686	698	0.77 (0.55,1.08)	0.133508	0.931579
10	KEAP1	rs34197572	GG	1184	1195	1.00 (ref)	0.0580265	0.806672	579	589	1.00 (ref)	0.166048	0.909014	605	606	1.00 (ref)	0.239386	0.937992
			GA	199	175	1.15 (0.93,1.44)			108	88	1.27 (0.93,1.73)			91	87	1.05 (0.76,1.44)
			AA	3	11	0.27 (0.08,0.98)			2	5	0.39 (0.07,2.07)			1	6	0.17 (0.02,1.39)
			Additive*	1386	1381	1.04 (0.85,1.28)	0.683045	0.987845	689	682	1.16 (0.87,1.54)	0.318582	0.933339	697	699	0.94 (0.70,1.26)	0.669861	0.999902
			Dominant (GA + AA vs. GG)	1386	1381	1.10 (0.89,1.37)	0.383848	0.941158	689	682	1.22 (0.90,1.65)	0.198051	0.923285	697	699	0.99 (0.73,1.35)	0.954213	0.999902
			Recessive (AA vs. GG + GA)	1386	1381	0.27 (0.07,0.96)	0.0436334	0.789971	689	682	0.38 (0.07,2.00)	0.254839	0.924506	697	699	0.16 (0.02,1.38)	0.0959799	0.931579
11	KEAP1	rs8113472	CC	1175	1185	1.00 (ref)	0.0526302	0.792508	572	586	1.00 (ref)	0.146856	0.909014	603	599	1.00 (ref)	0.144384	0.931579
			CA	233	216	1.09 (0.89,1.33)			128	106	1.25 (0.94,1.66)			105	110	0.95 (0.71,1.27)
			AA	5	16	0.31 (0.11,0.86)			3	7	0.44 (0.11,1.73)			2	9	0.22 (0.05,1.01)
			Additive*	1413	1417	0.98 (0.81,1.18)	0.844575	0.997345	703	699	1.13 (0.87,1.47)	0.353283	0.945182	710	718	0.85 (0.65,1.11)	0.235986	0.937992
			Dominant (CA + AA vs. CC)	1413	1417	1.04 (0.85,1.26)	0.728936	0.992048	703	699	1.20 (0.91,1.59)	0.204404	0.923285	710	718	0.89 (0.67,1.19)	0.443018	0.983583
			Recessive (AA vs. CC + CA)	1413	1417	0.31 (0.11,0.85)	0.022491	0.751976	703	699	0.42 (0.11,1.66)	0.218511	0.923285	710	718	0.22 (0.05,1.02)	0.0526205	0.896763
12	MBL2	rs1800450	GG	1023	983	1.00 (ref)	0.0656099	0.817503	511	489	1.00 (ref)	0.292871	0.931034	512	494	1.00 (ref)	0.135969	0.931579
			GA	266	313	0.82 (0.68,0.99)			132	146	0.86 (0.66,1.13)			134	167	0.77 (0.59,1.00)
			AA	27	36	0.74 (0.44,1.23)			11	17	0.61 (0.28,1.33)			16	19	0.86 (0.43,1.69)
			Additive*	1316	1332	0.83 (0.71,0.97)	0.0207865	0.746686	654	652	0.84 (0.67,1.05)	0.129872	0.909014	662	680	0.82 (0.66,1.02)	0.0730836	0.911006
			Dominant (GA + AA vs. GG)	1316	1332	0.81 (0.68,0.97)	0.0213366	0.746686	654	652	0.84 (0.65,1.09)	0.183595	0.921826	662	680	0.78 (0.61,1.00)	0.0481221	0.896763
			Recessive (AA vs. GG + GA)	1316	1332	0.77 (0.46,1.28)	0.315218	0.931501	654	652	0.63 (0.29,1.37)	0.246454	0.923285	662	680	0.91 (0.46,1.80)	0.786761	0.999902
13	RPS6KB1 (S6K)	rs1292034	GG	345	407	1.00 (ref)	0.0312392	0.779554	146	192	1.00 (ref)	0.0198689	0.909014	199	215	1.00 (ref)	0.249401	0.941968
			GA	708	689	1.22 (1.02,1.46)			384	353	1.45 (1.11,1.88)			324	336	1.04 (0.81,1.33)
			AA	320	290	1.31 (1.05,1.62)			152	146	1.37 (1.00,1.88)			168	144	1.27 (0.94,1.71)
			Additive*	1373	1386	1.15 (1.03,1.28)	0.0123831	0.711949	682	691	1.18 (1.01,1.38)	0.0402438	0.909014	691	695	1.12 (0.97,1.30)	0.13217	0.931579
			Dominant (GA + AA vs. GG)	1373	1386	1.24 (1.05,1.47)	0.0112989	0.710119	682	691	1.43 (1.11,1.83)	0.00552848	0.726984	691	695	1.11 (0.88,1.40)	0.381079	0.972691
			Recessive (AA vs. GG + GA)	1373	1386	1.15 (0.96,1.38)	0.130761	0.851601	682	691	1.07 (0.82,1.38)	0.623208	0.986635	691	695	1.24 (0.96,1.59)	0.102006	0.931579
14	SOD1	rs1041740	GG	632	691	1.00 (ref)	0.0539548	0.795962	306	337	1.00 (ref)	0.0689753	0.909014	326	354	1.00 (ref)	0.414875	0.978861
			GA	614	589	1.14 (0.98,1.34)			307	299	1.13 (0.91,1.42)			307	290	1.15 (0.92,1.44)
			AA	156	128	1.33 (1.03,1.73)			82	58	1.54 (1.06,2.25)			74	70	1.15 (0.80,1.66)
			Additive*	1402	1408	1.15 (1.03,1.29)	0.0157744	0.744914	695	694	1.20 (1.02,1.41)	0.0276377	0.909014	707	714	1.10 (0.94,1.29)	0.231724	0.937992
			Dominant (GA + AA vs. GG)	1402	1408	1.18 (1.01,1.37)	0.0335118	0.779554	695	694	1.20 (0.97,1.49)	0.0955605	0.909014	707	714	1.15 (0.93,1.42)	0.18468	0.935015
			Recessive (AA vs. GG + GA)	1402	1408	1.25 (0.97,1.60)	0.0788913	0.819248	695	694	1.45 (1.01,2.07)	0.0416002	0.909014	707	714	1.08 (0.76,1.53)	0.67199	0.999902
15	PALB2	rs249941	GG	965	919	1.00 (ref)	0.106106	0.833112	472	440	1.00 (ref)	0.228282	0.923285	493	479	1.00 (ref)	0.187844	0.935015
			GA	406	440	0.88 (0.74,1.03)			208	236	0.82 (0.65,1.03)			198	204	0.94 (0.74,1.19)
			AA	40	53	0.71 (0.47,1.09)			22	23	0.88 (0.48,1.61)			18	30	0.58 (0.32,1.05)
			Additive*	1411	1412	0.86 (0.75,0.99)	0.03572	0.783231	702	699	0.86 (0.71,1.04)	0.122923	0.909014	709	713	0.87 (0.72,1.05)	0.15149	0.931579
			Dominant (GA + AA vs. GG)	1411	1412	0.86 (0.73,1.00)	0.0571985	0.803877	702	699	0.82 (0.66,1.03)	0.0885734	0.909014	709	713	0.89 (0.71,1.12)	0.323916	0.95758
			Recessive (AA vs. GG + GA)	1411	1412	0.74 (0.49,1.13)	0.162466	0.870644	702	699	0.94 (0.52,1.72)	0.852845	0.999899	709	713	0.59 (0.32,1.06)	0.079518	0.919337
16	TXN (TRXN)	rs16914868	GG	1146	1098	1.00 (ref)	0.033471	0.779554	560	543	1.00 (ref)	0.523276	0.978254	586	555	1.00 (ref)	0.0505605	0.896763
			GA	235	265	0.85 (0.70,1.03)			126	135	0.90 (0.69,1.18)			109	130	0.79 (0.60,1.05)
			AA	12	24	0.47 (0.23,0.95)			5	8	0.60 (0.19,1.87)			7	16	0.40 (0.16,1.02)
			Additive*	1393	1387	0.81 (0.68,0.96)	0.0157016	0.744914	691	686	0.88 (0.68,1.12)	0.298743	0.931034	702	701	0.75 (0.59,0.95)	0.0192781	0.827914
			Dominant (GA + AA vs. GG)	1393	1387	0.82 (0.68,0.99)	0.037734	0.789971	691	686	0.88 (0.68,1.15)	0.363205	0.946169	702	701	0.75 (0.57,0.99)	0.0413171	0.896763
			Recessive (AA vs. GG + GA)	1393	1387	0.48 (0.24,0.98)	0.0426511	0.789971	691	686	0.61 (0.20,1.91)	0.395564	0.952832	702	701	0.42 (0.17,1.05)	0.0641651	0.896763
17	TXN (TRXN)	rs2418076	GG	768	828	1.00 (ref)	0.0636319	0.81218	377	406	1.00 (ref)	0.0640936	0.909014	391	422	1.00 (ref)	0.0645882	0.896763
			GA	544	492	1.19 (1.02,1.40)			280	240	1.27 (1.01,1.59)			264	252	1.13 (0.91,1.41)
			AA	99	88	1.21 (0.89,1.64)			41	50	0.87 (0.56,1.35)			58	38	1.64 (1.06,2.53)
			Additive*	1411	1408	1.14 (1.01,1.29)	0.02856	0.770027	698	696	1.08 (0.91,1.29)	0.363428	0.946169	713	712	1.21 (1.02,1.43)	0.0287528	0.838527
			Dominant (GA + AA vs. GG)	1411	1408	1.20 (1.03,1.39)	0.0189549	0.746686	698	696	1.20 (0.97,1.48)	0.0958105	0.909014	713	712	1.20 (0.97,1.48)	0.0904933	0.924286
			Recessive (AA vs. GG + GA)	1411	1408	1.12 (0.83,1.51)	0.441971	0.953134	698	696	0.79 (0.51,1.21)	0.281515	0.926813	713	712	1.56 (1.02,2.39)	0.038874	0.896464
18	TXN (TRXN)	rs4135203	GG	840	896	1.00 (ref)	0.104644	0.833112	423	447	1.00 (ref)	0.218048	0.923285	417	449	1.00 (ref)	0.306196	0.95758
			GC	484	442	1.17 (1.00,1.37)			235	217	1.14 (0.91,1.44)			249	225	1.19 (0.95,1.50)
			CC	75	65	1.24 (0.88,1.75)			38	28	1.47 (0.88,2.46)			37	37	1.08 (0.67,1.75)
			Additive*	1399	1403	1.14 (1.01,1.30)	0.0380107	0.789971	696	692	1.17 (0.98,1.41)	0.0873861	0.909014	703	711	1.12 (0.94,1.34)	0.210025	0.937992
			Dominant (GC + CC vs. GG)	1399	1403	1.18 (1.01,1.38)	0.0355964	0.783231	696	692	1.18 (0.95,1.47)	0.140256	0.909014	703	711	1.18 (0.95,1.46)	0.136052	0.931579
			Recessive (CC vs. GG + GC)	1399	1403	1.17 (0.83,1.65)	0.363122	0.937613	696	692	1.41 (0.85,2.33)	0.186919	0.921826	703	711	1.02 (0.64,1.63)	0.938819	0.999902
Pathway 3: Cell signalling (likely to be affected by Se status changes) in WNT, mTOR, NFkB, and NRF2 signaling
1	RBP2	rs2289345	GG	1139	1153	1.00 (ref)	0.124622	0.850398	557	565	1.00 (ref)	0.186086	0.921826	582	588	1.00 (ref)	0.598479	0.988851
			GA	257	256	1.02 (0.84,1.23)			134	133	1.02 ( 0.78, 1.34)			123	123	1.02 (0.77,1.34)
			AA	16	6	2.68 (1.04,6.89)			10	3	3.38 ( 0.92,12.45)			6	3	2.07 (0.51,8.44)
			Additive*	1412	1415	1.09 (0.91,1.30)	0.342661	0.932041	701	701	1.12 (0.88,1.44)	0.357088	0.94559	711	714	1.07 (0.82,1.38)	0.63609	0.99816
			Dominant (GA + AA vs. GG)	1412	1415	1.05 (0.87,1.27)	0.593577	0.982573	701	701	1.07 (0.82,1.40)	0.601667	0.982039	711	714	1.04 (0.79,1.37)	0.774796	0.999902
			Recessive (AA vs. GG + GA)	1412	1415	2.67 (1.04,6.87)	0.041885	0.789971	701	701	3.37 ( 0.92,12.39)	0.0676144	0.909014	711	714	2.06 (0.50,8.39)	0.314556	0.95758
2	APC	rs17164132	GG	1270	1298	1.00 (ref)	0.104946	0.833112	624	643	1.00 (ref)	0.205085	0.923285	646	655	1.00 (ref)	0.541479	0.988851
			GA	107	80	1.37 ( 1.01, 1.85)			57	40	1.47 ( 9.600000e-01, 2.240000e+00)			50	40	1.28 (0.83,1.97)
			AA	2	1	2.03 ( 0.18,22.57)			0	1	0.00 ( 0.000000e+00,8.736662e+270)			2	0	799515.04 (0.00, Inf)
			Additive*	1379	1379	1.37 (1.02,1.84)	0.0337	0.782134	681	684	1.39 (0.92,2.10)	0.122786	0.909014	698	695	1.37 (0.90,2.08)	0.145248	0.931579
			Dominant (GA + AA vs. GG)	1379	1379	1.38 (1.02,1.86)	0.035535	0.783231	681	684	1.43 (0.94,2.18)	0.0938969	0.909014	698	695	1.33 (0.86,2.04)	0.196606	0.937992
			Recessive (AA vs. GG + GA)	1379	1379	1.96 ( 0.18,21.88)	0.583128	0.977365	681	684	0.00 ( 0.000000e+00,8.399158e+270)	0.968903	0.999899	698	695	782501.46 (0.00, Inf)	0.971407	0.999902
3	APC	rs2707761	AA	1034	1069	1.00 (ref)	0.127969	0.850398	511	537	1.00 (ref)	0.157062	0.909014	523	532	1.00 (ref)	0.350881	0.958348
			AG	348	314	1.15 (0.96,1.37)			178	148	1.27 (0.99,1.64)			170	166	1.04 (0.81,1.33)
			GG	34	24	1.47 (0.87,2.50)			15	13	1.23 (0.57,2.62)			19	11	1.74 (0.82,3.70)
			Additive*	1416	1407	1.17 (1.00,1.36)	0.0453524	0.789971	704	698	1.22 (0.98,1.52)	0.0690352	0.909014	712	709	1.12 (0.90,1.38)	0.312246	0.95758
			Dominant (AG + GG vs. AA)	1416	1407	1.17 (0.99,1.39)	0.0677569	0.817503	704	698	1.27 (1.00,1.62)	0.0546272	0.909014	712	709	1.09 (0.85,1.38)	0.501774	0.987636
			Recessive (GG vs. AA + AG)	1416	1407	1.42 (0.84,2.42)	0.190659	0.88177	704	698	1.16 (0.54,2.47)	0.703784	0.990066	712	709	1.72 (0.81,3.65)	0.158271	0.931579
4	AXIN	rs1204042	GG	971	918	1.00 (ref)	0.0478469	0.791137	502	449	1.00 (ref)	0.0125521	0.833477	469	469	1.00 (ref)	0.213672	0.937992
			GA	393	427	0.87 (0.74,1.03)			181	227	0.71 (0.56,0.90)			212	200	1.06 (0.84,1.34)
			AA	43	61	0.66 (0.44,0.99)			18	23	0.68 (0.36,1.29)			25	38	0.65 (0.39,1.10)
			Additive*	1407	1406	0.85 (0.74,0.97)	0.0159695	0.744914	701	699	0.75 (0.61,0.91)	0.00438287	0.680558	706	707	0.94 (0.78,1.13)	0.529249	0.988851
			Dominant (GA + AA vs. GG)	1407	1406	0.84 (0.72,0.99)	0.0358609	0.783648	701	699	0.71 (0.56,0.89)	0.00311382	0.566966	706	707	1.00 (0.80,1.25)	0.986966	0.999902
			Recessive (AA vs. GG + GA)	1407	1406	0.69 (0.46,1.03)	0.0681826	0.817503	701	699	0.76 (0.40,1.42)	0.386405	0.951891	706	707	0.64 (0.38,1.08)	0.0926665	0.928874
5	FOS (c-fos)	rs6574222	CC	781	855	1.00 (ref)	0.103221	0.832932	397	416	1.00 (ref)	0.490003	0.972382	384	439	1.00 (ref)	0.0255454	0.827914
			CG	494	461	1.19 (1.01,1.39)			235	241	1.04 (0.82,1.30)			259	220	1.37 (1.09,1.73)
			GG	60	56	1.19 (0.81,1.73)			35	27	1.38 (0.81,2.33)			25	29	1.01 (0.58,1.77)
			Additive*	1335	1372	1.15 (1.00,1.31)	0.0452853	0.789971	667	684	1.09 (0.91,1.32)	0.356806	0.94559	668	688	1.22 (1.00,1.47)	0.0446896	0.896763
			Dominant (CG + GG vs. CC)	1335	1372	1.19 (1.01,1.39)	0.0330776	0.779554	667	684	1.07 (0.86,1.34)	0.550734	0.979827	668	688	1.33 (1.06,1.66)	0.0123794	0.785897
			Recessive (GG vs. CC + CG)	1335	1372	1.11 (0.76,1.62)	0.578817	0.976894	667	684	1.36 (0.81,2.28)	0.247448	0.923285	668	688	0.90 (0.52,1.56)	0.714422	0.999902
6	C-MYC region/POU5F1P1	rs17187428	GG	1217	1234	1.00 (ref)	0.117888	0.850398	593	603	1.00 (ref)	0.19309	0.923285	624	631	1.00 (ref)	0.502968	0.987636
			GA	167	164	1.04 ( 0.82, 1.31)			91	87	1.07 ( 0.78, 1.47)			76	77	1.01 ( 0.72, 1.42)
			AA	11	3	3.84 ( 1.06,13.89)			6	1	7.22 ( 0.82,64.00)			5	2	2.69 ( 0.51,14.13)
			Additive*	1395	1401	1.13 (0.91,1.40)	0.269696	0.917095	690	691	1.18 (0.88,1.60)	0.268798	0.925278	705	710	1.08 (0.79,1.48)	0.611665	0.992028
			Dominant (GA + AA vs. GG)	1395	1401	1.08 (0.86,1.36)	0.485127	0.960557	690	691	1.13 (0.82,1.55)	0.453509	0.969224	705	710	1.05 (0.75,1.46)	0.78732	0.999902
			Recessive (AA vs. GG + GA)	1395	1401	3.82 ( 1.06,13.81)	0.040722	0.789971	690	691	7.12 ( 0.81,62.94)	0.0773863	0.909014	705	710	2.69 ( 0.51,14.11)	0.241253	0.937992
7	C-MYC region/POU5F1P1	rs4733550	TT	369	357	1.00 (ref)	0.100607	0.832655	185	192	1.00 (ref)	0.906537	0.999899	184	165	1.00 (ref)	0.00789749	0.727946
			TA	711	676	1.01 (0.84,1.21)			345	336	1.06 (0.82,1.36)			366	340	0.95 (0.74,1.24)
			AA	315	364	0.83 (0.67,1.03)			162	160	1.05 (0.78,1.42)			153	204	0.66 (0.49,0.89)
			Additive*	1395	1397	0.91 (0.82,1.02)	0.0938835	0.826407	692	688	1.03 (0.88,1.19)	0.728771	0.990066	703	709	0.81 (0.70,0.94)	0.00624402	0.727946
			Dominant (TA + AA vs. TT)	1395	1397	0.95 (0.80,1.12)	0.539736	0.975177	692	688	1.06 (0.83,1.34)	0.658775	0.988302	703	709	0.84 (0.66,1.08)	0.174902	0.931579
			Recessive (AA vs. TT + TA)	1395	1397	0.83 (0.69,0.98)	0.0323569	0.779554	692	688	1.02 (0.79,1.31)	0.904946	0.999899	703	709	0.68 (0.53,0.87)	0.00199553	0.715507
8	C-MYC region/POU5F1P1	rs6983267	CC	428	363	1.00 (ref)	0.00401768	0.575282	216	172	1.00 (ref)	0.00235329	0.566966	212	191	1.00 (ref)	0.36333	0.965861
			CA	647	687	0.80 (0.67,0.95)			318	336	0.75 (0.58,0.97)			329	351	0.84 (0.66,1.08)
			AA	289	343	0.71 (0.58,0.88)			138	184	0.59 (0.44,0.80)			151	159	0.85 (0.63,1.15)
			Additive*	1364	1393	0.84 (0.76,0.93)	0.00120549	0.3812	672	692	0.77 (0.66,0.89)	0.000517962	0.307115	692	701	0.92 (0.79,1.06)	0.250306	0.941968
			Dominant (CA + AA vs. CC)	1364	1393	0.77 (0.65,0.91)	0.00183428	0.464028	672	692	0.69 (0.55,0.88)	0.00245547	0.566966	692	701	0.84 (0.67,1.07)	0.155361	0.931579
			Recessive (AA vs. CC + CA)	1364	1393	0.82 (0.69,0.98)	0.0302205	0.779554	672	692	0.71 (0.55,0.91)	0.00739769	0.761886	692	701	0.95 (0.73,1.22)	0.67628	0.999902
9	C-MYC region/POU5F1P1	rs7014346	GG	492	566	1.00 (ref)	0.00945641	0.697332	233	279	1.00 (ref)	0.00352827	0.593514	259	287	1.00 (ref)	0.424841	0.98044
			GA	655	635	1.18 (1.01,1.40)			330	324	1.23 (0.97,1.56)			325	311	1.15 (0.92,1.46)
			AA	218	178	1.41 (1.12,1.78)			109	74	1.80 (1.27,2.54)			109	104	1.16 (0.84,1.59)
			Additive*	1365	1379	1.19 (1.06,1.33)	0.00226433	0.486922	672	677	1.31 (1.12,1.54)	0.00100081	0.420862	693	702	1.09 (0.94,1.27)	0.248089	0.941968
			Dominant (GA + AA vs. GG)	1365	1379	1.23 (1.06,1.44)	0.00783122	0.683536	672	677	1.34 (1.07,1.67)	0.0110309	0.833477	693	702	1.16 (0.93,1.44)	0.19079	0.935015
			Recessive (AA vs. GG + GA)	1365	1379	1.28 (1.04,1.59)	0.0224678	0.751976	672	677	1.60 (1.16,2.20)	0.00395765	0.641472	693	702	1.07 (0.80,1.44)	0.639133	0.998201
10	FRZB (frizzled)	rs17265803	AA	844	976	1.00 (ref)	3.04419e-06	0.00280037	416	483	1.00 (ref)	0.0130888	0.845079	428	493	1.00 (ref)	0.000149658	0.275638
			AG	315	240	1.56 (1.28,1.89)			143	117	1.45 (1.09,1.92)			172	123	1.68 (1.29,2.21)
			GG	4	16	0.29 (0.10,0.88)			2	7	0.33 (0.07,1.63)			2	9	0.27 (0.06,1.25)
			Additive*	1163	1232	1.35 (1.13,1.62)	0.00110793	0.371519	561	607	1.28 (0.99,1.67)	0.0638151	0.909014	602	625	1.43 (1.11,1.84)	0.00515013	0.727946
			Dominant (AG + GG vs. AA)	1163	1232	1.48 (1.22,1.79)	6.7657e-05	0.0342311	561	607	1.38 (1.05,1.82)	0.0229941	0.909014	602	625	1.59 (1.22,2.07)	0.000679334	0.547812
			Recessive (GG vs. AA + AG)	1163	1232	0.26 (0.09,0.80)	0.0184282	0.746686	561	607	0.31 (0.06,1.51)	0.145322	0.909014	602	625	0.24 (0.05,1.10)	0.0663234	0.896763
11	RPL30	rs2877453	CC	497	545	1.00 (ref)	0.132111	0.853114	248	253	1.00 (ref)	0.535124	0.979617	249	292	1.00 (ref)	0.0616214	0.896763
			CA	671	641	1.15 (0.98,1.36)			332	336	1.01 (0.80,1.27)			339	305	1.31 (1.04,1.65)
			AA	239	217	1.21 (0.97,1.51)			118	102	1.18 (0.86,1.63)			121	115	1.24 (0.91,1.69)
			Additive*	1407	1403	1.11 (1.00,1.23)	0.0535667	0.795962	698	691	1.07 (0.92,1.25)	0.383196	0.951891	709	712	1.15 (0.99,1.33)	0.062622	0.896763
			Dominant (CA + AA vs. CC)	1407	1403	1.17 (1.00,1.36)	0.0502001	0.791137	698	691	1.05 (0.84,1.31)	0.682921	0.988771	709	712	1.29 (1.04,1.60)	0.0195473	0.827914
			Recessive (AA vs. CC + CA)	1407	1403	1.12 (0.92,1.37)	0.271221	0.91886	698	691	1.18 (0.88,1.58)	0.263807	0.925278	709	712	1.07 (0.81,1.42)	0.620999	0.995617
Pathway 4: Apoptosis
1	APAF1	rs12581119	AA	715	766	1.00 (ref)	0.0109412	0.710119	354	376	1.00 (ref)	0.428509	0.964089	361	390	1.00 (ref)	0.00552318	0.727946
			AG	584	508	1.23 (1.05,1.45)			282	259	1.16 (0.93,1.46)			302	249	1.31 (1.04,1.63)
			GG	102	123	0.89 (0.67,1.18)			58	57	1.08 (0.73,1.61)			44	66	0.71 (0.47,1.08)
			Additive*	1401	1397	1.06 (0.94,1.19)	0.346921	0.932402	694	692	1.09 (0.92,1.29)	0.31061	0.932225	707	705	1.02 (0.87,1.21)	0.798586	0.999902
			Dominant (AG + GG vs. AA)	1401	1397	1.17 (1.00,1.36)	0.0435193	0.789971	694	692	1.15 (0.93,1.42)	0.208114	0.923285	707	705	1.18 (0.96,1.46)	0.123672	0.931579
			Recessive (GG vs. AA + AG)	1401	1397	0.81 (0.62,1.07)	0.138127	0.854028	694	692	1.02 (0.69,1.50)	0.929497	0.999899	707	705	0.64 (0.43,0.95)	0.0263146	0.827914
2	APAF1	rs17041383	AA	745	880	1.00 (ref)	0.00716139	0.652848	368	436	1.00 (ref)	0.169748	0.909014	377	444	1.00 (ref)	0.033125	0.882659
			AG	407	384	1.27 (1.07,1.51)			195	185	1.25 (0.97,1.61)			212	199	1.29 (1.01,1.64)
			GG	34	52	0.76 (0.49,1.20)			22	29	0.87 (0.49,1.55)			12	23	0.60 (0.29,1.24)
			Additive*	1186	1316	1.11 (0.96,1.28)	0.152444	0.860754	585	650	1.10 (0.90,1.35)	0.33683	0.940636	601	666	1.11 (0.90,1.36)	0.345667	0.95758
			Dominant (AG + GG vs. AA)	1186	1316	1.21 (1.03,1.43)	0.0240306	0.753499	585	650	1.20 (0.94,1.52)	0.145339	0.909014	601	666	1.22 (0.96,1.54)	0.103563	0.931579
			Recessive (GG vs. AA + AG)	1186	1316	0.70 (0.45,1.10)	0.119818	0.850398	585	650	0.81 (0.45,1.43)	0.459692	0.969224	601	666	0.55 (0.27,1.13)	0.103422	0.931579
3	BAX	rs11667229	AA	357	419	1.00 (ref)	0.0297269	0.777278	174	209	1.00 (ref)	0.144285	0.909014	183	210	1.00 (ref)	0.203255	0.937992
			AG	709	661	1.26 (1.06,1.51)			350	327	1.28 (1.00,1.66)			359	334	1.24 (0.97,1.59)
			GG	273	296	1.09 (0.87,1.35)			136	147	1.12 (0.82,1.53)			137	149	1.06 (0.78,1.45)
			Additive*	1339	1376	1.06 (0.95,1.18)	0.309617	0.931501	660	683	1.07 (0.92,1.25)	0.366408	0.946169	679	693	1.05 (0.90,1.22)	0.568566	0.988851
			Dominant (AG + GG vs. AA)	1339	1376	1.21 (1.02,1.43)	0.0279989	0.767612	660	683	1.23 (0.97,1.57)	0.0860506	0.909014	679	693	1.19 (0.94,1.50)	0.159176	0.931579
			Recessive (GG vs. AA + AG)	1339	1376	0.94 (0.78,1.13)	0.486734	0.960557	660	683	0.95 (0.73,1.24)	0.723637	0.990066	679	693	0.92 (0.71,1.20)	0.556223	0.988851
4	BAX	rs11667351	AA	1064	1071	1.00 (ref)	0.0445308	0.789971	518	529	1.00 (ref)	0.0497623	0.909014	546	542	1.00 (ref)	0.49821	0.987636
			AC	327	301	1.09 (0.91,1.31)			170	145	1.20 (0.93,1.55)			157	156	0.99 (0.77,1.28)
			CC	19	36	0.53 (0.30,0.93)			10	21	0.47 (0.22,1.03)			9	15	0.60 (0.26,1.40)
			Additive*	1410	1408	0.97 (0.83,1.13)	0.716592	0.991118	698	695	1.01 (0.81,1.26)	0.922758	0.999899	712	713	0.93 (0.74,1.16)	0.521224	0.988851
			Dominant (AC + CC vs. AA)	1410	1408	1.03 (0.87,1.23)	0.727001	0.992048	698	695	1.11 (0.87,1.42)	0.414979	0.95738	712	713	0.96 (0.75,1.22)	0.72434	0.999902
			Recessive (CC vs. AA + AC)	1410	1408	0.51 (0.29,0.91)	0.0212179	0.746686	698	695	0.45 (0.21,0.98)	0.0445669	0.909014	712	713	0.60 (0.26,1.40)	0.238797	0.937992
5	BAX	rs4645887	AA	532	523	1.00 (ref)	0.0092522	0.697332	265	251	1.00 (ref)	0.00474974	0.69477	267	272	1.00 (ref)	0.478275	0.985759
			AT	677	627	1.07 (0.90,1.26)			341	313	1.04 (0.82,1.31)			336	314	1.10 (0.87,1.38)
			TT	165	218	0.74 (0.59,0.94)			74	116	0.60 (0.43,0.85)			91	102	0.91 (0.65,1.26)
			Additive*	1374	1368	0.91 (0.81,1.02)	0.0922166	0.82204	680	680	0.84 (0.71,0.98)	0.0270834	0.909014	694	688	0.99 (0.84,1.15)	0.86266	0.999902
			Dominant (AT + TT vs. AA)	1374	1368	0.98 (0.84,1.15)	0.811909	0.997345	680	680	0.92 (0.74,1.15)	0.451607	0.969049	694	688	1.05 (0.84,1.30)	0.670198	0.999902
			Recessive (TT vs. AA + AT)	1374	1368	0.72 (0.58,0.89)	0.00302214	0.55236	680	680	0.59 (0.43,0.81)	0.00112586	0.420862	694	688	0.86 (0.64,1.17)	0.34942	0.958348
6	BAX	rs918546	AA	349	397	1.00 (ref)	0.128482	0.850398	165	209	1.00 (ref)	0.035346	0.909014	184	188	1.00 (ref)	0.955436	0.999902
			AC	716	685	1.20 (1.00,1.44)			362	334	1.39 (1.08,1.79)			354	351	1.04 (0.81,1.34)
			CC	318	313	1.17 (0.94,1.44)			158	151	1.34 (0.99,1.82)			160	162	1.02 (0.76,1.38)
			Additive*	1383	1395	1.08 (0.97,1.21)	0.138133	0.854028	685	694	1.17 (1.00,1.36)	0.0474645	0.909014	698	701	1.01 (0.87,1.18)	0.883218	0.999902
			Dominant (AC + CC vs. AA)	1383	1395	1.19 (1.00,1.41)	0.045164	0.789971	685	694	1.37 (1.08,1.75)	0.010081	0.815823	698	701	1.03 (0.81,1.31)	0.786896	0.999902
			Recessive (CC vs. AA + AC)	1383	1395	1.03 (0.86,1.24)	0.712789	0.991118	685	694	1.08 (0.84,1.39)	0.55225	0.979827	698	701	1.00 (0.77,1.28)	0.969126	0.999902
7	BCL2A1	rs3826007	GG	764	802	1.00 (ref)	0.0706935	0.818476	402	412	1.00 (ref)	0.174208	0.912908	362	390	1.00 (ref)	0.251281	0.941968
			GA	522	517	1.06 (0.91,1.24)			246	252	1.00 (0.79,1.25)			276	265	1.13 (0.90,1.41)
			AA	127	96	1.40 (1.05,1.86)			52	35	1.53 (0.97,2.40)			75	61	1.33 (0.92,1.93)
			Additive*	1413	1415	1.13 (1.00,1.27)	0.0433202	0.789971	700	699	1.11 (0.93,1.32)	0.235742	0.923285	713	716	1.14 (0.98,1.34)	0.0984922	0.931579
			Dominant (GA + AA vs. GG)	1413	1415	1.11 (0.96,1.29)	0.160596	0.867735	700	699	1.06 (0.86,1.32)	0.584492	0.979827	713	716	1.17 (0.94,1.44)	0.155148	0.931579
			Recessive (AA vs. GG + GA)	1413	1415	1.36 (1.03,1.80)	0.0293126	0.776476	700	699	1.53 (0.98,2.39)	0.0615872	0.909014	713	716	1.27 (0.89,1.81)	0.196244	0.937992
8	FOXO3	rs13220810	AA	803	853	1.00 (ref)	0.140687	0.854028	399	411	1.00 (ref)	0.593282	0.980514	404	442	1.00 (ref)	0.151507	0.931579
			AG	529	484	1.16 (0.99,1.36)			264	244	1.12 (0.90,1.40)			265	240	1.21 (0.97,1.51)
			GG	84	77	1.17 (0.84,1.62)			40	41	1.01 (0.64,1.61)			44	36	1.35 (0.85,2.15)
			Additive*	1416	1414	1.12 (0.99,1.27)	0.0653237	0.817503	703	696	1.07 (0.89,1.27)	0.479733	0.972382	713	718	1.19 (1.00,1.41)	0.0543408	0.896763
			Dominant (AG + GG vs. AA)	1416	1414	1.16 (1.00,1.35)	0.0476467	0.791137	703	696	1.11 (0.89,1.37)	0.352559	0.945182	713	718	1.23 (0.99,1.52)	0.0591121	0.896763
			Recessive (GG vs. AA + AG)	1416	1414	1.10 (0.80,1.51)	0.56461	0.976278	703	696	0.97 (0.61,1.53)	0.888765	0.999899	713	718	1.26 (0.80,1.99)	0.322279	0.95758
9	FOXO3	rs2153960	AA	722	667	1.00 (ref)	0.0504373	0.791137	350	336	1.00 (ref)	0.311976	0.932417	372	331	1.00 (ref)	0.0511718	0.896763
			AG	566	595	0.88 (0.75,1.02)			292	285	0.99 (0.79,1.23)			274	310	0.78 (0.62,0.97)
			GG	109	135	0.74 (0.56,0.97)			51	66	0.74 (0.50,1.10)			58	69	0.74 (0.50,1.08)
			Additive*	1397	1397	0.87 (0.77,0.97)	0.014809	0.744095	693	687	0.91 (0.77,1.07)	0.264544	0.925278	704	710	0.82 (0.70,0.97)	0.0206597	0.827914
			Dominant (AG + GG vs. AA)	1397	1397	0.85 (0.73,0.99)	0.0327799	0.779554	693	687	0.94 (0.76,1.16)	0.561	0.979827	704	710	0.77 (0.62,0.95)	0.0154304	0.824098
			Recessive (GG vs. AA + AG)	1397	1397	0.78 (0.60,1.02)	0.0737375	0.819248	693	687	0.74 (0.51,1.09)	0.128252	0.909014	704	710	0.83 (0.57,1.19)	0.309509	0.95758
10	FOXO3	rs2253310	GG	534	483	1.00 (ref)	0.0510548	0.791137	254	243	1.00 (ref)	0.547812	0.979827	280	240	1.00 (ref)	0.040632	0.896763
			GC	655	683	0.86 (0.73,1.01)			332	330	0.96 (0.76,1.21)			323	353	0.77 (0.61,0.97)
			CC	187	217	0.77 (0.61,0.97)			93	106	0.83 (0.59,1.16)			94	111	0.71 (0.51,0.98)
			Additive*	1376	1383	0.87 (0.78,0.97)	0.0152433	0.744914	679	679	0.92 (0.79,1.08)	0.309496	0.932225	697	704	0.83 (0.71,0.96)	0.0155581	0.826542
			Dominant (GC + CC vs. GG)	1376	1383	0.84 (0.72,0.98)	0.0254779	0.753499	679	679	0.93 (0.74,1.16)	0.497316	0.973061	697	704	0.76 (0.61,0.94)	0.0134349	0.812636
			Recessive (CC vs. GG + GC)	1376	1383	0.84 (0.68,1.04)	0.102423	0.832932	679	679	0.85 (0.63,1.16)	0.302728	0.931252	697	704	0.82 (0.61,1.11)	0.19473	0.937992
11	FOXO3	rs3800230	AA	1099	1075	1.00 (ref)	0.0238396	0.753499	535	540	1.00 (ref)	0.387217	0.951891	564	535	1.00 (ref)	0.0141017	0.813387
			AC	300	305	0.96 (0.80,1.15)			156	143	1.10 (0.85,1.42)			144	162	0.84 (0.65,1.08)
			CC	15	34	0.43 (0.23,0.79)			10	16	0.62 (0.28,1.40)			5	18	0.26 (0.09,0.70)
			Additive*	1414	1414	0.87 (0.74,1.02)	0.0765692	0.819248	701	699	1.00 (0.80,1.25)	0.986977	0.999899	713	715	0.75 (0.60,0.94)	0.0117931	0.772934
			Dominant (AC + CC vs. AA)	1414	1414	0.90 (0.76,1.08)	0.262825	0.913665	701	699	1.05 (0.82,1.35)	0.715035	0.990066	713	715	0.78 (0.61,1.00)	0.0483738	0.896763
			Recessive (CC vs. AA + AC)	1414	1414	0.43 (0.23,0.79)	0.0070797	0.652848	701	699	0.61 (0.27,1.37)	0.233784	0.923285	713	715	0.27 (0.10,0.73)	0.0100789	0.749637
12	FOXO3	rs3813498	AA	966	895	1.00 (ref)	0.0110455	0.710119	480	445	1.00 (ref)	0.111923	0.909014	486	450	1.00 (ref)	0.0848548	0.919337
			AG	396	468	0.78 (0.66,0.92)			193	229	0.78 (0.62,0.98)			203	239	0.78 (0.62,0.98)
			GG	51	54	0.87 (0.58,1.29)			27	26	0.96 (0.55,1.67)			24	28	0.78 (0.44,1.37)
			Additive*	1413	1417	0.84 (0.73,0.96)	0.00852492	0.697332	700	700	0.85 (0.71,1.03)	0.102325	0.909014	713	717	0.82 (0.68,0.99)	0.0359289	0.886015
			Dominant (AG + GG vs. AA)	1413	1417	0.79 (0.67,0.92)	0.00307597	0.55236	700	700	0.80 (0.64,1.00)	0.0483777	0.909014	713	717	0.78 (0.62,0.97)	0.026339	0.827914
			Recessive (GG vs. AA + AG)	1413	1417	0.94 (0.63,1.39)	0.750489	0.994047	700	700	1.04 (0.60,1.80)	0.901192	0.999899	713	717	0.85 (0.48,1.48)	0.556071	0.988851
13	FOXO3	rs4946930	GG	1035	979	1.00 (ref)	0.0713126	0.819248	516	486	1.00 (ref)	0.327379	0.9361	519	493	1.00 (ref)	0.170457	0.931579
			GA	343	395	0.82 (0.69,0.97)			168	189	0.84 (0.66,1.07)			175	206	0.80 (0.63,1.01)
			AA	36	37	0.91 (0.57,1.45)			18	21	0.80 (0.42,1.52)			18	16	1.06 (0.53,2.11)
			Additive*	1414	1411	0.86 (0.75,0.99)	0.0422582	0.789971	702	696	0.86 (0.70,1.05)	0.143219	0.909014	712	715	0.86 (0.70,1.06)	0.158395	0.931579
			Dominant (GA + AA vs. GG)	1414	1411	0.83 (0.70,0.98)	0.0238566	0.753499	702	696	0.84 (0.66,1.06)	0.137406	0.909014	712	715	0.82 (0.65,1.03)	0.0871252	0.919418
			Recessive (AA vs. GG + GA)	1414	1411	0.96 (0.60,1.53)	0.861743	0.997345	702	696	0.83 (0.44,1.59)	0.577319	0.979827	712	715	1.13 (0.57,2.23)	0.734403	0.999902
14	FOXO3	rs4946935	GG	611	558	1.00 (ref)	0.06751	0.817503	301	273	1.00 (ref)	0.231207	0.923285	310	285	1.00 (ref)	0.206475	0.937992
			GA	531	545	0.88 (0.75,1.05)			267	259	0.93 (0.74,1.19)			264	286	0.84 (0.66,1.06)
			AA	118	143	0.74 (0.56,0.97)			56	71	0.71 (0.48,1.05)			62	72	0.76 (0.52,1.12)
			Additive*	1260	1246	0.87 (0.77,0.98)	0.0212355	0.746686	624	603	0.87 (0.74,1.04)	0.125112	0.909014	636	643	0.86 (0.73,1.02)	0.0812278	0.919337
			Dominant (GA + AA vs. GG)	1260	1246	0.85 (0.73,1.00)	0.0520636	0.791137	624	603	0.89 (0.71,1.11)	0.29617	0.931034	636	643	0.82 (0.66,1.03)	0.086346	0.919337
			Recessive (AA vs. GG + GA)	1260	1246	0.79 (0.61,1.02)	0.0683697	0.817503	624	603	0.73 (0.51,1.07)	0.106206	0.909014	636	643	0.83 (0.58,1.20)	0.325408	0.95758
15	FOXO3	rs9372187	CC	1174	1139	1.00 (ref)	0.0945316	0.826407	582	568	1.00 (ref)	0.31252	0.932456	592	571	1.00 (ref)	0.142124	0.931579
			CA	213	255	0.81 (0.66,0.99)			107	120	0.86 (0.65,1.15)			106	135	0.76 (0.57,1.00)
			AA	13	16	0.78 (0.37,1.64)			4	8	0.48 (0.14,1.60)			9	8	1.07 (0.41,2.82)
			Additive*	1400	1410	0.82 (0.69,0.98)	0.0334762	0.779554	693	696	0.83 (0.64,1.08)	0.163624	0.909014	707	714	0.81 (0.64,1.04)	0.105276	0.931579
			Dominant (CA + AA vs. CC)	1400	1410	0.81 (0.66,0.98)	0.0299656	0.779313	693	696	0.84 (0.63,1.11)	0.225616	0.923285	707	714	0.77 (0.59,1.02)	0.0641665	0.896763
			Recessive (AA vs. CC + CA)	1400	1410	0.81 (0.39,1.70)	0.577872	0.976894	693	696	0.49 (0.14,1.64)	0.244673	0.923285	707	714	1.13 (0.43,2.96)	0.805767	0.999902
16	FOXO3	rs9398171	AA	680	655	1.00 (ref)	0.0903892	0.822017	331	331	1.00 (ref)	0.484659	0.972382	349	324	1.00 (ref)	0.112334	0.931579
			AG	532	581	0.88 (0.75,1.03)			272	287	0.95 (0.75,1.19)			260	294	0.81 (0.65,1.02)
			GG	109	136	0.77 (0.58,1.01)			51	65	0.78 (0.52,1.17)			58	71	0.74 (0.51,1.09)
			Additive*	1321	1372	0.88 (0.78,0.99)	0.0283575	0.768651	654	683	0.91 (0.77,1.08)	0.274353	0.925278	667	689	0.84 (0.71,0.99)	0.0419987	0.896763
			Dominant (AG + GG vs. AA)	1321	1372	0.86 (0.74,1.00)	0.0484668	0.791137	654	683	0.92 (0.74,1.14)	0.433891	0.96489	667	689	0.80 (0.64,0.99)	0.0406638	0.896763
			Recessive (GG vs. AA + AG)	1321	1372	0.81 (0.62,1.06)	0.127919	0.850398	654	683	0.80 (0.55,1.18)	0.267593	0.925278	667	689	0.82 (0.57,1.19)	0.291429	0.955555
Pathway 5: Inflammation
1	ALOX5	rs2115819	AA	413	457	1.00 (ref)	0.00622513	0.652848	208	227	1.00 (ref)	0.0866918	0.909014	205	230	1.00 (ref)	0.0615218	0.896763
			AG	749	663	1.25 (1.05,1.48)			381	337	1.24 (0.97,1.57)			368	326	1.26 (0.99,1.60)
			GG	247	286	0.95 (0.77,1.18)			111	129	0.94 (0.68,1.29)			136	157	0.95 (0.71,1.29)
			Additive*	1409	1406	1.01 (0.90,1.12)	0.91093	0.999932	700	693	1.01 (0.86,1.17)	0.944158	0.999899	709	713	1.00 (0.86,1.16)	0.989666	0.999902
			Dominant (AG + GG vs. AA)	1409	1406	1.16 (0.99,1.36)	0.0730416	0.819248	700	693	1.15 (0.92,1.45)	0.221412	0.923285	709	713	1.16 (0.92,1.46)	0.199328	0.937992
			Recessive (GG vs. AA + AG)	1409	1406	0.83 (0.69,1.00)	0.0548274	0.797276	700	693	0.82 (0.62,1.09)	0.167101	0.909014	709	713	0.83 (0.64,1.07)	0.149406	0.931579
2	CRP	rs1205	GG	670	608	1.00 (ref)	0.0478207	0.791137	325	315	1.00 (ref)	0.834305	0.999899	345	293	1.00 (ref)	0.015917	0.827914
			GA	565	619	0.83 (0.71,0.97)			288	297	0.93 (0.75,1.17)			277	322	0.73 (0.58,0.92)
			AA	155	169	0.83 (0.65,1.06)			78	79	0.94 (0.66,1.34)			77	90	0.73 (0.52,1.03)
			Additive*	1390	1396	0.88 (0.79,0.99)	0.0273559	0.767612	691	691	0.96 (0.82,1.12)	0.606898	0.982642	699	705	0.82 (0.70,0.95)	0.0102991	0.749637
			Dominant (GA + AA vs. GG)	1390	1396	0.83 (0.71,0.96)	0.0136675	0.727319	691	691	0.94 (0.76,1.16)	0.548713	0.979827	699	705	0.73 (0.59,0.91)	0.00400689	0.725179
			Recessive (AA vs. GG + GA)	1390	1396	0.91 (0.72,1.14)	0.410438	0.950643	691	691	0.97 (0.70,1.37)	0.881111	0.999899	699	705	0.85 (0.62,1.18)	0.337832	0.95758
3	CRP	rs2794520	GG	642	564	1.00 (ref)	0.0561318	0.801335	310	292	1.00 (ref)	0.845608	0.999899	332	272	1.00 (ref)	0.0167735	0.827914
			GA	502	541	0.82 (0.69,0.97)			255	258	0.93 (0.73,1.18)			247	283	0.71 (0.56,0.90)
			AA	128	131	0.86 (0.66,1.13)			63	62	0.96 (0.65,1.42)			65	69	0.78 (0.54,1.14)
			Additive*	1272	1236	0.89 (0.79,1.00)	0.048578	0.791137	628	612	0.96 (0.81,1.14)	0.660847	0.988302	644	624	0.82 (0.69,0.97)	0.0198708	0.827914
			Dominant (GA + AA vs. GG)	1272	1236	0.83 (0.71,0.97)	0.0177829	0.746686	628	612	0.94 (0.75,1.18)	0.576459	0.979827	644	624	0.73 (0.58,0.91)	0.00480577	0.727946
			Recessive (AA vs. GG + GA)	1272	1236	0.95 (0.73,1.23)	0.675789	0.987845	628	612	0.99 (0.68,1.45)	0.970814	0.999899	644	624	0.92 (0.64,1.31)	0.631394	0.996704
4	CRP	rs2808629	GG	675	611	1.00 (ref)	0.0420143	0.789971	327	316	1.00 (ref)	0.825916	0.999486	348	295	1.00 (ref)	0.0133369	0.812636
			GA	573	631	0.82 (0.70,0.96)			291	299	0.94 (0.75,1.17)			282	332	0.72 (0.58,0.90)
			AA	157	168	0.84 (0.66,1.08)			79	81	0.93 (0.66,1.32)			78	87	0.77 (0.54,1.08)
			Additive*	1405	1410	0.89 (0.79,0.99)	0.0316633	0.779554	697	696	0.96 (0.82,1.12)	0.573434	0.979827	708	714	0.82 (0.70,0.96)	0.0145969	0.824098
			Dominant (GA + AA vs. GG)	1405	1410	0.83 (0.71,0.96)	0.0121128	0.710119	697	696	0.94 (0.76,1.16)	0.536491	0.979617	708	714	0.73 (0.59,0.90)	0.0035439	0.725179
			Recessive (AA vs. GG + GA)	1405	1410	0.93 (0.74,1.17)	0.529973	0.974131	697	696	0.96 (0.69,1.34)	0.821921	0.999486	708	714	0.90 (0.65,1.25)	0.535903	0.988851
5	IL12B	rs10052709	GG	1036	1001	1.00 (ref)	0.0222956	0.751976	505	493	1.00 (ref)	0.145536	0.909014	531	508	1.00 (ref)	0.0752544	0.917638
			GC	241	303	0.77 (0.63,0.93)			116	147	0.76 (0.58,1.01)			125	156	0.76 (0.59,1.00)
			CC	27	25	1.07 (0.61,1.86)			14	17	0.82 (0.40,1.68)			13	8	1.58 (0.64,3.88)
			Additive*	1304	1329	0.84 (0.71,0.99)	0.0367039	0.78859	635	657	0.81 (0.64,1.02)	0.070525	0.909014	669	672	0.87 (0.69,1.10)	0.235009	0.937992
			Dominant (GC + CC vs. GG)	1304	1329	0.79 (0.66,0.95)	0.0118924	0.710119	635	657	0.77 (0.59,1.00)	0.050523	0.909014	669	672	0.80 (0.62,1.04)	0.0977419	0.931579
			Recessive (CC vs. GG + GC)	1304	1329	1.13 (0.65,1.97)	0.653842	0.987791	635	657	0.87 (0.42,1.78)	0.69594	0.989981	669	672	1.68 (0.69,4.13)	0.254197	0.942293
6	IL12B	rs4921466	AA	1101	1067	1.00 (ref)	0.0213072	0.746686	535	527	1.00 (ref)	0.30595	0.932225	566	540	1.00 (ref)	0.0505107	0.896763
			AG	147	183	0.77 (0.61,0.98)			75	89	0.81 (0.58,1.14)			72	94	0.72 (0.52,1.00)
			GG	5	12	0.38 (0.13,1.10)			4	7	0.52 (0.15,1.84)			1	5	0.19 (0.02,1.64)
			Additive*	1253	1262	0.74 (0.60,0.92)	0.00671584	0.652848	614	623	0.79 (0.59,1.07)	0.13056	0.909014	639	639	0.68 (0.50,0.93)	0.0164806	0.827914
			Dominant (AG + GG vs. AA)	1253	1262	0.74 (0.59,0.94)	0.0125587	0.711949	614	623	0.79 (0.57,1.10)	0.163579	0.909014	639	639	0.69 (0.50,0.96)	0.027346	0.83018
			Recessive (GG vs. AA + AG)	1253	1262	0.39 (0.14,1.13)	0.0838826	0.822017	614	623	0.54 (0.15,1.88)	0.33093	0.938225	639	639	0.19 (0.02,1.68)	0.136634	0.931579
7	IL2/IL21	rs2069772	AA	673	638	1.00 (ref)	0.128234	0.850398	344	313	1.00 (ref)	0.0198307	0.909014	329	325	1.00 (ref)	0.901607	0.999902
			AG	535	511	0.99 (0.84,1.17)			259	254	0.93 (0.74,1.18)			276	257	1.06 (0.84,1.33)
			GG	104	131	0.75 (0.57,1.00)			47	75	0.56 (0.38,0.84)			57	56	1.02 (0.68,1.53)
			Additive*	1312	1280	0.91 (0.81,1.03)	0.143801	0.856682	650	642	0.82 (0.69,0.97)	0.0200479	0.909014	662	638	1.03 (0.87,1.22)	0.741418	0.999902
			Dominant (AG + GG vs. AA)	1312	1280	0.94 (0.81,1.10)	0.46178	0.953683	650	642	0.85 (0.68,1.06)	0.149965	0.909014	662	638	1.05 (0.84,1.31)	0.66675	0.999902
			Recessive (GG vs. AA + AG)	1312	1280	0.76 (0.58,0.99)	0.0429381	0.789971	650	642	0.58 (0.39,0.86)	0.00610558	0.733614	662	638	1.00 (0.68,1.48)	0.993657	0.999902
8	IL6	rs2056576	GG	611	638	1.00 (ref)	0.0252041	0.753499	304	298	1.00 (ref)	0.200821	0.923285	307	340	1.00 (ref)	0.0597042	0.896763
			GA	588	543	1.13 (0.96,1.33)			293	282	1.01 (0.80,1.27)			295	261	1.25 (0.99,1.58)
			AA	95	131	0.77 (0.57,1.02)			50	70	0.70 (0.47,1.06)			45	61	0.83 (0.54,1.27)
			Additive*	1294	1312	0.97 (0.86,1.10)	0.676084	0.987845	647	650	0.90 (0.76,1.07)	0.252541	0.924506	647	662	1.05 (0.88,1.25)	0.601078	0.989445
			Dominant (GA + AA vs. GG)	1294	1312	1.06 (0.91,1.24)	0.455366	0.953683	647	650	0.95 (0.76,1.19)	0.660046	0.988302	647	662	1.17 (0.94,1.46)	0.153445	0.931579
			Recessive (AA vs. GG + GA)	1294	1312	0.72 (0.55,0.95)	0.0224941	0.751976	647	650	0.70 (0.48,1.03)	0.0734294	0.909014	647	662	0.75 (0.50,1.12)	0.161188	0.931579
9	NOS3	rs3918188	CC	562	575	1.00 (ref)	0.117289	0.850398	274	289	1.00 (ref)	0.367362	0.946169	288	286	1.00 (ref)	0.238801	0.937992
			CA	658	683	0.99 (0.85,1.16)			330	330	1.06 (0.85,1.33)			328	353	0.93 (0.74,1.16)
			AA	194	158	1.26 (0.99,1.61)			96	79	1.28 (0.91,1.81)			98	79	1.24 (0.88,1.74)
			Additive*	1414	1416	1.08 (0.97,1.21)	0.159189	0.866504	700	698	1.11 (0.95,1.30)	0.190284	0.922829	714	718	1.05 (0.90,1.23)	0.504695	0.987636
			Dominant (CA + AA vs. CC)	1414	1416	1.04 (0.90,1.21)	0.595068	0.982573	700	698	1.10 (0.89,1.37)	0.36409	0.946169	714	718	0.98 (0.80,1.22)	0.886975	0.999902
			Recessive (AA vs. CC + CA)	1414	1416	1.27 (1.01,1.59)	0.0387117	0.789971	700	698	1.24 (0.90,1.71)	0.18826	0.922626	714	718	1.29 (0.94,1.77)	0.118451	0.931579
10	PTGS1 (COX1)	rs6478565	AA	926	960	1.00 (ref)	0.0451021	0.789971	457	475	1.00 (ref)	0.274892	0.925278	469	485	1.00 (ref)	0.170244	0.931579
			AG	431	376	1.19 (1.00,1.40)			220	191	1.19 (0.94,1.51)			211	185	1.18 (0.93,1.49)
			GG	43	57	0.78 (0.52,1.17)			19	23	0.86 (0.46,1.61)			24	34	0.73 (0.43,1.26)
			Additive*	1400	1393	1.06 (0.92,1.21)	0.42302	0.952409	696	689	1.09 (0.90,1.33)	0.37196	0.948508	704	704	1.03 (0.85,1.24)	0.783747	0.999902
			Dominant (AG + GG vs. AA)	1400	1393	1.13 (0.97,1.33)	0.127671	0.850398	696	689	1.16 (0.92,1.45)	0.208167	0.923285	704	704	1.11 (0.88,1.39)	0.373019	0.967496
			Recessive (GG vs. AA + AG)	1400	1393	0.74 (0.49,1.11)	0.140925	0.854028	696	689	0.81 (0.43,1.52)	0.516441	0.976478	704	704	0.70 (0.41,1.19)	0.187466	0.935015
11	RPS6KA2	rs7745781	AA	1083	1072	1.00 (ref)	0.0288125	0.770027	521	527	1.00 (ref)	0.406075	0.955673	562	545	1.00 (ref)	0.0240644	0.827914
			AG	315	304	1.02 (0.85,1.22)			170	154	1.13 (0.87,1.45)			145	150	0.94 (0.72,1.21)
			GG	15	34	0.44 (0.24,0.81)			10	15	0.69 (0.30,1.55)			5	19	0.25 (0.09,0.68)
			Additive*	1413	1410	0.91 (0.78,1.07)	0.258438	0.911963	701	696	1.04 (0.83,1.29)	0.741437	0.990066	712	714	0.81 (0.64,1.01)	0.0630169	0.896763
			Dominant (AG + GG vs. AA)	1413	1410	0.96 (0.81,1.15)	0.675233	0.987845	701	696	1.09 (0.85,1.39)	0.503526	0.973851	712	714	0.86 (0.67,1.10)	0.235307	0.937992
			Recessive (GG vs. AA + AG)	1413	1410	0.44 (0.24,0.80)	0.00797654	0.684022	701	696	0.67 (0.30,1.51)	0.330866	0.938225	712	714	0.26 (0.10,0.69)	0.00727955	0.727946
12	TLR4	rs11536889	GG	1018	1040	1.00 (ref)	0.0716447	0.819248	499	522	1.00 (ref)	0.0209885	0.909014	519	518	1.00 (ref)	0.679107	0.999902
			GC	356	349	1.04 (0.88,1.24)			185	169	1.14 (0.90,1.46)			171	180	0.95 (0.74,1.21)
			CC	45	26	1.77 (1.08,2.90)			21	7	3.22 (1.35,7.67)			24	19	1.26 (0.68,2.33)
			Additive*	1419	1415	1.13 (0.97,1.30)	0.107722	0.835279	705	698	1.28 (1.03,1.59)	0.0237827	0.909014	714	717	1.01 (0.83,1.24)	0.914456	0.999902
			Dominant (GC + CC vs. GG)	1419	1415	1.09 (0.92,1.29)	0.298262	0.931078	705	698	1.23 (0.97,1.56)	0.0926806	0.909014	714	717	0.98 (0.78,1.24)	0.862567	0.999902
			Recessive (CC vs. GG + GC)	1419	1415	1.75 (1.08,2.86)	0.0244561	0.753499	705	698	3.11 (1.31,7.40)	0.0103938	0.823725	714	717	1.28 (0.69,2.36)	0.43693	0.983583
13	TLR4	rs1554973	AA	842	781	1.00 (ref)	0.0793616	0.819248	413	380	1.00 (ref)	0.249988	0.923468	429	401	1.00 (ref)	0.286925	0.955555
			AG	471	517	0.85 (0.72,1.00)			238	258	0.85 (0.68,1.07)			233	259	0.84 (0.67,1.05)
			GG	82	95	0.80 (0.59,1.10)			41	50	0.76 (0.49,1.18)			41	45	0.86 (0.55,1.35)
			Additive*	1395	1393	0.87 (0.77,0.99)	0.0287464	0.770027	692	688	0.86 (0.73,1.03)	0.0974453	0.909014	703	705	0.88 (0.74,1.05)	0.154013	0.931579
			Dominant (AG + GG vs. AA)	1395	1393	0.84 (0.72,0.98)	0.0260043	0.753499	692	688	0.84 (0.68,1.04)	0.111427	0.909014	703	705	0.84 (0.68,1.04)	0.114854	0.931579
			Recessive (GG vs. AA + AG)	1395	1393	0.85 (0.63,1.16)	0.313669	0.931501	692	688	0.81 (0.53,1.25)	0.338549	0.941368	703	705	0.92 (0.59,1.43)	0.698021	0.999902
14	TLR4	rs7034482	AA	649	711	1.00 (ref)	0.0580967	0.806672	308	352	1.00 (ref)	0.0194049	0.909014	341	359	1.00 (ref)	0.614119	0.992248
			AG	595	544	1.20 (1.02,1.40)			296	260	1.31 (1.04,1.65)			299	284	1.11 (0.89,1.38)
			GG	118	107	1.22 (0.92,1.62)			70	54	1.53 (1.03,2.26)			48	53	0.96 (0.63,1.47)
			Additive*	1362	1362	1.14 (1.02,1.29)	0.0258809	0.753499	674	666	1.27 (1.07,1.50)	0.0056516	0.726984	688	696	1.04 (0.88,1.23)	0.667078	0.999902
			Dominant (AG + GG vs. AA)	1362	1362	1.20 (1.03,1.40)	0.0172383	0.746686	674	666	1.35 (1.09,1.68)	0.00677546	0.759584	688	696	1.08 (0.88,1.34)	0.453715	0.984997
			Recessive (GG vs. AA + AG)	1362	1362	1.13 (0.86,1.48)	0.397715	0.945315	674	666	1.35 (0.93,1.97)	0.118872	0.909014	688	696	0.92 (0.61,1.38)	0.68499	0.999902
15	TLR4	rs7873784	CC	1034	978	1.00 (ref)	0.0407829	0.789971	502	481	1.00 (ref)	0.386086	0.951891	532	497	1.00 (ref)	0.0647198	0.896763
			CG	344	390	0.84 (0.71,0.99)			185	196	0.91 (0.72,1.16)			159	194	0.77 (0.60,0.98)
			GG	32	45	0.67 (0.42,1.07)			15	22	0.66 (0.34,1.29)			17	23	0.69 (0.36,1.31)
			Additive*	1410	1413	0.83 (0.72,0.96)	0.0115171	0.710119	702	699	0.88 (0.72,1.08)	0.207773	0.923285	708	714	0.79 (0.64,0.97)	0.0214997	0.827914
			Dominant (CG + GG vs. CC)	1410	1413	0.82 (0.70,0.97)	0.0179197	0.746686	702	699	0.89 (0.70,1.12)	0.301608	0.931252	708	714	0.76 (0.60,0.96)	0.0202941	0.827914
			Recessive (GG vs. CC + CG)	1410	1413	0.70 (0.44,1.12)	0.136014	0.854028	702	699	0.67 (0.35,1.32)	0.250211	0.923468	708	714	0.74 (0.39,1.40)	0.354329	0.959646
Pathway 6: DNA repair
1	MSH2	rs1981928	AA	730	766	1.00 (ref)	0.0441717	0.789971	352	379	1.00 (ref)	0.287782	0.927382	378	387	1.00 (ref)	0.0425424	0.896763
			AT	572	514	1.16 (0.99,1.36)			287	256	1.20 (0.96,1.50)			285	258	1.13 (0.91,1.42)
			TT	104	128	0.85 (0.64,1.13)			60	61	1.06 (0.72,1.57)			44	67	0.67 (0.44,1.01)
			Additive*	1406	1408	1.02 (0.91,1.14)	0.767128	0.994047	699	696	1.10 (0.93,1.29)	0.274577	0.925278	707	712	0.94 (0.80,1.12)	0.501041	0.987636
			Dominant (AT + TT vs. AA)	1406	1408	1.10 (0.95,1.28)	0.198451	0.88177	699	696	1.17 (0.95,1.45)	0.142812	0.909014	707	712	1.04 (0.84,1.29)	0.714129	0.999902
			Recessive (TT vs. AA + AT)	1406	1408	0.80 (0.61,1.05)	0.100858	0.832655	699	696	0.98 (0.67,1.44)	0.929069	0.999899	707	712	0.63 (0.42,0.94)	0.0241092	0.827914
2	MSH2	rs1981929	AA	486	476	1.00 (ref)	0.018742	0.746686	248	240	1.00 (ref)	0.208114	0.923285	238	236	1.00 (ref)	0.0760078	0.917638
			AG	709	650	1.07 (0.90,1.26)			345	322	1.03 (0.81,1.31)			364	328	1.10 (0.87,1.39)
			GG	201	251	0.78 (0.62,0.98)			96	119	0.78 (0.56,1.09)			105	132	0.78 (0.57,1.07)
			Additive*	1396	1377	0.92 (0.82,1.02)	0.114933	0.846158	689	681	0.91 (0.78,1.07)	0.254428	0.924506	707	696	0.92 (0.78,1.07)	0.259546	0.945418
			Dominant (AG + GG vs. AA)	1396	1377	0.99 (0.84,1.16)	0.873796	0.997345	689	681	0.97 (0.77,1.21)	0.766297	0.994132	707	696	1.01 (0.80,1.26)	0.955915	0.999902
			Recessive (GG vs. AA + AG)	1396	1377	0.75 (0.61,0.92)	0.00649808	0.652848	689	681	0.77 (0.57,1.03)	0.0798164	0.909014	707	696	0.73 (0.55,0.98)	0.0328212	0.881111
3	MSH2	rs2059520	AA	558	638	1.00 (ref)	4.73735e-05	0.0252301	269	310	1.00 (ref)	0.0288962	0.909014	289	328	1.00 (ref)	0.000709579	0.547812
			AG	685	578	1.35 (1.15,1.58)			343	296	1.33 (1.06,1.68)			342	282	1.38 (1.10,1.73)
			GG	132	175	0.86 (0.66,1.11)			70	82	0.98 (0.68,1.42)			62	93	0.75 (0.52,1.08)
			Additive*	1375	1391	1.05 (0.94,1.18)	0.379389	0.939676	682	688	1.10 (0.93,1.29)	0.274834	0.925278	693	703	1.01 (0.86,1.19)	0.868425	0.999902
			Dominant (AG + GG vs. AA)	1375	1391	1.24 (1.06,1.44)	0.00568478	0.639159	682	688	1.26 (1.01,1.57)	0.0378385	0.909014	693	703	1.23 (0.99,1.52)	0.0625115	0.896763
			Recessive (GG vs. AA + AG)	1375	1391	0.73 (0.58,0.93)	0.0119946	0.710119	682	688	0.84 (0.60,1.19)	0.327735	0.9361	693	703	0.63 (0.45,0.90)	0.00974275	0.749637
4	MSH2	rs3771274	GG	491	547	1.00 (ref)	0.0448649	0.789971	240	272	1.00 (ref)	0.179904	0.916976	251	275	1.00 (ref)	0.0473547	0.896763
			GA	707	643	1.23 (1.04,1.44)			341	319	1.21 (0.96,1.53)			366	324	1.25 (0.99,1.57)
			AA	216	224	1.08 (0.86,1.35)			121	108	1.28 (0.93,1.76)			95	116	0.89 (0.65,1.24)
			Additive*	1414	1414	1.08 (0.97,1.20)	0.186448	0.881762	702	699	1.15 (0.98,1.34)	0.0793295	0.909014	712	715	1.01 (0.86,1.18)	0.911913	0.999902
			Dominant (GA + AA vs. GG)	1414	1414	1.19 (1.02,1.39)	0.0280258	0.767612	702	699	1.23 (0.98,1.53)	0.0693212	0.909014	712	715	1.16 (0.93,1.44)	0.18995	0.935015
			Recessive (AA vs. GG + GA)	1414	1414	0.96 (0.78,1.18)	0.677855	0.987845	702	699	1.15 (0.86,1.53)	0.347859	0.943892	712	715	0.79 (0.58,1.06)	0.115948	0.931579
5	MSH2	rs3771281	GG	531	588	1.00 (ref)	0.0370458	0.789971	258	286	1.00 (ref)	0.325435	0.9361	273	302	1.00 (ref)	0.0206656	0.827914
			GA	689	623	1.23 (1.04,1.44)			336	319	1.17 (0.93,1.47)			353	304	1.30 (1.03,1.62)
			AA	187	199	1.04 (0.82,1.32)			103	94	1.22 (0.88,1.70)			84	105	0.88 (0.63,1.23)
			Additive*	1407	1410	1.07 (0.96,1.19)	0.220393	0.886573	697	699	1.12 (0.96,1.31)	0.154531	0.909014	710	711	1.03 (0.88,1.20)	0.741434	0.999902
			Dominant (GA + AA vs. GG)	1407	1410	1.18 (1.02,1.38)	0.0312104	0.779554	697	699	1.18 (0.95,1.46)	0.14087	0.909014	710	711	1.19 (0.96,1.47)	0.109983	0.931579
			Recessive (AA vs. GG + GA)	1407	1410	0.93 (0.75,1.16)	0.520206	0.972452	697	699	1.12 (0.82,1.52)	0.465682	0.970162	710	711	0.77 (0.56,1.05)	0.0984037	0.931579
6	MSH3	rs1677645	AA	680	749	1.00 (ref)	0.0539278	0.795962	321	379	1.00 (ref)	0.00948311	0.815823	359	370	1.00 (ref)	0.919344	0.999902
			AG	612	557	1.21 (1.03,1.41)			308	258	1.41 (1.13,1.77)			304	299	1.05 (0.84,1.30)
			GG	114	108	1.16 (0.87,1.54)			68	62	1.29 (0.88,1.89)			46	46	1.03 (0.67,1.60)
			Additive*	1406	1414	1.13 (1.01,1.27)	0.0374502	0.789971	697	699	1.24 (1.05,1.46)	0.0111846	0.833477	709	715	1.03 (0.87,1.22)	0.723416	0.999902
			Dominant (AG + GG vs. AA)	1406	1414	1.20 (1.03,1.39)	0.0163612	0.744914	697	699	1.39 (1.12,1.72)	0.00255134	0.566966	709	715	1.04 (0.85,1.29)	0.684365	0.999902
			Recessive (GG vs. AA + AG)	1406	1414	1.06 (0.81,1.40)	0.664414	0.987845	697	699	1.10 (0.76,1.59)	0.61685	0.984323	709	715	1.01 (0.66,1.55)	0.954962	0.999902
7	MSH3	rs1677652	CC	694	765	1.00 (ref)	0.00943745	0.697332	329	386	1.00 (ref)	0.00447098	0.683721	365	379	1.00 (ref)	0.552332	0.988851
			CG	587	506	1.28 (1.09,1.50)			294	236	1.46 (1.16,1.83)			293	270	1.13 (0.91,1.41)
			GG	98	93	1.16 (0.86,1.58)			60	55	1.29 (0.86,1.92)			38	38	1.03 (0.64,1.67)
			Additive*	1379	1364	1.17 (1.04,1.32)	0.0113382	0.710119	683	677	1.26 (1.07,1.49)	0.00696174	0.759584	696	687	1.08 (0.90,1.29)	0.407492	0.97796
			Dominant (CG + GG vs. CC)	1379	1364	1.26 (1.08,1.47)	0.0027147	0.534143	683	677	1.43 (1.15,1.77)	0.00122176	0.440401	696	687	1.12 (0.90,1.38)	0.30295	0.95758
			Recessive (GG vs. CC + CG)	1379	1364	1.05 (0.78,1.41)	0.763372	0.994047	683	677	1.09 (0.74,1.61)	0.665964	0.988302	696	687	0.98 (0.61,1.57)	0.936135	0.999902
8	MSH3	rs26779	GG	560	505	1.00 (ref)	0.00551617	0.639159	286	255	1.00 (ref)	0.0495759	0.909014	274	250	1.00 (ref)	0.110738	0.931579
			GA	672	673	0.90 (0.76,1.05)			325	328	0.88 (0.69,1.10)			347	345	0.91 (0.73,1.15)
			AA	160	213	0.67 (0.53,0.86)			79	107	0.65 (0.47,0.92)			81	106	0.70 (0.50,0.98)
			Additive*	1392	1391	0.84 (0.75,0.94)	0.00230547	0.486922	690	690	0.83 (0.71,0.97)	0.0180931	0.909014	702	701	0.85 (0.73,1.00)	0.0504354	0.896763
			Dominant (GA + AA vs. GG)	1392	1391	0.84 (0.72,0.98)	0.0306168	0.779554	690	690	0.82 (0.66,1.02)	0.0774973	0.909014	702	701	0.86 (0.69,1.07)	0.179146	0.931939
			Recessive (AA vs. GG + GA)	1392	1391	0.72 (0.57,0.89)	0.00321635	0.554251	690	690	0.70 (0.51,0.97)	0.0295148	0.909014	702	701	0.73 (0.54,1.00)	0.0519037	0.896763
9	MSH3	rs2897298	GG	1087	1046	1.00 (ref)	0.132277	0.85355	542	521	1.00 (ref)	0.175924	0.912908	545	525	1.00 (ref)	0.515502	0.988851
			GA	235	269	0.84 (0.69,1.02)			108	127	0.81 (0.61,1.08)			127	142	0.86 (0.65,1.12)
			AA	19	25	0.72 (0.39,1.32)			7	12	0.54 (0.21,1.38)			12	13	0.88 (0.39,1.95)
			Additive*	1341	1340	0.84 (0.71,1.00)	0.0444713	0.789971	657	660	0.79 (0.62,1.02)	0.0665296	0.909014	684	680	0.88 (0.70,1.11)	0.276262	0.951499
			Dominant (GA + AA vs. GG)	1341	1340	0.83 (0.68,1.00)	0.0505355	0.791137	657	660	0.79 (0.60,1.04)	0.0937797	0.909014	684	680	0.86 (0.66,1.11)	0.250177	0.941968
			Recessive (AA vs. GG + GA)	1341	1340	0.75 (0.41,1.37)	0.34222	0.932041	657	660	0.56 (0.22,1.44)	0.225593	0.923285	684	680	0.90 (0.41,2.01)	0.804767	0.999902
10	MSH3	rs863221	AA	562	505	1.00 (ref)	0.00339291	0.562833	288	253	1.00 (ref)	0.0581508	0.909014	274	252	1.00 (ref)	0.0507414	0.896763
			AC	649	653	0.89 (0.76,1.05)			311	317	0.85 (0.68,1.08)			338	336	0.92 (0.73,1.16)
			CC	175	234	0.67 (0.53,0.85)			90	116	0.68 (0.49,0.94)			85	118	0.67 (0.48,0.92)
			Additive*	1386	1392	0.84 (0.75,0.93)	0.00129041	0.395688	689	686	0.83 (0.71,0.97)	0.0180232	0.909014	697	706	0.84 (0.72,0.98)	0.0275124	0.83018
			Dominant (AC + CC vs. AA)	1386	1392	0.83 (0.71,0.97)	0.0203134	0.746686	689	686	0.81 (0.65,1.00)	0.0547609	0.909014	697	706	0.86 (0.69,1.06)	0.158735	0.931579
			Recessive (CC vs. AA + AC)	1386	1392	0.72 (0.58,0.89)	0.00210104	0.486922	689	686	0.74 (0.55,1.00)	0.0472833	0.909014	697	706	0.70 (0.51,0.94)	0.0191981	0.827914
11	RAD51	rs7177265	AA	493	440	1.00 (ref)	0.133375	0.85355	239	209	1.00 (ref)	0.0806831	0.909014	254	231	1.00 (ref)	0.115544	0.931579
			AG	606	635	0.85 (0.72,1.01)			288	329	0.77 (0.60,0.98)			318	306	0.94 (0.74,1.20)
			GG	242	258	0.84 (0.67,1.04)			138	128	0.95 (0.70,1.29)			104	130	0.72 (0.52,0.99)
			Additive*	1341	1333	0.91 (0.81,1.01)	0.0710561	0.819248	665	666	0.95 (0.81,1.10)	0.475325	0.970967	676	667	0.86 (0.74,1.01)	0.063462	0.896763
			Dominant (AG + GG vs. AA)	1341	1333	0.85 (0.72,1.00)	0.0455415	0.789971	665	666	0.82 (0.65,1.03)	0.086535	0.909014	676	667	0.88 (0.70,1.10)	0.261825	0.946526
			Recessive (GG vs. AA + AG)	1341	1333	0.92 (0.75,1.12)	0.391056	0.943727	665	666	1.11 (0.84,1.46)	0.456618	0.969224	676	667	0.74 (0.56,0.99)	0.0430528	0.896763
12	XRCC2	rs3218499	CC	875	829	1.00 (ref)	0.00144153	0.420363	446	418	1.00 (ref)	0.0515321	0.909014	429	411	1.00 (ref)	0.0202485	0.827914
			CG	444	517	0.81 (0.69,0.95)			209	247	0.79 (0.63,1.00)			235	270	0.83 (0.66,1.03)
			GG	86	56	1.45 (1.02,2.07)			43	31	1.30 (0.80,2.12)			43	25	1.65 (0.99,2.76)
			Additive*	1405	1402	0.97 (0.85,1.10)	0.633167	0.985411	698	696	0.94 (0.79,1.13)	0.505219	0.973851	707	706	1.00 (0.83,1.19)	0.977683	0.999902
			Dominant (CG + GG vs. CC)	1405	1402	0.87 (0.75,1.02)	0.0834278	0.822017	698	696	0.85 (0.68,1.06)	0.14227	0.909014	707	706	0.89 (0.72,1.11)	0.306536	0.95758
			Recessive (GG vs. CC + CG)	1405	1402	1.57 (1.11,2.22)	0.0108582	0.710119	698	696	1.41 (0.87,2.28)	0.158346	0.909014	707	706	1.78 (1.07,2.96)	0.0258231	0.827914
Pathway 7: TGF-beta signaling
1	SMAD3	rs10518714	AA	555	640	1.00 (ref)	0.0206548	0.746686	278	316	1.00 (ref)	0.399248	0.952832	277	324	1.00 (ref)	0.0319969	0.869298
			AC	606	591	1.19 (1.01,1.40)			287	287	1.14 (0.91,1.44)			319	304	1.24 (0.99,1.56)
			CC	161	137	1.37 (1.06,1.76)			80	76	1.22 (0.85,1.74)			81	61	1.55 (1.07,2.25)
			Additive*	1322	1368	1.18 (1.05,1.32)	0.00548374	0.639159	645	679	1.12 (0.95,1.31)	0.184514	0.921826	677	689	1.24 (1.06,1.47)	0.00869567	0.727946
			Dominant (AC + CC vs. AA)	1322	1368	1.22 (1.05,1.43)	0.00988161	0.704169	645	679	1.16 (0.93,1.44)	0.190736	0.922995	677	689	1.29 (1.04,1.60)	0.0192493	0.827914
			Recessive (CC vs. AA + AC)	1322	1368	1.25 (0.98,1.60)	0.0698127	0.81765	645	679	1.14 (0.81,1.60)	0.444237	0.96798	677	689	1.39 (0.98,1.98)	0.065817	0.896763
2	SMAD3	rs12443188	AA	873	836	1.00 (ref)	0.0922856	0.82204	433	417	1.00 (ref)	0.501128	0.973469	440	419	1.00 (ref)	0.114482	0.931579
			AT	404	454	0.85 (0.72,1.00)			195	216	0.87 (0.68,1.10)			209	238	0.83 (0.66,1.05)
			TT	59	72	0.78 (0.55,1.12)			32	33	0.94 (0.56,1.57)			27	39	0.66 (0.40,1.10)
			Additive*	1336	1362	0.87 (0.76,0.99)	0.0311968	0.779554	660	666	0.91 (0.76,1.10)	0.338309	0.941368	676	696	0.82 (0.68,0.99)	0.0375924	0.894947
			Dominant (AT + TT vs. AA)	1336	1362	0.84 (0.72,0.99)	0.0324157	0.779554	660	666	0.88 (0.70,1.10)	0.255626	0.924506	676	696	0.81 (0.65,1.01)	0.05668	0.896763
			Recessive (TT vs. AA + AT)	1336	1362	0.83 (0.58,1.18)	0.293636	0.928832	660	666	0.98 (0.59,1.63)	0.950505	0.999899	676	696	0.70 (0.42,1.17)	0.172868	0.931579
3	SMAD3	rs12916733	AA	689	740	1.00 (ref)	0.0779503	0.819248	352	377	1.00 (ref)	0.236907	0.923285	337	363	1.00 (ref)	0.301193	0.957438
			AG	573	548	1.13 (0.96,1.32)			272	261	1.12 (0.89,1.40)			301	287	1.14 (0.91,1.42)
			GG	135	110	1.33 (1.01,1.75)			70	56	1.36 (0.93,2.00)			65	54	1.30 (0.88,1.93)
			Additive*	1397	1398	1.14 (1.02,1.28)	0.024711	0.753499	694	694	1.15 (0.98,1.35)	0.0953057	0.909014	703	704	1.14 (0.97,1.34)	0.121445	0.931579
			Dominant (AG + GG vs. AA)	1397	1398	1.16 (1.00,1.35)	0.0523416	0.791137	694	694	1.16 (0.94,1.44)	0.165725	0.909014	703	704	1.16 (0.94,1.43)	0.163538	0.931579
			Recessive (GG vs. AA + AG)	1397	1398	1.26 (0.97,1.64)	0.0871351	0.822017	694	694	1.30 (0.90,1.88)	0.166015	0.909014	703	704	1.23 (0.84,1.80)	0.286951	0.955555
4	SMAD3	rs17228212	AA	743	748	1.00 (ref)	0.101817	0.832932	378	362	1.00 (ref)	0.331382	0.938792	365	386	1.00 (ref)	0.131098	0.931579
			AG	498	534	0.94 (0.80,1.11)			238	262	0.87 (0.69,1.10)			260	272	1.02 (0.81,1.27)
			GG	109	83	1.33 (0.98,1.80)			54	46	1.14 (0.75,1.74)			55	37	1.57 (1.01,2.45)
			Additive*	1350	1365	1.05 (0.93,1.18)	0.440921	0.953134	670	670	0.97 (0.82,1.16)	0.771283	0.994132	680	695	1.13 (0.95,1.34)	0.162793	0.931579
			Dominant (AG + GG vs. AA)	1350	1365	0.99 (0.85,1.16)	0.942679	0.999932	670	670	0.91 (0.73,1.13)	0.397442	0.952832	680	695	1.08 (0.87,1.34)	0.469295	0.985577
			Recessive (GG vs. AA + AG)	1350	1365	1.36 (1.01,1.83)	0.0442162	0.789971	670	670	1.21 (0.80,1.83)	0.368086	0.946169	680	695	1.56 (1.01,2.41)	0.0442724	0.896763
5	SMAD3	rs2289263	AA	369	345	1.00 (ref)	0.0913454	0.822017	182	181	1.00 (ref)	0.662477	0.988302	187	164	1.00 (ref)	0.092482	0.928874
			AC	699	689	0.94 (0.79,1.13)			344	345	0.98 (0.76,1.27)			355	344	0.90 (0.69,1.16)
			CC	276	324	0.79 (0.64,0.98)			132	148	0.88 (0.64,1.20)			144	176	0.72 (0.53,0.97)
			Additive*	1344	1358	0.89 (0.80,0.99)	0.0392174	0.789971	658	674	0.94 (0.80,1.10)	0.431306	0.96489	686	684	0.85 (0.73,0.99)	0.0343315	0.886015
			Dominant (AC + CC vs. AA)	1344	1358	0.89 (0.75,1.06)	0.198701	0.88177	658	674	0.95 (0.75,1.21)	0.689465	0.989981	686	684	0.84 (0.65,1.07)	0.153708	0.931579
			Recessive (CC vs. AA + AC)	1344	1358	0.82 (0.69,0.99)	0.036699	0.78859	658	674	0.89 (0.68,1.15)	0.368443	0.946169	686	684	0.77 (0.60,0.99)	0.0428653	0.896763
6	SMAD3	rs4776890	AA	427	476	1.00 (ref)	0.0892744	0.822017	226	245	1.00 (ref)	0.0715451	0.909014	201	231	1.00 (ref)	0.572506	0.988851
			AC	624	684	1.02 (0.86,1.20)			294	333	0.95 (0.75,1.22)			330	351	1.08 (0.84,1.38)
			CC	266	235	1.26 (1.01,1.57)			131	104	1.36 (0.99,1.86)			135	131	1.18 (0.87,1.61)
			Additive*	1317	1395	1.11 (0.99,1.23)	0.070626	0.818476	651	682	1.13 (0.97,1.31)	0.131246	0.909014	666	713	1.09 (0.93,1.27)	0.292088	0.955555
			Dominant (AC + CC vs. AA)	1317	1395	1.08 (0.92,1.26)	0.374431	0.938535	651	682	1.05 (0.84,1.32)	0.676831	0.988302	666	713	1.11 (0.88,1.39)	0.395161	0.974341
			Recessive (CC vs. AA + AC)	1317	1395	1.24 (1.02,1.51)	0.0284095	0.768651	651	682	1.39 (1.05,1.85)	0.0234825	0.909014	666	713	1.13 (0.86,1.48)	0.385314	0.97389
7	SMAD3	rs7178117	CC	405	427	1.00 (ref)	0.00903742	0.697332	207	214	1.00 (ref)	0.10119	0.909014	198	213	1.00 (ref)	0.0772828	0.917638
			CG	682	724	1.00 (0.84,1.18)			337	357	0.97 (0.76,1.24)			345	367	1.01 (0.79,1.29)
			GG	313	250	1.34 (1.08,1.66)			149	120	1.32 (0.97,1.81)			164	130	1.36 (1.00,1.85)
			Additive*	1400	1401	1.14 (1.02,1.27)	0.017346	0.746686	693	691	1.13 (0.97,1.31)	0.125058	0.909014	707	710	1.15 (0.99,1.34)	0.0692514	0.904315
			Dominant (CG + GG vs. CC)	1400	1401	1.08 (0.92,1.27)	0.346152	0.932041	693	691	1.06 (0.84,1.34)	0.621863	0.986635	707	710	1.10 (0.87,1.38)	0.436885	0.983583
			Recessive (GG vs. CC + CG)	1400	1401	1.34 (1.11,1.62)	0.00215738	0.486922	693	691	1.34 (1.02,1.76)	0.0331553	0.909014	707	710	1.35 (1.04,1.76)	0.0236776	0.827914
8	SMAD3	rs7180244	GG	994	1183	1.00 (ref)	2.22045e-16	1.12343e-12	490	593	1.00 (ref)	6.93039e-11	2.33161e-07	504	590	1.00 (ref)	3.00439e-07	0.00303263
			GC	372	198	2.33 (1.92,2.83)			192	90	2.68 ( 2.020000e+00, 3.550000e+00)			180	108	2.09 (1.59,2.76)
			CC	6	7	1.02 (0.34,3.07)			4	0	1031858.43 ( 0.000000e+00,5.939795e+233)			2	7	0.32 (0.06,1.54)
			Additive*	1372	1388	2.16 (1.79,2.60)	1.11022e-15	3.74478e-12	686	683	2.74 (2.07,3.62)	1.38967e-12	1.31715e-08	686	705	1.77 (1.37,2.29)	1.32922e-05	0.0447239
			Dominant (GC + CC vs. GG)	1372	1388	2.28 (1.88,2.77)	1.11022e-16	1.12343e-12	686	683	2.73 (2.06,3.62)	2.61002e-12	1.31715e-08	686	705	1.97 (1.50,2.58)	8.94586e-07	0.00451498
			Recessive (CC vs. GG + GC)	1372	1388	0.87 (0.29,2.61)	0.803658	0.997086	686	683	804256.65 ( 0.000000e+00,4.513997e+233)	0.959468	0.999899	686	705	0.28 (0.06,1.38)	0.117878	0.931579
9	SMAD3	rs744910	GG	278	347	1.00 (ref)	0.0400677	0.789971	142	157	1.00 (ref)	0.795797	0.998947	136	190	1.00 (ref)	0.00938839	0.746192
			GA	711	702	1.27 (1.05,1.54)			352	356	1.09 (0.83,1.43)			359	346	1.49 (1.14,1.94)
			AA	299	301	1.24 (0.99,1.56)			140	151	1.02 (0.74,1.42)			159	150	1.50 (1.09,2.05)
			Additive*	1288	1350	1.12 (1.00,1.25)	0.0569631	0.803877	634	664	1.01 (0.86,1.19)	0.882149	0.999899	654	686	1.22 (1.05,1.43)	0.0118797	0.772934
			Dominant (GA + AA vs. GG)	1288	1350	1.26 (1.05,1.52)	0.01157	0.710119	634	664	1.07 (0.82,1.39)	0.610864	0.983476	654	686	1.49 (1.15,1.92)	0.00224956	0.715507
			Recessive (AA vs. GG + GA)	1288	1350	1.05 (0.88,1.26)	0.594736	0.982573	634	664	0.96 (0.74,1.26)	0.783381	0.997022	654	686	1.14 (0.88,1.47)	0.319623	0.95758
10	SMAD7	rs11874392	AA	478	400	1.00 (ref)	1.3933e-07	0.000281976	240	198	1.00 (ref)	4.31745e-05	0.0608135	238	202	1.00 (ref)	0.00206521	0.715507
			AT	704	671	0.88 (0.74,1.04)			348	329	0.87 (0.68,1.11)			356	342	0.88 (0.69,1.12)
			TT	222	337	0.55 (0.44,0.68)			106	170	0.50 (0.37,0.69)			116	167	0.59 (0.43,0.79)
			Additive*	1404	1408	0.75 (0.68,0.84)	1.99308e-07	0.000336132	694	697	0.73 (0.62,0.85)	3.76406e-05	0.0608135	710	711	0.78 (0.67,0.90)	0.000981552	0.550433
			Dominant (AT + TT vs. AA)	1404	1408	0.77 (0.65,0.90)	0.00112957	0.371519	694	697	0.74 (0.59,0.93)	0.0111329	0.833477	710	711	0.78 (0.62,0.98)	0.0332666	0.883667
			Recessive (TT vs. AA + AT)	1404	1408	0.59 (0.49,0.72)	6.25841e-08	0.000158322	694	697	0.55 (0.42,0.72)	1.43757e-05	0.0362735	710	711	0.64 (0.49,0.83)	0.000791299	0.547812
11	SMAD7	rs12953717	GG	366	470	1.00 (ref)	3.4653e-05	0.0194807	179	237	1.00 (ref)	0.000246132	0.193861	187	233	1.00 (ref)	0.0385078	0.896464
			GA	671	643	1.36 (1.14,1.62)			322	315	1.39 (1.08,1.79)			349	328	1.33 (1.04,1.70)
			AA	335	273	1.60 (1.29,1.98)			177	129	1.87 (1.38,2.53)			158	144	1.39 (1.03,1.88)
			Additive*	1372	1386	1.27 (1.14,1.41)	9.07135e-06	0.00598536	678	681	1.37 (1.18,1.59)	4.63622e-05	0.0608135	694	705	1.19 (1.03,1.38)	0.0216872	0.827914
			Dominant (GA + AA vs. GG)	1372	1386	1.43 (1.21,1.68)	2.37689e-05	0.0141481	678	681	1.53 (1.21,1.93)	0.000441166	0.278293	694	705	1.35 (1.07,1.70)	0.0113046	0.756744
			Recessive (AA vs. GG + GA)	1372	1386	1.32 (1.10,1.59)	0.00273096	0.534143	678	681	1.53 (1.18,1.98)	0.00151339	0.472928	694	705	1.16 (0.90,1.51)	0.25104	0.941968
12	SMAD7	rs1316447	GG	867	932	1.00 (ref)	0.0205383	0.746686	432	472	1.00 (ref)	0.0658077	0.909014	435	460	1.00 (ref)	0.239833	0.937992
			GA	467	410	1.22 (1.04,1.44)			228	191	1.30 (1.03,1.64)			239	219	1.16 (0.92,1.45)
			AA	71	55	1.39 (0.96,2.00)			36	29	1.35 (0.81,2.27)			35	26	1.43 (0.84,2.43)
			Additive*	1405	1397	1.20 (1.06,1.37)	0.00567298	0.639159	696	692	1.24 (1.03,1.49)	0.025651	0.909014	709	705	1.17 (0.97,1.41)	0.0932353	0.929424
			Dominant (GA + AA vs. GG)	1405	1397	1.24 (1.06,1.45)	0.00666778	0.652848	696	692	1.31 (1.04,1.63)	0.0199132	0.909014	709	705	1.18 (0.95,1.47)	0.131184	0.931579
			Recessive (AA vs. GG + GA)	1405	1397	1.29 (0.90,1.86)	0.166588	0.873288	696	692	1.24 (0.74,2.06)	0.411406	0.955978	709	705	1.36 (0.80,2.30)	0.253318	0.941968
13	SMAD7	rs17186877	GG	613	678	1.00 (ref)	0.0162024	0.744914	307	347	1.00 (ref)	0.0141249	0.864889	306	331	1.00 (ref)	0.403831	0.976318
			GA	625	573	1.21 (1.04,1.42)			300	269	1.28 (1.02,1.60)			325	304	1.16 (0.93,1.45)
			AA	157	130	1.34 (1.04,1.74)			85	60	1.62 (1.12,2.34)			72	70	1.14 (0.78,1.65)
			Additive*	1395	1381	1.18 (1.05,1.32)	0.00476186	0.61776	692	676	1.27 (1.08,1.50)	0.00351896	0.593514	703	705	1.10 (0.94,1.29)	0.248965	0.941968
			Dominant (GA + AA vs. GG)	1395	1381	1.24 (1.06,1.44)	0.00565711	0.639159	692	676	1.34 (1.08,1.66)	0.00807248	0.778998	703	705	1.16 (0.94,1.43)	0.179754	0.932395
			Recessive (AA vs. GG + GA)	1395	1381	1.22 (0.95,1.57)	0.110799	0.843415	692	676	1.44 (1.01,2.05)	0.0424659	0.909014	703	705	1.05 (0.74,1.50)	0.776631	0.999902
14	SMAD7	rs4464148	AA	616	708	1.00 (ref)	0.00188636	0.465562	311	368	1.00 (ref)	0.00399085	0.641472	305	340	1.00 (ref)	0.179111	0.931939
			AG	621	557	1.29 (1.10,1.52)			292	259	1.36 (1.08,1.71)			329	298	1.23 (0.99,1.54)
			GG	156	131	1.38 (1.07,1.79)			86	63	1.65 (1.15,2.37)			70	68	1.16 (0.80,1.69)
			Additive*	1393	1396	1.22 (1.09,1.36)	0.000748587	0.280554	689	690	1.31 (1.12,1.54)	0.00100688	0.420862	704	706	1.13 (0.96,1.34)	0.130883	0.931579
			Dominant (AG + GG vs. AA)	1393	1396	1.31 (1.13,1.52)	0.000452748	0.199189	689	690	1.41 (1.14,1.75)	0.00153837	0.472928	704	706	1.22 (0.99,1.51)	0.0674546	0.896763
			Recessive (GG vs. AA + AG)	1393	1396	1.22 (0.95,1.57)	0.113044	0.845835	689	690	1.43 (1.01,2.03)	0.0429637	0.909014	704	706	1.04 (0.73,1.49)	0.810014	0.999902
15	SMAD7	rs4939827	AA	433	378	1.00 (ref)	6.46072e-06	0.00502677	217	187	1.00 (ref)	0.000249697	0.193861	216	191	1.00 (ref)	0.0139912	0.812636
			AG	664	634	0.92 (0.77,1.09)			328	307	0.92 (0.71,1.18)			336	327	0.91 (0.71,1.16)
			GG	248	357	0.60 (0.49,0.75)			118	180	0.55 (0.40,0.75)			130	177	0.65 (0.48,0.88)
			Additive*	1345	1369	0.79 (0.71,0.87)	9.46395e-06	0.00598536	663	674	0.75 (0.65,0.88)	0.000288854	0.208243	682	695	0.81 (0.70,0.94)	0.00645212	0.727946
			Dominant (AG + GG vs. AA)	1345	1369	0.80 (0.68,0.95)	0.00946742	0.697332	663	674	0.78 (0.62,0.99)	0.0413639	0.909014	682	695	0.82 (0.65,1.03)	0.0877409	0.919418
			Recessive (GG vs. AA + AG)	1345	1369	0.64 (0.53,0.77)	1.65878e-06	0.00186503	663	674	0.58 (0.44,0.76)	5.83835e-05	0.0654739	682	695	0.69 (0.53,0.89)	0.00480527	0.727946
16	SMAD7	rs6507874	AA	467	389	1.00 (ref)	1.92637e-06	0.0019493	235	192	1.00 (ref)	0.00012126	0.111262	232	197	1.00 (ref)	0.00880582	0.727946
			AG	705	677	0.87 (0.73,1.03)			351	333	0.86 (0.67,1.09)			354	344	0.87 (0.68,1.11)
			GG	234	336	0.57 (0.46,0.71)			110	169	0.52 (0.38,0.71)			124	167	0.63 (0.46,0.85)
			Additive*	1406	1402	0.77 (0.69,0.86)	1.2596e-06	0.00159323	696	694	0.73 (0.63,0.86)	7.28665e-05	0.0735442	710	708	0.80 (0.69,0.93)	0.0031347	0.715507
			Dominant (AG + GG vs. AA)	1406	1402	0.77 (0.65,0.90)	0.00149551	0.420363	696	694	0.74 (0.59,0.94)	0.0115814	0.833477	710	708	0.79 (0.63,0.99)	0.0427348	0.896763
			Recessive (GG vs. AA + AG)	1406	1402	0.63 (0.52,0.76)	1.15907e-06	0.00159323	696	694	0.57 (0.44,0.75)	4.82025e-05	0.0608135	710	708	0.68 (0.52,0.89)	0.00416421	0.725179
17	SMAD7	rs6507877	GG	452	533	1.00 (ref)	0.0058439	0.649829	228	262	1.00 (ref)	0.089465	0.909014	224	271	1.00 (ref)	0.0521983	0.896763
			GA	665	616	1.28 (1.08,1.51)			317	295	1.25 (0.99,1.60)			348	321	1.31 (1.04,1.66)
			AA	231	204	1.34 (1.06,1.68)			125	108	1.35 (0.98,1.85)			106	96	1.35 (0.97,1.88)
			Additive*	1348	1353	1.18 (1.06,1.32)	0.00311143	0.55236	670	665	1.18 (1.01,1.37)	0.0363128	0.909014	678	688	1.19 (1.02,1.40)	0.0285761	0.838527
			Dominant (GA + AA vs. GG)	1348	1353	1.29 (1.10,1.51)	0.00146224	0.420363	670	665	1.28 (1.02,1.60)	0.0319007	0.909014	678	688	1.32 (1.05,1.65)	0.0153333	0.824098
			Recessive (AA vs. GG + GA)	1348	1353	1.16 (0.95,1.43)	0.153711	0.860754	670	665	1.19 (0.89,1.58)	0.23399	0.923285	678	688	1.15 (0.85,1.56)	0.36253	0.965861
18	SMAD7	rs7238442	AA	390	432	1.00 (ref)	0.131679	0.852876	198	218	1.00 (ref)	0.410778	0.955978	192	214	1.00 (ref)	0.258657	0.94324
			AG	705	697	1.12 (0.94,1.33)			344	333	1.14 (0.89,1.46)			361	364	1.11 (0.87,1.41)
			GG	318	285	1.24 (1.00,1.54)			160	147	1.21 (0.90,1.63)			158	138	1.29 (0.95,1.75)
			Additive*	1413	1414	1.11 (1.00,1.24)	0.0441631	0.789971	702	698	1.10 (0.95,1.28)	0.198162	0.923285	711	716	1.13 (0.97,1.32)	0.10417	0.931579
			Dominant (AG + GG vs. AA)	1413	1414	1.15 (0.98,1.36)	0.0857426	0.822017	702	698	1.16 (0.92,1.46)	0.203963	0.923285	711	716	1.16 (0.92,1.46)	0.224677	0.937992
			Recessive (GG vs. AA + AG)	1413	1414	1.16 (0.96,1.39)	0.120499	0.850398	702	698	1.11 (0.86,1.44)	0.417457	0.958189	711	716	1.21 (0.93,1.57)	0.151451	0.931579
19	SMAD7	rs9946510	AA	617	712	1.00 (ref)	0.00172808	0.464028	312	370	1.00 (ref)	0.00311351	0.566966	305	342	1.00 (ref)	0.182487	0.935015
			AC	630	569	1.29 (1.10,1.51)			297	264	1.36 (1.08,1.71)			333	305	1.23 (0.98,1.53)
			CC	162	135	1.39 (1.08,1.80)			91	66	1.66 (1.16,2.37)			71	69	1.17 (0.81,1.70)
			Additive*	1409	1416	1.22 (1.09,1.36)	0.000622055	0.242099	700	700	1.31 (1.12,1.54)	0.000762587	0.38484	709	716	1.14 (0.97,1.34)	0.124939	0.931579
			Dominant (AC + CC vs. AA)	1409	1416	1.31 (1.13,1.52)	0.000438889	0.199189	700	700	1.42 (1.15,1.76)	0.00126554	0.440451	709	716	1.22 (0.99,1.51)	0.0675957	0.896763
			Recessive (CC vs. AA + AC)	1409	1416	1.23 (0.97,1.57)	0.0904508	0.822017	700	700	1.44 (1.03,2.03)	0.0342776	0.909014	709	716	1.05 (0.74,1.50)	0.768301	0.999902
20	TGFB1	rs1982072	AA	644	598	1.00 (ref)	0.0342839	0.783231	318	283	1.00 (ref)	0.0300357	0.909014	326	315	1.00 (ref)	0.596448	0.988851
			AT	566	645	0.81 (0.69,0.95)			278	331	0.74 (0.59,0.93)			288	314	0.89 (0.71,1.12)
			TT	127	127	0.93 (0.71,1.22)			67	63	0.95 (0.65,1.40)			60	64	0.91 (0.61,1.34)
			Additive*	1337	1370	0.90 (0.80,1.01)	0.0814396	0.822017	663	677	0.88 (0.74,1.04)	0.127933	0.909014	674	693	0.93 (0.78,1.10)	0.38034	0.971936
			Dominant (AT + TT vs. AA)	1337	1370	0.83 (0.71,0.97)	0.0162215	0.744914	663	677	0.77 (0.62,0.96)	0.0206619	0.909014	674	693	0.89 (0.72,1.11)	0.311209	0.95758
			Recessive (TT vs. AA + AT)	1337	1370	1.03 (0.80,1.34)	0.80935	0.997345	663	677	1.11 (0.77,1.60)	0.582445	0.979827	674	693	0.96 (0.66,1.40)	0.83628	0.999902
21	TGFB1	rs2241718	GG	1019	1000	1.00 (ref)	0.0146004	0.739921	502	498	1.00 (ref)	0.125155	0.909014	517	502	1.00 (ref)	0.104624	0.931579
			GA	345	387	0.87 (0.74,1.03)			173	189	0.91 (0.71,1.16)			172	198	0.84 (0.66,1.07)
			AA	47	26	1.78 (1.09,2.90)			25	13	1.88 (0.94,3.73)			22	13	1.67 (0.83,3.37)
			Additive*	1411	1413	1.00 (0.87,1.16)	0.993958	0.999932	700	700	1.04 (0.85,1.28)	0.709094	0.990066	711	713	0.96 (0.78,1.18)	0.686694	0.999902
			Dominant (GA + AA vs. GG)	1411	1413	0.93 (0.79,1.10)	0.387421	0.943487	700	700	0.97 (0.77,1.23)	0.796064	0.998947	711	713	0.89 (0.70,1.12)	0.318356	0.95758
			Recessive (AA vs. GG + GA)	1411	1413	1.84 (1.13,3.00)	0.0142825	0.7355	700	700	1.93 (0.97,3.82)	0.0603336	0.909014	711	713	1.75 (0.87,3.52)	0.118755	0.931579
22	TGFB1	rs2317130	AA	685	625	1.00 (ref)	0.0563049	0.801335	334	293	1.00 (ref)	0.0596558	0.909014	351	332	1.00 (ref)	0.603217	0.991027
			AG	591	647	0.83 (0.71,0.97)			293	333	0.76 (0.61,0.95)			298	314	0.90 (0.72,1.12)
			GG	136	138	0.89 (0.68,1.15)			72	72	0.87 (0.60,1.25)			64	66	0.91 (0.62,1.33)
			Additive*	1412	1410	0.90 (0.80,1.01)	0.0610644	0.806672	699	698	0.87 (0.74,1.02)	0.0829248	0.909014	713	712	0.93 (0.79,1.09)	0.379628	0.971704
			Dominant (AG + GG vs. AA)	1412	1410	0.84 (0.72,0.97)	0.0193889	0.746686	699	698	0.78 (0.63,0.97)	0.0230986	0.909014	713	712	0.90 (0.73,1.11)	0.315808	0.95758
			Recessive (GG vs. AA + AG)	1412	1410	0.98 (0.76,1.26)	0.848452	0.997345	699	698	0.99 (0.70,1.41)	0.972173	0.999899	713	712	0.96 (0.66,1.38)	0.815863	0.999902
23	TGFB1	rs4803455	CC	329	376	1.00 (ref)	0.136785	0.854028	166	191	1.00 (ref)	0.379749	0.951891	163	185	1.00 (ref)	0.297992	0.956045
			CA	716	701	1.18 (0.98,1.42)			356	344	1.20 (0.93,1.56)			360	357	1.16 (0.89,1.50)
			AA	344	327	1.22 (0.98,1.51)			160	161	1.15 (0.85,1.57)			184	166	1.27 (0.94,1.71)
			Additive*	1389	1404	1.10 (0.99,1.23)	0.0732966	0.819248	682	696	1.08 (0.92,1.26)	0.343967	0.941368	707	708	1.12 (0.97,1.31)	0.125289	0.931579
			Dominant (CA + AA vs. CC)	1389	1404	1.19 (1.00,1.42)	0.0489562	0.791137	682	696	1.19 (0.93,1.52)	0.173754	0.912908	707	708	1.19 (0.93,1.52)	0.16082	0.931579
			Recessive (AA vs. CC + CA)	1389	1404	1.09 (0.91,1.30)	0.347295	0.932685	682	696	1.02 (0.79,1.32)	0.872402	0.999899	707	708	1.15 (0.90,1.46)	0.27302	0.949269
24	TGFB1	rs6957	AA	1018	995	1.00 (ref)	0.0383871	0.789971	500	496	1.00 (ref)	0.213042	0.923285	518	499	1.00 (ref)	0.151155	0.931579
			AG	349	392	0.87 (0.73,1.03)			175	191	0.91 (0.71,1.15)			174	201	0.83 (0.65,1.05)
			GG	46	29	1.55 (0.96,2.49)			24	14	1.67 (0.85,3.29)			22	15	1.43 (0.73,2.81)
			Additive*	1413	1416	0.98 (0.85,1.13)	0.748058	0.994047	699	701	1.02 (0.83,1.25)	0.847616	0.999899	714	715	0.93 (0.76,1.14)	0.503325	0.987636
			Dominant (AG + GG vs. AA)	1413	1416	0.91 (0.78,1.08)	0.286255	0.924354	699	701	0.96 (0.76,1.21)	0.72794	0.990066	714	715	0.87 (0.69,1.10)	0.237635	0.937992
			Recessive (GG vs. AA + AG)	1413	1416	1.61 (1.00,2.58)	0.0502716	0.791137	699	701	1.72 (0.87,3.36)	0.116684	0.909014	714	715	1.50 (0.77,2.94)	0.235098	0.937992
25	BMP2	rs235770	GG	578	510	1.00 (ref)	0.00563909	0.639159	288	252	1.00 (ref)	0.0875528	0.909014	290	258	1.00 (ref)	0.0637113	0.896763
			GA	614	620	0.88 (0.74,1.03)			302	301	0.88 (0.69,1.11)			312	319	0.87 (0.69,1.09)
			AA	155	204	0.67 (0.53,0.86)			81	103	0.68 (0.48,0.96)			74	101	0.66 (0.47,0.94)
			Additive*	1347	1334	0.84 (0.75,0.94)	0.00176177	0.464028	671	656	0.84 (0.71,0.98)	0.0315078	0.909014	676	678	0.83 (0.71,0.97)	0.0222038	0.827914
			Dominant (GA + AA vs. GG)	1347	1334	0.83 (0.71,0.97)	0.0168538	0.746686	671	656	0.83 (0.66,1.04)	0.0999165	0.909014	676	678	0.82 (0.66,1.02)	0.0769803	0.917638
			Recessive (AA vs. GG + GA)	1347	1334	0.72 (0.58,0.91)	0.00500639	0.625428	671	656	0.73 (0.53,1.01)	0.0546804	0.909014	676	678	0.72 (0.52,0.99)	0.0432779	0.896763
26	BMPR1B	rs13134042	GG	874	922	1.00 (ref)	0.11791	0.850398	443	456	1.00 (ref)	0.471627	0.97088	431	466	1.00 (ref)	0.158069	0.931579
			GA	462	416	1.18 (1.00,1.38)			222	200	1.16 (0.91,1.46)			240	216	1.20 (0.96,1.51)
			AA	68	61	1.19 (0.83,1.70)			32	33	0.99 (0.59,1.65)			36	28	1.40 (0.84,2.34)
			Additive*	1404	1399	1.14 (1.00,1.29)	0.0505304	0.791137	697	689	1.08 (0.90,1.30)	0.409387	0.955978	707	710	1.19 (1.00,1.43)	0.0551582	0.896763
			Dominant (GA + AA vs. GG)	1404	1399	1.18 (1.01,1.38)	0.0387133	0.789971	697	689	1.13 (0.91,1.41)	0.276736	0.925278	707	710	1.23 (0.99,1.52)	0.0662533	0.896763
			Recessive (AA vs. GG + GA)	1404	1399	1.13 (0.79,1.61)	0.51268	0.967866	697	689	0.95 (0.57,1.57)	0.837816	0.999899	707	710	1.32 (0.79,2.19)	0.286876	0.955555
27	BMPR2	rs6751210	AA	397	358	1.00 (ref)	0.0115849	0.710119	209	178	1.00 (ref)	0.0971802	0.909014	188	180	1.00 (ref)	0.0537196	0.896763
			AG	724	704	0.93 (0.78,1.11)			346	351	0.83 (0.65,1.07)			378	353	1.03 (0.80,1.33)
			GG	286	350	0.73 (0.59,0.91)			143	168	0.72 (0.53,0.97)			143	182	0.75 (0.56,1.02)
			Additive*	1407	1412	0.86 (0.77,0.96)	0.00515871	0.636597	698	697	0.85 (0.73,0.99)	0.0314095	0.909014	709	715	0.87 (0.75,1.01)	0.0740936	0.917338
			Dominant (AG + GG vs. AA)	1407	1412	0.86 (0.73,1.02)	0.0868614	0.822017	698	697	0.80 (0.63,1.01)	0.0595429	0.909014	709	715	0.94 (0.74,1.19)	0.598121	0.988851
			Recessive (GG vs. AA + AG)	1407	1412	0.77 (0.64,0.92)	0.00412108	0.575282	698	697	0.81 (0.63,1.05)	0.106494	0.909014	709	715	0.74 (0.57,0.94)	0.016166	0.827914
Pathway 8: Cell cycle control
1	CCND1	rs7178	AA	1142	1127	1.00 (ref)	0.0955555	0.82714	583	572	1.00 (ref)	0.44603	0.969049	559	555	1.00 (ref)	0.163478	0.931579
			AG	129	166	0.76 (0.59,0.97)			59	72	0.80 (0.55,1.15)			70	94	0.73 (0.52,1.02)
			GG	10	11	0.92 (0.39,2.19)			5	4	1.28 (0.34,4.83)			5	7	0.72 (0.22,2.29)
			Additive*	1281	1304	0.80 (0.65,1.00)	0.0499066	0.791137	647	648	0.86 (0.62,1.20)	0.377604	0.951292	634	656	0.76 (0.56,1.02)	0.0642382	0.896763
			Dominant (AG + GG vs. AA)	1281	1304	0.77 (0.61,0.98)	0.0334245	0.779554	647	648	0.82 (0.58,1.17)	0.282353	0.926813	634	656	0.73 (0.53,1.01)	0.0570551	0.896763
			Recessive (GG vs. AA + AG)	1281	1304	0.95 (0.40,2.26)	0.911883	0.999932	647	648	1.31 (0.35,4.94)	0.690448	0.989981	634	656	0.75 (0.23,2.39)	0.624233	0.996654
2	CDC6	rs13706	GG	1104	1080	1.00 (ref)	0.0332602	0.779554	539	520	1.00 (ref)	0.181448	0.917833	565	560	1.00 (ref)	0.170537	0.931579
			GA	295	306	0.94 (0.78,1.13)			155	161	0.92 (0.72,1.19)			140	145	0.95 (0.73,1.24)
			AA	11	27	0.40 (0.19,0.81)			6	14	0.41 (0.15,1.09)			5	13	0.37 (0.13,1.05)
			Additive*	1410	1413	0.86 (0.73,1.02)	0.07717	0.819248	700	695	0.86 (0.68,1.08)	0.181297	0.917833	710	718	0.87 (0.69,1.10)	0.24085	0.937992
			Dominant (GA + AA vs. GG)	1410	1413	0.90 (0.75,1.07)	0.224741	0.886993	700	695	0.89 (0.69,1.13)	0.33519	0.940636	710	718	0.91 (0.70,1.17)	0.449361	0.98448
			Recessive (AA vs. GG + GA)	1410	1413	0.40 (0.20,0.82)	0.0117376	0.710119	700	695	0.42 (0.16,1.11)	0.0807145	0.909014	710	718	0.37 (0.13,1.06)	0.0645488	0.896763
3	CDC6	rs36030243	GG	1152	1141	1.00 (ref)	0.074364	0.819248	565	555	1.00 (ref)	0.423313	0.962674	587	586	1.00 (ref)	0.150773	0.931579
			GA	256	256	0.99 (0.81,1.20)			133	137	0.95 (0.73,1.25)			123	119	1.03 (0.78,1.36)
			AA	9	22	0.40 (0.18,0.88)			5	10	0.49 (0.16,1.46)			4	12	0.33 (0.10,1.02)
			Additive*	1417	1419	0.90 (0.76,1.08)	0.253905	0.909245	703	702	0.90 (0.70,1.15)	0.388707	0.952602	714	717	0.91 (0.71,1.17)	0.450475	0.98448
			Dominant (GA + AA vs. GG)	1417	1419	0.94 (0.78,1.14)	0.536895	0.975177	703	702	0.92 (0.71,1.20)	0.546808	0.979827	714	717	0.96 (0.73,1.27)	0.788544	0.999902
			Recessive (AA vs. GG + GA)	1417	1419	0.40 (0.18,0.88)	0.0228006	0.752589	703	702	0.49 (0.17,1.47)	0.206573	0.923285	714	717	0.32 (0.10,1.01)	0.0529678	0.896763
4	RHPN2	rs16967749	GG	1056	1012	1.00 (ref)	0.082283	0.822017	517	510	1.00 (ref)	0.949759	0.999899	539	502	1.00 (ref)	0.0190269	0.827914
			GA	336	370	0.87 (0.73,1.03)			172	177	0.96 (0.75,1.23)			164	193	0.79 (0.62,1.01)
			AA	26	38	0.65 (0.39,1.07)			15	15	0.98 (0.47,2.04)			11	23	0.43 (0.21,0.91)
			Additive*	1418	1420	0.85 (0.73,0.98)	0.0292288	0.776288	704	702	0.97 (0.78,1.20)	0.772648	0.994133	714	718	0.75 (0.61,0.92)	0.00643992	0.727946
			Dominant (GA + AA vs. GG)	1418	1420	0.85 (0.72,1.00)	0.0518013	0.791137	704	702	0.96 (0.76,1.22)	0.751532	0.990972	714	718	0.75 (0.59,0.95)	0.0172549	0.827914
			Recessive (AA vs. GG + GA)	1418	1420	0.67 (0.40,1.11)	0.120577	0.850398	704	702	0.99 (0.48,2.06)	0.978653	0.999899	714	718	0.46 (0.22,0.96)	0.0381066	0.896464
5	RHPN2	rs7258303	GG	1304	1276	1.00 (ref)	0.137561	0.854028	647	632	1.00 (ref)	0.432215	0.96489	657	644	1.00 (ref)	0.303085	0.95758
			GA	110	139	0.76 (0.59,1.00)			54	66	0.78 (0.53,1.14)			56	73	0.75 ( 0.51, 1.08)
			AA	3	3	0.96 (0.19,4.83)			2	2	0.96 (0.13,7.01)			1	1	1.00 ( 0.06,16.29)
			Additive*	1417	1418	0.78 (0.61,1.01)	0.0565991	0.803877	703	700	0.80 (0.56,1.14)	0.221198	0.923285	714	718	0.76 (0.53,1.09)	0.135509	0.931579
			Dominant (GA + AA vs. GG)	1417	1418	0.77 (0.59,1.00)	0.0485002	0.791137	703	700	0.78 (0.54,1.14)	0.200728	0.923285	714	718	0.75 (0.52,1.08)	0.125598	0.931579
			Recessive (AA vs. GG + GA)	1417	1418	0.99 (0.20,4.99)	0.994732	0.999932	703	700	0.99 (0.14,7.21)	0.989694	0.999899	714	718	1.03 ( 0.06,16.72)	0.984138	0.999902

## Sheet: LD CEU
Supplementary Table S3ii. High LD (r2 ≥0.8) for multiple Se pathway SNPs in the same gene associated with CRC, the EPIC study, 1992-2003
SNP - duplicates removed; highlighted by clusters/genes	Gene	SNP	Proxy	Distance	RSquared	DPrime	Arrays	Chromosome	Coordinate_HG18
rs1002149	GSR	rs1002149	rs2978295	9864	0.883	0.939	IBC	chr8	30695416
rs2978295		rs2978295	rs1002149	9864	0.883	0.939	I3,I5,I6,I6Q,IM,IMD,IC,ICQ,OQ,CM,IWQ,OE,O24,O28,O54,O5E,OEE	chr8	30705280
rs2153960	FOXO3	rs2153960	rs9398171	4657	1	1	AxM,AAH	chr6	109090220
rs3813498		rs2153960	rs4946935	12558	0.96	1	AS,A5,A6,OQ	chr6	109107435
rs4946930		rs3813498	rs4946930	8172	0.817	1	A6	chr6	109059030
rs4946935		rs4946930	rs3813498	8172	0.817	1	IM,IMD,OQ,OE,O24	chr6	109050858
rs9398171		rs4946935	rs2153960	12558	0.96	1	I3,I5,I6,I6Q,IM,IMD,IC,ICQ,OQ,IWQ,OE,E1,E11,O24,O28,O54,O5E,OEE,AAE	chr6	109094877
rs1205	CRP	rs4946935	rs9398171	17215	0.96	1	AxM,AAH	chr6	109090220
rs2794520		rs9398171	rs2153960	4657	1	1	I3,I5,I6,I6Q,IM,IMD,IC,ICQ,OQ,IWQ,OE,E1,E11,O24,O28,O54,O5E,OEE,AAE	chr6	109094877
rs2808629		rs9398171	rs4946935	17215	0.96	1	AS,A5,A6,OQ	chr6	109107435
rs1981928	MSH2	rs1205	rs2794520	3417	1	1	AH,A6,I3,I5,I6,I6Q,IM,IMD,IC,ICQ,CYT,OQ,AxM,CM,IWQ,OE,E1,E11,O24,O28,O54,O5E,OEE,AAE,AAH	chr1	157945440
rs2059520		rs1205	rs2808629	5437	1	1	AH,A6,IMD,AxM	chr1	157943420
rs3771274		rs2794520	rs2808629	2020	1	1	AH,A6,IMD,AxM	chr1	157943420
rs3771281		rs2794520	rs1205	3417	1	1	IM,IMD,IBC,OQ,AxM,CM,OE,O24,O28,O54,O5E,OEE,ICA,ICB	chr1	157948857
rs1677645	MSH3	rs2808629	rs2794520	2020	1	1	AH,A6,I3,I5,I6,I6Q,IM,IMD,IC,ICQ,CYT,OQ,AxM,CM,IWQ,OE,E1,E11,O24,O28,O54,O5E,OEE,AAE,AAH	chr1	157945440
rs1677652		rs2808629	rs1205	5437	1	1	IM,IMD,IBC,OQ,AxM,CM,OE,O24,O28,O54,O5E,OEE,ICA,ICB	chr1	157948857
rs26779		rs1981928	rs2059520	30766	0.867	1	AX,A6,I1,IM,IMD,AAH	chr2	47556745
rs863221		rs2059520	rs1981928	30766	0.867	1	I1	chr2	47525979
rs11874392	SMAD7	rs3771274	rs3771281	28436	0.935	1	AS,A5,A6,I3,I5,I6,I6Q,IM,IMD,IC,ICQ,IWQ,AAH	chr2	47545785
rs17186877		rs3771281	rs3771274	28436	0.935	1	IM,IMD,CYT	chr2	47517349
rs4464148		rs1677645	rs1677652	3535	0.953	1	None	chr5	80003710
rs4939827		rs1677652	rs1677645	3535	0.953	1	None	chr5	80000175
rs6507874		rs26779	rs863221	16928	0.931	0.965	AxM	chr5	80078031
rs9946510		rs863221	rs26779	16928	0.931	0.965	I1,IM,IMD,O54,O5E	chr5	80094959
rs1982072	TGFB	rs11874392	rs4939827	307	1	1	I3,I5,I6,I6Q,IM,IMD,IC,ICQ,CYT,OQ,AxM,CM,IWQ,OE,E1,E11,O24,O28,O54,O5E,OEE,ICA,ICB,AAE,AAH	chr18	44707461
rs2241718		rs11874392	rs6507874	4351	0.87	0.965	None	chr18	44702803
rs2317130		rs17186877	rs9946510	2785	0.959	1	None	chr18	44712225
rs6957		rs17186877	rs4464148	1980	0.921	1	AG,I3,I5,I6,I6Q,IM,IMD,IC,ICQ,OQ,CM,IWQ,OE,O24,O28,O54,O5E,OEE	chr18	44713030
		rs4464148	rs9946510	805	0.96	1	None	chr18	44712225
		rs4464148	rs17186877	1980	0.921	1	IM,IMD,AxM,O54,O5E	chr18	44715010
		rs4939827	rs11874392	307	1	1	OQ,AxM,CM	chr18	44707154
		rs4939827	rs6507874	4658	0.87	0.965	None	chr18	44702803
		rs6507874	rs11874392	4351	0.87	0.965	OQ,AxM,CM	chr18	44707154
		rs6507874	rs4939827	4658	0.87	0.965	I3,I5,I6,I6Q,IM,IMD,IC,ICQ,CYT,OQ,AxM,CM,IWQ,OE,E1,E11,O24,O28,O54,O5E,OEE,ICA,ICB,AAE,AAH	chr18	44707461
		rs9946510	rs4464148	805	0.96	1	AG,I3,I5,I6,I6Q,IM,IMD,IC,ICQ,OQ,CM,IWQ,OE,O24,O28,O54,O5E,OEE	chr18	44713030
		rs9946510	rs17186877	2785	0.959	1	IM,IMD,AxM,O54,O5E	chr18	44715010
		rs1982072	rs2317130	2835	1	1	I1,AAH	chr19	46553514
		rs2241718	rs6957	1000	0.935	1	IM,IMD,OQ,OE,O24,O28,O54,O5E,OEE	chr19	46522446
		rs2317130	rs1982072	2835	1	1	CM	chr19	46556349
		rs6957	rs2241718	1000	0.935	1	I1,IM,IMD,OQ,CM,OE,O24,O28,O54,O5E,OEE	chr19	46521446

## Sheet: Colon Cancer
Supplementary Table S3iii. All SNPs (by pathway) significantly associated with colon cancer risk before multiple testing corrections, the EPIC study, 1992-2003
Associations with colon cancer risk (unconditional logistic regression with adjustment for age at recruitment, study center and sex)
* Additive models impose a structure in which each additional copy of the variant allele increases the response (log odds ratio) by the same amount.
** Adujsted P Values by Benjamini-Hochberg
				Colon Cancer (All)					Colon Cancer (Female)					Colon Cancer (Male)
number	Gene	SNP	Genotype	Case	Control	OR (95% CI)	P-value	Adj P-value**	Case	Control	OR (95% CI)	P-value	Adj P-value**	Case	Control	OR (95% CI)	P-value	Adj P-value**
Pathway 1: Se transport/metabolism, selenoproteins and non-selenium containing associated proteins in Se transport and biosynthesis
1	GGT1 (GST)	rs2017869	GG	307	537	1.00 (ref)	0.0216006	0.791632	169	251	1.00 (ref)	0.0424649	0.929981	138	286	1.00 (ref)	0.0699819	0.955119
			GC	368	648	0.98 (0.80,1.18)			189	345	0.80 (0.61,1.05)			179	303	1.22 (0.92,1.62)
			CC	147	183	1.38 (1.06,1.80)			75	86	1.24 (0.85,1.81)			72	97	1.53 (1.06,2.23)
			Additive*	822	1368	1.13 (1.00,1.29)	0.0553643	0.869629	433	682	1.04 (0.86,1.24)	0.697827	0.99994	389	686	1.24 (1.03,1.48)	0.0212531	0.941165
			Dominant (GC + CC vs. GG)	822	1368	1.07 (0.89,1.28)	0.493069	0.982431	433	682	0.89 (0.69,1.15)	0.373429	0.968491	389	686	1.30 (1.00,1.69)	0.0507817	0.955119
			Recessive (CC vs. GG + GC)	822	1368	1.40 (1.10,1.78)	0.00580029	0.622026	433	682	1.41 (1.00,1.99)	0.0508503	0.929981	389	686	1.37 (0.98,1.93)	0.0666628	0.955119
2	GGT1 (GST)	rs5751902	GG	395	559	1.00 (ref)	0.0739681	0.869629	194	280	1.00 (ref)	0.900718	0.99994	201	279	1.00 (ref)	0.0145074	0.918466
			GA	369	645	0.81 (0.68,0.98)			205	309	0.97 (0.75,1.26)			164	336	0.68 (0.52,0.88)
			AA	119	203	0.84 (0.64,1.09)			66	105	0.92 (0.64,1.32)			53	98	0.76 (0.52,1.12)
			Additive*	883	1407	0.89 (0.78,1.00)	0.056524	0.869629	465	694	0.96 (0.81,1.14)	0.6597	0.99994	418	713	0.81 (0.68,0.97)	0.0227911	0.942355
			Dominant (GA + AA vs. GG)	883	1407	0.82 (0.69,0.97)	0.0229999	0.804995	465	694	0.96 (0.75,1.23)	0.744052	0.99994	418	713	0.70 (0.55,0.89)	0.00425186	0.889614
			Recessive (AA vs. GG + GA)	883	1407	0.93 (0.73,1.19)	0.567418	0.983935	465	694	0.93 (0.66,1.31)	0.680699	0.99994	418	713	0.92 (0.64,1.33)	0.664624	0.999774
3	GPx1	rs17080528	GG	440	620	1.00 (ref)	0.0502732	0.869629	235	303	1.00 (ref)	0.0911998	0.929981	205	317	1.00 (ref)	0.440274	0.979776
			GA	369	636	0.82 (0.69,0.98)			194	318	0.79 (0.62,1.02)			175	318	0.85 (0.66,1.10)
			AA	84	154	0.77 (0.57,1.03)			41	77	0.69 (0.46,1.06)			43	77	0.85 (0.56,1.30)
			Additive*	893	1410	0.86 (0.75,0.97)	0.0182436	0.759181	470	698	0.82 (0.68,0.98)	0.031109	0.929981	423	712	0.90 (0.75,1.08)	0.253044	0.957817
			Dominant (GA + AA vs. GG)	893	1410	0.81 (0.69,0.96)	0.0163298	0.740906	470	698	0.77 (0.61,0.98)	0.035376	0.929981	423	712	0.85 (0.67,1.09)	0.200259	0.955119
			Recessive (AA vs. GG + GA)	893	1410	0.84 (0.64,1.12)	0.232413	0.924673	470	698	0.78 (0.52,1.16)	0.221292	0.929981	423	712	0.92 (0.62,1.37)	0.693366	0.999774
4	GPx1	rs3448	GG	464	800	1.00 (ref)	0.0139534	0.734537	232	393	1.00 (ref)	0.0371435	0.929981	232	407	1.00 (ref)	0.344266	0.968341
			GA	338	511	1.13 (0.95,1.36)			181	248	1.22 (0.94,1.57)			157	263	1.05 (0.81,1.36)
			AA	87	93	1.58 (1.15,2.18)			54	54	1.66 (1.09,2.52)			33	39	1.45 (0.88,2.38)
			Additive*	889	1404	1.20 (1.05,1.37)	0.00598499	0.628734	467	695	1.26 (1.05,1.51)	0.0112342	0.892281	422	709	1.13 (0.92,1.37)	0.240986	0.957266
			Dominant (GA + AA vs. GG)	889	1404	1.20 (1.01,1.43)	0.0343252	0.856477	467	695	1.30 (1.02,1.65)	0.0322952	0.929981	422	709	1.10 (0.86,1.41)	0.455199	0.98117
			Recessive (AA vs. GG + GA)	889	1404	1.51 (1.11,2.05)	0.00945877	0.717029	467	695	1.54 (1.03,2.30)	0.0374792	0.929981	422	709	1.42 (0.87,2.31)	0.155802	0.955119
5	GPx1	rs9818758	GG	626	919	1.00 (ref)	0.0177764	0.756487	333	450	1.00 (ref)	0.102161	0.929981	293	469	1.00 (ref)	0.0415151	0.955119
			GA	239	452	0.76 (0.63,0.92)			127	223	0.77 (0.59,1.00)			112	229	0.76 (0.58,1.00)
			AA	35	50	1.05 (0.67,1.64)			15	29	0.71 (0.37,1.36)			20	21	1.54 (0.82,2.90)
			Additive*	900	1421	0.86 (0.73,1.00)	0.0512117	0.869629	475	702	0.79 (0.64,0.99)	0.0380031	0.929981	425	719	0.93 (0.74,1.15)	0.494283	0.986558
			Dominant (GA + AA vs. GG)	900	1421	0.79 (0.66,0.95)	0.0118545	0.724318	475	702	0.76 (0.59,0.98)	0.0334969	0.929981	425	719	0.83 (0.64,1.07)	0.150374	0.955119
			Recessive (AA vs. GG + GA)	900	1421	1.14 (0.73,1.77)	0.569861	0.983935	475	702	0.77 (0.41,1.47)	0.426506	0.977846	425	719	1.67 (0.89,3.14)	0.10916	0.955119
6	GPx2	rs2412065	CC	433	770	1.00 (ref)	0.032902	0.856477	215	379	1.00 (ref)	0.0439593	0.929981	218	391	1.00 (ref)	0.535847	0.994705
			CG	324	456	1.27 (1.05,1.53)			182	227	1.40 (1.07,1.82)			142	229	1.13 (0.86,1.49)
			GG	27	52	0.91 (0.56,1.49)			15	26	1.05 (0.54,2.06)			12	26	0.82 (0.40,1.68)
			Additive*	784	1278	1.15 (0.98,1.34)	0.0916179	0.869629	412	632	1.25 (1.00,1.56)	0.0510272	0.929981	372	646	1.05 (0.83,1.31)	0.701313	0.999774
			Dominant (CG + GG vs. CC)	784	1278	1.23 (1.03,1.48)	0.0244083	0.83128	412	632	1.36 (1.05,1.76)	0.0183276	0.929981	372	646	1.10 (0.84,1.43)	0.48063	0.982367
			Recessive (GG vs. CC + CG)	784	1278	0.83 (0.51,1.34)	0.445882	0.973409	412	632	0.91 (0.47,1.77)	0.791769	0.99994	372	646	0.79 (0.39,1.59)	0.504011	0.987117
7	GPx6	rs974334	GG	639	963	1.00 (ref)	0.0184865	0.759181	334	471	1.00 (ref)	0.0109765	0.891564	305	492	1.00 (ref)	0.354492	0.968341
			GC	223	376	0.91 (0.75,1.11)			127	186	0.96 (0.73,1.26)			96	190	0.83 (0.62,1.11)
			CC	17	54	0.46 (0.26,0.80)			6	30	0.25 (0.10,0.62)			11	24	0.75 (0.36,1.56)
			Additive*	879	1393	0.82 (0.70,0.97)	0.0198947	0.777319	467	687	0.79 (0.63,1.00)	0.0454452	0.929981	412	706	0.84 (0.66,1.07)	0.154065	0.955119
			Dominant (GC + CC vs. GG)	879	1393	0.85 (0.70,1.03)	0.0940176	0.869629	467	687	0.86 (0.66,1.12)	0.270905	0.935187	412	706	0.82 (0.62,1.08)	0.156486	0.955119
			Recessive (CC vs. GG + GC)	879	1393	0.47 (0.27,0.82)	0.00786579	0.652151	467	687	0.25 (0.10,0.62)	0.00278275	0.776154	412	706	0.78 (0.38,1.63)	0.512553	0.989775
8	GSTA3	rs641019	TT	354	576	1.00 (ref)	0.133675	0.878974	177	296	1.00 (ref)	0.109569	0.929981	177	280	1.00 (ref)	0.140594	0.955119
			TA	399	656	0.98 (0.82,1.18)			225	320	1.18 (0.91,1.52)			174	336	0.81 (0.62,1.05)
			AA	139	177	1.27 (0.98,1.65)			72	81	1.48 (1.01,2.15)			67	96	1.10 (0.76,1.60)
			Additive*	892	1409	1.09 (0.96,1.23)	0.183746	0.915039	474	697	1.21 (1.01,1.44)	0.0369574	0.929981	418	712	0.98 (0.82,1.18)	0.858781	0.999774
			Dominant (TA + AA vs. TT)	892	1409	1.04 (0.88,1.24)	0.647668	0.99102	474	697	1.24 (0.97,1.58)	0.0863075	0.929981	418	712	0.87 (0.68,1.12)	0.273074	0.959616
			Recessive (AA vs. TT + TA)	892	1409	1.28 (1.00,1.64)	0.0459903	0.869629	474	697	1.35 (0.96,1.92)	0.0884136	0.929981	418	712	1.23 (0.87,1.74)	0.234892	0.957034
9	LRP2	rs2229266	GG	451	803	1.00 (ref)	0.0086483	0.688799	255	388	1.00 (ref)	0.720992	0.99994	196	415	1.00 (ref)	0.000541908	0.496536
			GA	352	497	1.27 (1.06,1.52)			170	254	1.03 (0.80,1.33)			182	243	1.59 (1.23,2.06)
			AA	83	105	1.43 (1.05,1.96)			39	51	1.21 (0.77,1.90)			44	54	1.75 (1.13,2.71)
			Additive*	886	1405	1.23 (1.07,1.40)	0.00237596	0.480657	464	693	1.07 (0.89,1.29)	0.479488	0.982998	422	712	1.42 (1.18,1.71)	0.000231027	0.258724
			Dominant (GA + AA vs. GG)	886	1405	1.30 (1.09,1.54)	0.00281057	0.490536	464	693	1.06 (0.84,1.35)	0.622524	0.99994	422	712	1.62 (1.27,2.07)	0.000115178	0.14511
			Recessive (AA vs. GG + GA)	886	1405	1.30 (0.96,1.76)	0.0890445	0.869629	464	693	1.19 (0.76,1.85)	0.443434	0.979759	422	712	1.44 (0.94,2.19)	0.093166	0.955119
10	SCLY	rs2278742	AA	242	409	1.00 (ref)	0.0921758	0.869629	125	193	1.00 (ref)	0.37639	0.968779	117	216	1.00 (ref)	0.218816	0.955119
			AG	421	694	1.02 (0.83,1.25)			226	348	1.00 (0.75,1.33)			195	346	1.04 (0.78,1.38)
			GG	231	311	1.26 (1.00,1.60)			121	156	1.22 (0.87,1.70)			110	155	1.32 (0.94,1.84)
			Additive*	894	1414	1.12 (0.99,1.26)	0.0612619	0.869629	472	697	1.10 (0.93,1.30)	0.260193	0.932094	422	717	1.14 (0.96,1.35)	0.123865	0.955119
			Dominant (AG + GG vs. AA)	894	1414	1.09 (0.91,1.32)	0.351392	0.959442	472	697	1.07 (0.82,1.39)	0.640454	0.99994	422	717	1.12 (0.86,1.47)	0.40351	0.974802
			Recessive (GG vs. AA + AG)	894	1414	1.25 (1.02,1.52)	0.029623	0.853667	472	697	1.22 (0.92,1.61)	0.162148	0.929981	422	717	1.29 (0.97,1.71)	0.0845108	0.955119
11	SCLY	rs3739055	GG	289	397	1.00 (ref)	0.0505712	0.869629	158	197	1.00 (ref)	0.0646621	0.929981	131	200	1.00 (ref)	0.485071	0.982367
			GA	400	688	0.79 (0.65,0.96)			208	346	0.73 (0.55,0.96)			192	342	0.85 (0.64,1.12)
			AA	180	304	0.80 (0.63,1.02)			89	145	0.76 (0.54,1.07)			91	159	0.86 (0.61,1.21)
			Additive*	869	1389	0.89 (0.79,1.00)	0.0490569	0.869629	455	688	0.85 (0.72,1.01)	0.0657662	0.929981	414	701	0.92 (0.77,1.09)	0.338695	0.967711
			Dominant (GA + AA vs. GG)	869	1389	0.79 (0.66,0.96)	0.0147643	0.740906	455	688	0.74 (0.57,0.95)	0.0199481	0.929981	414	701	0.85 (0.65,1.11)	0.230251	0.955119
			Recessive (AA vs. GG + GA)	869	1389	0.93 (0.75,1.14)	0.488273	0.981689	455	688	0.92 (0.68,1.24)	0.567932	0.996717	414	701	0.95 (0.71,1.28)	0.739298	0.999774
12	SECISBP2 (SBP2)	rs7470318	GG	673	1064	1.00 (ref)	0.123511	0.871812	355	528	1.00 (ref)	0.702398	0.99994	318	536	1.00 (ref)	0.520277	0.989905
			GA	139	208	1.07 (0.84,1.35)			74	96	1.16 (0.82,1.62)			65	112	0.99 (0.71,1.39)
			AA	1	11	0.13 (0.02,0.99)			0	6	0.00 (0.00, Inf)			1	5	0.28 (0.03,2.47)
			Additive*	813	1283	0.96 (0.77,1.20)	0.737988	0.993689	429	630	1.01 (0.73,1.39)	0.962456	0.99994	384	653	0.92 (0.67,1.27)	0.630724	0.999774
			Dominant (GA + AA vs. GG)	813	1283	1.01 (0.80,1.28)	0.903945	0.998708	429	630	1.08 (0.78,1.52)	0.635195	0.99994	384	653	0.96 (0.68,1.34)	0.792757	0.999774
			Recessive (AA vs. GG + GA)	813	1283	0.13 (0.02,0.98)	0.0482054	0.869629	429	630	0.00 (0.00, Inf)	0.979492	0.99994	384	653	0.28 (0.03,2.47)	0.253352	0.957817
13	SELENOM	rs11705137	AA	249	346	1.00 (ref)	0.00655229	0.630876	131	163	1.00 (ref)	0.00474309	0.845789	118	183	1.00 (ref)	0.267655	0.959616
			AG	378	648	0.80 (0.65,0.99)			205	313	0.82 (0.61,1.11)			173	335	0.78 (0.58,1.05)
			GG	180	359	0.68 (0.53,0.86)			89	197	0.57 (0.40,0.80)			91	162	0.83 (0.59,1.18)
			Additive*	807	1353	0.82 (0.73,0.93)	0.00161726	0.432289	425	673	0.75 (0.63,0.90)	0.00132501	0.636445	382	680	0.90 (0.76,1.08)	0.267128	0.959616
			Dominant (AG + GG vs. AA)	807	1353	0.76 (0.62,0.92)	0.00503386	0.592412	425	673	0.72 (0.55,0.95)	0.0220179	0.929981	382	680	0.80 (0.60,1.06)	0.114058	0.955119
			Recessive (GG vs. AA + AG)	807	1353	0.78 (0.63,0.96)	0.0173885	0.756487	425	673	0.64 (0.48,0.86)	0.00266909	0.776154	382	680	0.97 (0.72,1.31)	0.839726	0.999774
14	SELENOO	rs5771107	TT	673	1015	1.00 (ref)	0.109919	0.869629	346	500	1.00 (ref)	0.441459	0.97962	327	515	1.00 (ref)	0.147083	0.955119
			TA	206	361	0.85 (0.70,1.04)			115	173	0.95 (0.72,1.26)			91	188	0.76 (0.57,1.02)
			AA	16	36	0.63 (0.34,1.15)			10	22	0.61 (0.28,1.32)			6	14	0.65 (0.25,1.73)
			Additive*	895	1412	0.83 (0.70,0.99)	0.038402	0.856477	471	695	0.89 (0.71,1.12)	0.330551	0.960671	424	717	0.77 (0.60,1.00)	0.0519265	0.955119
			Dominant (TA + AA vs. TT)	895	1412	0.83 (0.68,1.01)	0.0610205	0.869629	471	695	0.91 (0.70,1.19)	0.504353	0.98711	424	717	0.76 (0.57,1.00)	0.0529227	0.955119
			Recessive (AA vs. TT + TA)	895	1412	0.65 (0.36,1.19)	0.165714	0.903	471	695	0.62 (0.29,1.33)	0.218224	0.929981	424	717	0.70 (0.26,1.86)	0.475615	0.982367
15	SELENOT	rs2049229	AA	403	686	1.00 (ref)	0.0999317	0.869629	211	317	1.00 (ref)	0.945117	0.99994	192	369	1.00 (ref)	0.021448	0.941165
			AC	379	557	1.17 (0.98,1.41)			203	298	1.04 (0.81,1.35)			176	259	1.32 (1.01,1.72)
			CC	56	68	1.38 (0.94,2.02)			27	38	1.03 (0.60,1.76)			29	30	1.89 (1.09,3.28)
			Additive*	838	1311	1.17 (1.01,1.36)	0.0318515	0.856477	441	653	1.03 (0.84,1.26)	0.773452	0.99994	397	658	1.34 (1.09,1.66)	0.00576259	0.889614
			Dominant (AC + CC vs. AA)	838	1311	1.19 (1.00,1.42)	0.0472105	0.869629	441	653	1.04 (0.81,1.33)	0.739895	0.99994	397	658	1.38 (1.07,1.77)	0.0136044	0.916619
			Recessive (CC vs. AA + AC)	838	1311	1.28 (0.88,1.85)	0.197047	0.915039	441	653	1.01 (0.60,1.70)	0.972953	0.99994	397	658	1.67 (0.97,2.86)	0.0635298	0.955119
16	SELENOV	rs28612323	AA	712	1167	1.00 (ref)	0.106269	0.869629	376	578	1.00 (ref)	0.180366	0.929981	336	589	1.00 (ref)	0.316086	0.962335
			AG	175	233	1.26 (1.01,1.57)			90	115	1.26 (0.92,1.71)			85	118	1.27 (0.93,1.73)
			GG	13	16	1.28 (0.61,2.69)			9	8	1.87 (0.71,4.94)			4	8	0.84 (0.25,2.85)
			Additive*	900	1416	1.23 (1.01,1.49)	0.039733	0.856928	475	701	1.29 (0.98,1.68)	0.0674866	0.929981	425	715	1.18 (0.89,1.57)	0.240037	0.957266
			Dominant (AG + GG vs. AA)	900	1416	1.26 (1.02,1.56)	0.0342528	0.856477	475	701	1.29 (0.96,1.75)	0.0929993	0.929981	425	715	1.24 (0.91,1.68)	0.171315	0.955119
			Recessive (GG vs. AA + AG)	900	1416	1.22 (0.58,2.57)	0.59382	0.98421	475	701	1.79 (0.68,4.71)	0.240824	0.929981	425	715	0.81 (0.24,2.74)	0.734326	0.999774
17	SEPHS1	rs2275129	GG	225	423	1.00 (ref)	0.0616085	0.869629	111	207	1.00 (ref)	0.0936092	0.929981	114	216	1.00 (ref)	0.425326	0.974802
			GC	473	690	1.27 (1.04,1.56)			249	341	1.35 (1.01,1.79)			224	349	1.20 (0.90,1.60)
			CC	191	295	1.20 (0.94,1.54)			108	150	1.36 (0.97,1.92)			83	145	1.06 (0.74,1.51)
			Additive*	889	1408	1.11 (0.98,1.25)	0.101184	0.869629	468	698	1.17 (0.99,1.39)	0.0659388	0.929981	421	710	1.04 (0.88,1.24)	0.625605	0.999774
			Dominant (GC + CC vs. GG)	889	1408	1.25 (1.03,1.51)	0.0211432	0.789163	468	698	1.35 (1.03,1.77)	0.0295778	0.929981	421	710	1.16 (0.88,1.52)	0.28483	0.959751
			Recessive (CC vs. GG + GC)	889	1408	1.03 (0.84,1.26)	0.791802	0.993689	468	698	1.12 (0.84,1.49)	0.441418	0.97962	421	710	0.94 (0.70,1.28)	0.715085	0.999774
18	SEPHS1	rs7901303	CC	317	447	1.00 (ref)	0.126984	0.871812	173	227	1.00 (ref)	0.272355	0.937874	144	220	1.00 (ref)	0.412633	0.974802
			CA	425	693	0.86 (0.71,1.04)			223	344	0.83 (0.63,1.07)			202	349	0.88 (0.67,1.16)
			AA	155	276	0.79 (0.62,1.01)			78	128	0.79 (0.56,1.12)			77	148	0.80 (0.56,1.13)
			Additive*	897	1416	0.89 (0.78,1.00)	0.047144	0.869629	474	699	0.88 (0.74,1.04)	0.136034	0.929981	423	717	0.89 (0.75,1.06)	0.184798	0.955119
			Dominant (CA + AA vs. CC)	897	1416	0.84 (0.70,1.00)	0.0548969	0.869629	474	699	0.82 (0.64,1.05)	0.110681	0.929981	423	717	0.86 (0.66,1.11)	0.236406	0.957034
			Recessive (AA vs. CC + CA)	897	1416	0.87 (0.70,1.08)	0.203466	0.915393	474	699	0.89 (0.65,1.21)	0.451971	0.981401	423	717	0.86 (0.63,1.17)	0.328523	0.963738
19	SELENON	rs4659382	GG	491	713	1.00 (ref)	0.0480019	0.869629	254	360	1.00 (ref)	0.212545	0.929981	237	353	1.00 (ref)	0.0213138	0.941165
			GC	325	573	0.81 (0.67,0.97)			182	271	0.92 (0.71,1.18)			143	302	0.70 (0.54,0.90)
			CC	61	107	0.80 (0.57,1.12)			27	55	0.64 (0.39,1.06)			34	52	0.96 (0.60,1.53)
			Additive*	877	1393	0.85 (0.74,0.98)	0.0226745	0.801932	463	686	0.86 (0.70,1.04)	0.119225	0.929981	414	707	0.84 (0.69,1.02)	0.0831901	0.955119
			Dominant (GC + CC vs. GG)	877	1393	0.81 (0.68,0.96)	0.0137465	0.734537	463	686	0.87 (0.68,1.11)	0.270549	0.935187	414	707	0.73 (0.57,0.94)	0.0140311	0.918466
			Recessive (CC vs. GG + GC)	877	1393	0.88 (0.63,1.22)	0.438264	0.973409	463	686	0.67 (0.41,1.09)	0.10246	0.929981	414	707	1.12 (0.71,1.76)	0.627313	0.999774
20	SEPSECS (SLA)	rs16876882	GG	742	1139	1.00 (ref)	0.000691676	0.259122	379	572	1.00 (ref)	0.104792	0.929981	363	567	1.00 (ref)	0.000413589	0.416856
			GA	127	258	0.74 (0.58,0.93)			77	119	0.94 ( 0.68, 1.29)			50	139	0.55 ( 0.38, 0.78)
			AA	18	9	3.13 (1.38,7.11)			10	5	3.26 ( 1.06,10.02)			8	4	3.38 ( 1.00,11.46)
			Additive*	887	1406	0.92 (0.75,1.12)	0.395574	0.966547	466	696	1.10 (0.83,1.46)	0.488524	0.982998	421	710	0.73 (0.54,0.99)	0.0457065	0.955119
			Dominant (GA + AA vs. GG)	887	1406	0.81 (0.65,1.02)	0.0752104	0.869629	466	696	1.02 (0.75,1.39)	0.900128	0.99994	421	710	0.62 (0.44,0.87)	0.00556198	0.889614
			Recessive (AA vs. GG + GA)	887	1406	3.31 (1.46,7.50)	0.00425812	0.574817	466	696	3.30 ( 1.08,10.13)	0.036808	0.929981	421	710	3.73 ( 1.10,12.60)	0.0341463	0.955119
21	SEPSECS (SLA)	rs3796791	GG	367	525	1.00 (ref)	0.103604	0.869629	185	274	1.00 (ref)	0.968517	0.99994	182	251	1.00 (ref)	0.0146059	0.918466
			GA	389	677	0.82 (0.68,0.98)			216	327	0.97 (0.75,1.26)			173	350	0.67 (0.52,0.88)
			AA	129	204	0.90 (0.69,1.17)			67	97	1.01 (0.69,1.46)			62	107	0.79 (0.54,1.14)
			Additive*	885	1406	0.91 (0.81,1.03)	0.156304	0.898155	468	698	1.00 (0.83,1.19)	0.957869	0.99994	417	708	0.83 (0.69,0.99)	0.0424622	0.955119
			Dominant (GA + AA vs. GG)	885	1406	0.84 (0.70,1.00)	0.0444118	0.869629	468	698	0.98 (0.77,1.25)	0.86808	0.99994	417	708	0.70 (0.54,0.90)	0.00531178	0.889614
			Recessive (AA vs. GG + GA)	885	1406	1.00 (0.79,1.28)	0.989231	0.998932	468	698	1.02 (0.73,1.44)	0.897653	0.99994	417	708	0.98 (0.69,1.37)	0.888738	0.999774
22	SLC3A1 (rBAT) (BO+ system	rs12473699	AA	298	468	1.00 (ref)	0.0878238	0.869629	162	245	1.00 (ref)	0.372968	0.968491	136	223	1.00 (ref)	0.113863	0.955119
			AG	401	662	0.99 (0.81,1.20)			206	298	1.08 (0.82,1.41)			195	364	0.90 (0.68,1.19)
			GG	158	199	1.29 (0.99,1.66)			85	105	1.29 (0.90,1.84)			73	94	1.32 (0.90,1.92)
			Additive*	857	1329	1.11 (0.98,1.25)	0.114664	0.869629	453	648	1.13 (0.95,1.34)	0.181243	0.929981	404	681	1.09 (0.91,1.32)	0.341947	0.968341
			Dominant (AG + GG vs. AA)	857	1329	1.06 (0.88,1.27)	0.562895	0.983839	453	648	1.13 (0.88,1.46)	0.346827	0.967897	404	681	0.98 (0.75,1.28)	0.898352	0.999774
			Recessive (GG vs. AA + AG)	857	1329	1.30 (1.03,1.64)	0.0277426	0.839824	453	648	1.24 (0.90,1.71)	0.192973	0.929981	404	681	1.40 (1.00,1.98)	0.05179	0.955119
23	SLC6A19 (BO system, Hartn	rs4076926	AA	641	1006	1.00 (ref)	0.140178	0.88233	333	499	1.00 (ref)	0.367031	0.967897	308	507	1.00 (ref)	0.330156	0.963738
			AC	238	366	1.01 (0.84,1.23)			128	177	1.06 (0.80,1.39)			110	189	0.95 (0.72,1.26)
			CC	16	43	0.55 (0.31,1.00)			10	24	0.60 (0.28,1.29)			6	19	0.49 (0.19,1.26)
			Additive*	895	1415	0.92 (0.78,1.09)	0.344145	0.95853	471	700	0.95 (0.76,1.19)	0.665341	0.99994	424	715	0.88 (0.69,1.12)	0.301614	0.961331
			Dominant (AC + CC vs. AA)	895	1415	0.96 (0.80,1.16)	0.704689	0.993689	471	700	1.00 (0.77,1.30)	0.992803	0.99994	424	715	0.91 (0.69,1.19)	0.496759	0.986558
			Recessive (CC vs. AA + AC)	895	1415	0.55 (0.31,0.99)	0.0479287	0.869629	471	700	0.59 (0.28,1.26)	0.173593	0.929981	424	715	0.50 (0.20,1.28)	0.147297	0.955119
24	SLC7A9 (BO+ system)	rs1559225	GG	629	1038	1.00 (ref)	0.133138	0.878974	332	511	1.00 (ref)	0.440321	0.97962	297	527	1.00 (ref)	0.199399	0.955119
			GA	245	345	1.18 (0.97,1.43)			133	173	1.19 (0.91,1.56)			112	172	1.17 (0.89,1.55)
			AA	24	28	1.43 (0.82,2.50)			10	14	1.08 (0.47,2.49)			14	14	1.80 (0.84,3.84)
			Additive*	898	1411	1.18 (1.00,1.40)	0.0447886	0.869629	475	698	1.15 (0.91,1.45)	0.251751	0.929981	423	713	1.23 (0.97,1.55)	0.089344	0.955119
			Dominant (GA + AA vs. GG)	898	1411	1.20 (0.99,1.45)	0.057526	0.869629	475	698	1.18 (0.91,1.54)	0.20787	0.929981	423	713	1.22 (0.93,1.60)	0.148395	0.955119
			Recessive (AA vs. GG + GA)	898	1411	1.37 (0.78,2.39)	0.271466	0.937287	475	698	1.03 (0.45,2.37)	0.945977	0.99994	423	713	1.72 (0.81,3.67)	0.158982	0.955119
25	SLC7A9 (BO+ system)	rs16967511	AA	807	1216	1.00 (ref)	0.00950441	0.717029	425	605	1.00 (ref)	0.176036	0.929981	382	611	1.00 (ref)	0.0377039	0.955119
			AC	87	191	0.66 (0.50,0.86)			49	92	0.70 (0.48,1.03)			38	99	0.59 (0.40,0.89)
			CC	3	6	0.66 (0.16,2.68)			1	2	0.60 (0.05,6.74)			2	4	0.68 (0.12,3.80)
			Additive*	897	1413	0.67 (0.52,0.87)	0.00273137	0.490536	475	699	0.71 (0.49,1.02)	0.0633622	0.929981	422	714	0.62 (0.43,0.91)	0.0135195	0.916619
			Dominant (AC + CC vs. AA)	897	1413	0.66 (0.50,0.86)	0.00227663	0.480657	475	699	0.70 (0.48,1.02)	0.0629351	0.929981	422	714	0.60 (0.40,0.89)	0.0105531	0.889614
			Recessive (CC vs. AA + AC)	897	1413	0.71 (0.18,2.87)	0.629534	0.990101	475	699	0.62 (0.06,7.03)	0.701728	0.99994	422	714	0.75 (0.13,4.17)	0.74036	0.999774
26	SLC7A9 (BO+ system)	rs2287876	TT	514	768	1.00 (ref)	0.026725	0.83433	274	375	1.00 (ref)	0.174436	0.929981	240	393	1.00 (ref)	0.123841	0.955119
			TA	308	562	0.80 (0.67,0.96)			162	277	0.79 (0.61,1.01)			146	285	0.81 (0.63,1.06)
			AA	53	66	1.13 (0.77,1.67)			26	35	0.96 (0.56,1.64)			27	31	1.32 (0.76,2.30)
			Additive*	875	1396	0.91 (0.79,1.05)	0.193815	0.915039	462	687	0.87 (0.71,1.06)	0.167514	0.929981	413	709	0.95 (0.77,1.17)	0.631095	0.999774
			Dominant (TA + AA vs. TT)	875	1396	0.83 (0.70,0.99)	0.0386009	0.856477	462	687	0.81 (0.63,1.03)	0.0814182	0.929981	413	709	0.86 (0.67,1.11)	0.239255	0.957266
			Recessive (AA vs. TT + TA)	875	1396	1.25 (0.85,1.82)	0.254457	0.93223	462	687	1.05 (0.62,1.79)	0.853968	0.99994	413	709	1.45 (0.84,2.50)	0.181949	0.955119
27	SLC7A9 (BO+ system)	rs2287879	GG	342	495	1.00 (ref)	0.0406392	0.861689	182	245	1.00 (ref)	0.146085	0.929981	160	250	1.00 (ref)	0.263039	0.957825
			GA	381	683	0.82 (0.68,0.99)			202	345	0.81 (0.62,1.05)			179	338	0.83 (0.64,1.09)
			AA	155	221	1.05 (0.82,1.36)			77	101	1.07 (0.75,1.54)			78	120	1.06 (0.74,1.51)
			Additive*	878	1399	0.98 (0.87,1.11)	0.779964	0.993689	461	691	0.98 (0.82,1.17)	0.842336	0.99994	417	708	0.99 (0.83,1.18)	0.925564	0.999774
			Dominant (GA + AA vs. GG)	878	1399	0.87 (0.73,1.04)	0.133134	0.878974	461	691	0.86 (0.67,1.11)	0.251727	0.929981	417	708	0.89 (0.69,1.15)	0.367509	0.968399
			Recessive (AA vs. GG + GA)	878	1399	1.18 (0.94,1.49)	0.152889	0.897377	461	691	1.21 (0.87,1.69)	0.25123	0.929981	417	708	1.17 (0.85,1.62)	0.330004	0.963738
28	YBX1 (NSEP1)	rs11806746	CC	395	645	1.00 (ref)	0.0112439	0.723183	214	321	1.00 (ref)	0.439378	0.97962	181	324	1.00 (ref)	0.0134593	0.916619
			CA	408	581	1.16 (0.97,1.39)			207	294	1.06 (0.82,1.37)			201	287	1.28 (0.99,1.66)
			AA	87	188	0.76 (0.57,1.02)			45	85	0.81 (0.54,1.22)			42	103	0.72 (0.48,1.09)
			Additive*	890	1414	0.96 (0.85,1.09)	0.511325	0.982918	466	700	0.95 (0.80,1.14)	0.601106	0.999222	424	714	0.96 (0.81,1.15)	0.684837	0.999774
			Dominant (CA + AA vs. CC)	890	1414	1.07 (0.90,1.26)	0.461797	0.976646	466	700	1.01 (0.79,1.28)	0.955722	0.99994	424	714	1.13 (0.88,1.44)	0.333369	0.965724
			Recessive (AA vs. CC + CA)	890	1414	0.71 (0.54,0.93)	0.0126547	0.734537	466	700	0.79 (0.54,1.16)	0.231552	0.929981	424	714	0.64 (0.44,0.94)	0.0235487	0.942355
29	TXNRD1 (TR1)	rs10778318	GG	433	688	1.00 (ref)	0.0376657	0.856477	226	344	1.00 (ref)	0.281071	0.946773	207	344	1.00 (ref)	0.0928751	0.955119
			GA	362	612	0.95 (0.79,1.14)			195	296	1.02 (0.80,1.32)			167	316	0.88 (0.68,1.14)
			AA	92	104	1.43 (1.05,1.94)			48	53	1.42 (0.92,2.19)			44	51	1.44 (0.93,2.25)
			Additive*	887	1404	1.09 (0.95,1.24)	0.20746	0.915393	469	693	1.12 (0.93,1.35)	0.227754	0.929981	418	711	1.06 (0.88,1.28)	0.556444	0.996069
			Dominant (GA + AA vs. GG)	887	1404	1.02 (0.86,1.21)	0.83096	0.993689	469	693	1.08 (0.85,1.38)	0.509331	0.987275	418	711	0.96 (0.75,1.22)	0.731467	0.999774
			Recessive (AA vs. GG + GA)	887	1404	1.46 (1.08,1.96)	0.0124766	0.734537	469	693	1.40 (0.92,2.13)	0.11374	0.929981	418	711	1.53 (1.00,2.35)	0.050468	0.955119
30	TXNRD1 (TR1)	rs11111979	GG	247	429	1.00 (ref)	0.000839785	0.292911	122	215	1.00 (ref)	0.00106328	0.564491	125	214	1.00 (ref)	0.177331	0.955119
			GC	376	680	0.95 (0.77,1.16)			198	336	1.04 (0.78,1.38)			178	344	0.87 (0.65,1.16)
			CC	191	230	1.47 (1.14,1.88)			108	110	1.82 (1.28,2.59)			83	120	1.20 (0.83,1.71)
			Additive*	814	1339	1.18 (1.04,1.34)	0.00901301	0.712239	428	661	1.32 (1.10,1.57)	0.00221855	0.776154	386	678	1.07 (0.89,1.28)	0.491508	0.985814
			Dominant (GC + CC vs. GG)	814	1339	1.08 (0.89,1.30)	0.442642	0.973409	428	661	1.23 (0.93,1.61)	0.141698	0.929981	386	678	0.96 (0.73,1.25)	0.740926	0.999774
			Recessive (CC vs. GG + GC)	814	1339	1.51 (1.22,1.88)	0.000192252	0.102349	428	661	1.78 (1.31,2.42)	0.000221529	0.334938	386	678	1.30 (0.95,1.78)	0.10579	0.955119
31	TXNRD1 (TR1)	rs7342395	TT	439	695	1.00 (ref)	0.0775729	0.869629	228	347	1.00 (ref)	0.436495	0.979357	211	348	1.00 (ref)	0.115005	0.955119
			TA	359	610	0.94 (0.79,1.12)			194	296	1.02 (0.79,1.30)			165	314	0.87 (0.67,1.12)
			AA	92	110	1.34 (0.99,1.82)			46	54	1.33 (0.86,2.05)			46	56	1.37 (0.89,2.10)
			Additive*	890	1415	1.07 (0.94,1.22)	0.338738	0.955573	468	697	1.09 (0.91,1.32)	0.34379	0.967897	422	718	1.04 (0.86,1.26)	0.667328	0.999774
			Dominant (TA + AA vs. TT)	890	1415	1.00 (0.84,1.19)	0.992104	0.999515	468	697	1.06 (0.84,1.35)	0.618788	0.99994	422	718	0.94 (0.74,1.20)	0.638226	0.999774
			Recessive (AA vs. TT + TA)	890	1415	1.38 (1.03,1.85)	0.0310308	0.856477	468	697	1.32 (0.86,2.01)	0.199797	0.929981	422	718	1.46 (0.96,2.20)	0.0743418	0.955119
32	TXNRD1 (TR1)	rs7953266	AA	336	550	1.00 (ref)	0.0137376	0.734537	167	279	1.00 (ref)	0.00226781	0.776154	169	271	1.00 (ref)	0.409402	0.974802
			AG	394	669	0.96 (0.80,1.16)			213	333	1.09 (0.84,1.41)			181	336	0.86 (0.65,1.12)
			GG	163	198	1.38 (1.07,1.77)			93	88	1.86 (1.30,2.66)			70	110	1.03 (0.72,1.48)
			Additive*	893	1417	1.13 (1.00,1.27)	0.0538164	0.869629	473	700	1.30 (1.10,1.55)	0.00272377	0.776154	420	717	0.98 (0.82,1.17)	0.832236	0.999774
			Dominant (AG + GG vs. AA)	893	1417	1.05 (0.89,1.26)	0.550316	0.983839	473	700	1.24 (0.97,1.59)	0.0833233	0.929981	420	717	0.90 (0.70,1.16)	0.404957	0.974802
			Recessive (GG vs. AA + AG)	893	1417	1.41 (1.12,1.77)	0.00371962	0.561551	473	700	1.77 (1.28,2.46)	0.0005946	0.522644	420	717	1.13 (0.81,1.57)	0.483538	0.982367
33	TXNRD2 (TR3)	rs7288061	GG	585	943	1.00 (ref)	0.127552	0.871812	315	464	1.00 (ref)	0.138086	0.929981	270	479	1.00 (ref)	0.425154	0.974802
			GA	230	365	1.03 (0.84,1.25)			112	180	0.91 (0.69,1.21)			118	185	1.15 (0.87,1.52)
			AA	18	50	0.57 (0.33,1.00)			8	28	0.45 (0.20,1.01)			10	22	0.73 (0.34,1.59)
			Additive*	833	1358	0.93 (0.79,1.09)	0.355293	0.959841	435	672	0.82 (0.65,1.04)	0.106686	0.929981	398	686	1.04 (0.82,1.31)	0.757494	0.999774
			Dominant (GA + AA vs. GG)	833	1358	0.97 (0.80,1.17)	0.760737	0.993689	435	672	0.85 (0.65,1.12)	0.250779	0.929981	398	686	1.10 (0.84,1.44)	0.493242	0.986558
			Recessive (AA vs. GG + GA)	833	1358	0.57 (0.33,0.99)	0.0442674	0.869629	435	672	0.46 (0.20,1.03)	0.0587628	0.929981	398	686	0.71 (0.33,1.52)	0.374755	0.970482
34	TXNRD2 (TR3)	rs9605031	GG	446	744	1.00 (ref)	0.0480659	0.869629	226	375	1.00 (ref)	0.203414	0.929981	220	369	1.00 (ref)	0.0399013	0.955119
			GA	385	546	1.16 (0.97,1.39)			207	272	1.26 (0.98,1.62)			178	274	1.09 (0.84,1.40)
			AA	56	115	0.78 (0.55,1.11)			32	48	1.09 (0.67,1.76)			24	67	0.56 (0.34,0.93)
			Additive*	887	1405	1.00 (0.88,1.15)	0.944398	0.998708	465	695	1.14 (0.94,1.38)	0.188256	0.929981	422	710	0.89 (0.73,1.08)	0.237763	0.957034
			Dominant (GA + AA vs. GG)	887	1405	1.10 (0.92,1.30)	0.29167	0.94588	465	695	1.23 (0.97,1.57)	0.0919479	0.929981	422	710	0.98 (0.77,1.25)	0.881409	0.999774
			Recessive (AA vs. GG + GA)	887	1405	0.73 (0.52,1.02)	0.0682434	0.869629	465	695	0.98 (0.61,1.57)	0.929781	0.99994	422	710	0.54 (0.33,0.88)	0.0139697	0.918466
Pathway 2: Antioxidants + Redox
1	CAT	rs10488736	GG	306	568	1.00 (ref)	0.012113	0.724986	165	298	1.00 (ref)	0.0355812	0.929981	141	270	1.00 (ref)	0.161501	0.955119
			GA	355	523	1.28 (1.05,1.55)			189	251	1.40 (1.07,1.85)			166	272	1.17 (0.88,1.56)
			AA	91	115	1.47 (1.08,2.02)			46	59	1.46 (0.93,2.27)			45	56	1.53 (0.97,2.41)
			Additive*	752	1206	1.23 (1.07,1.42)	0.00331467	0.532189	400	608	1.27 (1.04,1.55)	0.0170309	0.929981	352	598	1.22 (0.99,1.49)	0.0608593	0.955119
			Dominant (GA + AA vs. GG)	752	1206	1.31 (1.09,1.58)	0.00468429	0.591106	400	608	1.41 (1.09,1.84)	0.00994991	0.880182	352	598	1.23 (0.94,1.62)	0.13091	0.955119
			Recessive (AA vs. GG + GA)	752	1206	1.30 (0.96,1.75)	0.0858332	0.869629	400	608	1.23 (0.81,1.87)	0.341689	0.966375	352	598	1.41 (0.92,2.16)	0.118371	0.955119
2	CAT	rs208682	GG	656	980	1.00 (ref)	0.119907	0.869629	342	469	1.00 (ref)	0.217274	0.929981	314	511	1.00 (ref)	0.547766	0.996069
			GA	223	402	0.83 (0.68,1.00)			125	220	0.79 (0.61,1.03)			98	182	0.88 (0.66,1.17)
			AA	20	37	0.78 (0.44,1.36)			8	12	0.79 (0.31,2.01)			12	25	0.76 (0.37,1.55)
			Additive*	899	1419	0.84 (0.71,1.00)	0.0435334	0.869629	475	701	0.81 (0.64,1.03)	0.0908778	0.929981	424	718	0.88 (0.70,1.11)	0.272741	0.959616
			Dominant (GA + AA vs. GG)	899	1419	0.82 (0.68,0.99)	0.0403511	0.861689	475	701	0.79 (0.61,1.03)	0.0805788	0.929981	424	718	0.87 (0.66,1.14)	0.304185	0.961394
			Recessive (AA vs. GG + GA)	899	1419	0.82 (0.47,1.43)	0.479509	0.977978	475	701	0.84 (0.33,2.14)	0.719266	0.99994	424	718	0.78 (0.39,1.59)	0.50288	0.986995
3	GPx5	rs28382590	AA	788	1201	1.00 (ref)	0.0463156	0.869629	417	581	1.00 (ref)	0.0264318	0.929981	371	620	1.00 (ref)	0.682136	0.999774
			AG	79	171	0.70 (0.53,0.94)			40	95	0.58 (0.39,0.86)			39	76	0.87 (0.58,1.32)
			GG	7	8	1.28 (0.45,3.60)			4	5	1.11 (0.28,4.35)			3	3	1.61 (0.31,8.46)
			Additive*	874	1380	0.78 (0.60,1.00)	0.0533793	0.869629	461	681	0.66 (0.46,0.94)	0.0227773	0.929981	413	699	0.93 (0.64,1.36)	0.725141	0.999774
			Dominant (AG + GG vs. AA)	874	1380	0.73 (0.55,0.96)	0.0252225	0.833092	461	681	0.60 (0.41,0.89)	0.0105514	0.883433	413	699	0.90 (0.60,1.35)	0.605658	0.999774
			Recessive (GG vs. AA + AG)	874	1380	1.35 (0.48,3.79)	0.573082	0.983935	461	681	1.21 (0.31,4.72)	0.782538	0.99994	413	699	1.65 (0.31,8.63)	0.556165	0.996069
4	GPx5	rs445870	AA	418	625	1.00 (ref)	0.131397	0.874396	216	291	1.00 (ref)	0.00714408	0.865308	202	334	1.00 (ref)	0.540713	0.995488
			AG	316	547	0.88 (0.72,1.06)			173	280	0.84 (0.64,1.09)			143	267	0.90 (0.69,1.19)
			GG	66	134	0.74 (0.54,1.03)			26	73	0.46 (0.28,0.75)			40	61	1.14 (0.73,1.78)
			Additive*	800	1306	0.87 (0.76,1.00)	0.0441831	0.869629	415	644	0.74 (0.61,0.91)	0.00344971	0.790846	385	662	1.00 (0.83,1.22)	0.961109	0.999774
			Dominant (AG + GG vs. AA)	800	1306	0.85 (0.71,1.02)	0.0759915	0.869629	415	644	0.76 (0.59,0.98)	0.03371	0.929981	385	662	0.95 (0.73,1.22)	0.667122	0.999774
			Recessive (GG vs. AA + AG)	800	1306	0.79 (0.58,1.08)	0.142887	0.884751	415	644	0.50 (0.31,0.80)	0.00426274	0.827793	385	662	1.20 (0.78,1.83)	0.408005	0.974802
5	GPx5	rs451774	AA	489	728	1.00 (ref)	0.111587	0.869629	255	345	1.00 (ref)	0.0837925	0.929981	234	383	1.00 (ref)	0.728206	0.999774
			AG	340	539	0.96 (0.80,1.14)			181	277	0.89 (0.69,1.14)			159	262	1.01 (0.78,1.31)
			GG	63	133	0.71 (0.51,0.98)			31	68	0.59 (0.37,0.95)			32	65	0.84 (0.53,1.33)
			Additive*	892	1400	0.89 (0.78,1.01)	0.0792531	0.869629	467	690	0.82 (0.68,0.99)	0.0390881	0.929981	425	710	0.95 (0.79,1.15)	0.628495	0.999774
			Dominant (AG + GG vs. AA)	892	1400	0.91 (0.76,1.08)	0.26096	0.933508	467	690	0.83 (0.65,1.05)	0.127074	0.929981	425	710	0.98 (0.76,1.25)	0.856801	0.999774
			Recessive (GG vs. AA + AG)	892	1400	0.72 (0.52,0.99)	0.0419222	0.86775	467	690	0.63 (0.40,0.99)	0.0438323	0.929981	425	710	0.84 (0.54,1.30)	0.428407	0.974802
6	GSR	rs1002149	CC	613	982	1.00 (ref)	0.095928	0.869629	329	475	1.00 (ref)	0.218079	0.929981	284	507	1.00 (ref)	0.181906	0.955119
			CA	245	403	0.97 (0.80,1.17)			121	204	0.85 (0.65,1.11)			124	199	1.11 (0.84,1.45)
			AA	34	31	1.70 (1.03,2.82)			21	20	1.44 (0.76,2.74)			13	11	2.09 (0.92,4.76)
			Additive*	892	1416	1.07 (0.91,1.26)	0.392003	0.966547	471	699	0.98 (0.78,1.21)	0.821185	0.99994	421	717	1.19 (0.94,1.51)	0.141459	0.955119
			Dominant (CA + AA vs. CC)	892	1416	1.02 (0.85,1.22)	0.840524	0.994429	471	699	0.90 (0.70,1.17)	0.435917	0.979357	421	717	1.16 (0.89,1.51)	0.273588	0.959616
			Recessive (AA vs. CC + CA)	892	1416	1.72 (1.05,2.84)	0.032642	0.856477	471	699	1.52 (0.80,2.86)	0.200197	0.929981	421	717	2.03 (0.90,4.61)	0.0898303	0.955119
7	MBL2	rs1800450	GG	650	983	1.00 (ref)	0.0741922	0.869629	353	489	1.00 (ref)	0.10721	0.929981	297	494	1.00 (ref)	0.486315	0.982367
			GA	160	313	0.79 (0.63,0.98)			76	146	0.73 (0.53,1.00)			84	167	0.85 (0.62,1.14)
			AA	18	36	0.76 (0.42,1.35)			9	17	0.69 (0.30,1.60)			9	19	0.78 (0.35,1.77)
			Additive*	828	1332	0.82 (0.68,0.98)	0.0272328	0.838553	438	652	0.76 (0.59,0.99)	0.0414801	0.929981	390	680	0.86 (0.67,1.11)	0.235787	0.957034
			Dominant (GA + AA vs. GG)	828	1332	0.79 (0.64,0.97)	0.0227726	0.802594	438	652	0.72 (0.53,0.98)	0.0347609	0.929981	390	680	0.84 (0.63,1.12)	0.235086	0.957034
			Recessive (AA vs. GG + GA)	828	1332	0.80 (0.45,1.42)	0.443974	0.973409	438	652	0.74 (0.32,1.71)	0.481022	0.982998	390	680	0.81 (0.36,1.83)	0.618031	0.999774
8	RPS6KB1 (S6K)	rs1292034	GG	214	407	1.00 (ref)	0.0310996	0.856477	93	192	1.00 (ref)	0.0100314	0.880182	121	215	1.00 (ref)	0.429511	0.974802
			GA	451	689	1.26 (1.03,1.55)			259	353	1.57 (1.16,2.13)			192	336	1.03 (0.78,1.38)
			AA	205	290	1.35 (1.06,1.73)			105	146	1.52 (1.06,2.18)			100	144	1.24 (0.88,1.74)
			Additive*	870	1386	1.17 (1.03,1.32)	0.0135326	0.734537	457	691	1.24 (1.04,1.47)	0.0185379	0.929981	413	695	1.11 (0.93,1.31)	0.245959	0.957266
			Dominant (GA + AA vs. GG)	870	1386	1.29 (1.06,1.57)	0.0103937	0.717029	457	691	1.56 (1.17,2.08)	0.00247721	0.776154	413	695	1.09 (0.84,1.43)	0.508407	0.988926
			Recessive (AA vs. GG + GA)	870	1386	1.16 (0.95,1.42)	0.153738	0.898155	457	691	1.11 (0.83,1.49)	0.464095	0.982998	413	695	1.21 (0.90,1.62)	0.200215	0.955119
9	TXN (TRXN)	rs4135203	GG	531	896	1.00 (ref)	0.135316	0.878974	271	447	1.00 (ref)	0.0394176	0.929981	260	449	1.00 (ref)	0.871472	0.999774
			GC	307	442	1.18 (0.98,1.42)			169	217	1.29 (1.00,1.66)			138	225	1.07 (0.82,1.39)
			CC	47	65	1.27 (0.85,1.88)			27	28	1.75 (1.00,3.06)			20	37	0.96 (0.54,1.69)
			Additive*	885	1403	1.16 (1.00,1.34)	0.0496887	0.869629	467	692	1.30 (1.06,1.60)	0.0111275	0.891564	418	711	1.02 (0.83,1.26)	0.822004	0.999774
			Dominant (GC + CC vs. GG)	885	1403	1.19 (1.00,1.42)	0.0486363	0.869629	467	692	1.34 (1.05,1.71)	0.0202155	0.929981	418	711	1.05 (0.82,1.35)	0.704892	0.999774
			Recessive (CC vs. GG + GC)	885	1403	1.19 (0.81,1.76)	0.37371	0.962683	467	692	1.60 (0.92,2.78)	0.098287	0.929981	418	711	0.93 (0.53,1.64)	0.81512	0.999774
Pathway 3: Cell signalling (likely to be affected by Se status changes) in WNT, mTOR, NFkB, and NRF2 signaling
1	APC	rs17164132	GG	794	1298	1.00 (ref)	0.0349479	0.856477	413	643	1.00 (ref)	0.0871902	0.929981	381	655	1.00 (ref)	0.148209	0.955119
			GA	76	80	1.55 ( 1.11000e+00, 2.15000e+00)			42	40	1.68 ( 1.06000e+00, 2.66000e+00)			34	40	1.43 (0.88,2.31)
			AA	0	1	0.00 ( 0.00000e+00,1.37404e+271)			0	1	0.00 ( 0.00000e+00,1.18599e+271)			0	0	- (-,-)
			Additive*	870	1379	1.50 (1.08,2.08)	0.0152067	0.740906	455	684	1.57 (1.00,2.46)	0.0495598	0.929981	415	695	1.43 (0.88,2.31)	0.148209	0.955119
			Dominant (GA + AA vs. GG)	870	1379	1.53 (1.10,2.12)	0.0117031	0.724318	455	684	1.63 (1.03,2.58)	0.0352908	0.929981	415	695	1.43 (0.88,2.31)	0.148209	0.955119
			Recessive (AA vs. GG + GA)	870	1379	0.00 ( 0.000000e+00,1.310803e+271)	0.969996	0.998708	455	684	0.00 ( 0.000000e+00,1.122779e+271)	0.969615	0.99994			- (-,-)	-
2	AXIN	rs1204042	GG	619	918	1.00 (ref)	0.0650823	0.869629	337	449	1.00 (ref)	0.0408592	0.929981	282	469	1.00 (ref)	0.121916	0.955119
			GA	246	427	0.86 (0.72,1.04)			122	227	0.71 (0.55,0.93)			124	200	1.06 (0.80,1.39)
			AA	25	61	0.62 (0.38,1.00)			14	23	0.77 (0.39,1.55)			11	38	0.50 (0.25,1.00)
			Additive*	890	1406	0.83 (0.71,0.98)	0.0231571	0.807704	473	699	0.77 (0.61,0.96)	0.0202682	0.929981	417	707	0.90 (0.72,1.12)	0.353734	0.968341
			Dominant (GA + AA vs. GG)	890	1406	0.83 (0.70,1.00)	0.0506087	0.869629	473	699	0.72 (0.56,0.93)	0.0117575	0.905328	417	707	0.97 (0.75,1.26)	0.820477	0.999774
			Recessive (AA vs. GG + GA)	890	1406	0.65 (0.40,1.05)	0.0759842	0.869629	473	699	0.86 (0.43,1.70)	0.662653	0.99994	417	707	0.49 (0.25,0.98)	0.0440411	0.955119
3	AXIN	rs395901	GG	700	1122	1.00 (ref)	0.131716	0.875368	368	564	1.00 (ref)	0.162321	0.929981	332	558	1.00 (ref)	0.447004	0.98117
			GA	176	270	1.04 (0.84,1.29)			94	126	1.16 (0.85,1.57)			82	144	0.93 (0.69,1.27)
			AA	18	14	2.06 (1.01,4.20)			9	5	2.65 (0.87,8.12)			9	9	1.75 (0.68,4.50)
			Additive*	894	1406	1.13 (0.94,1.36)	0.20098	0.915393	471	695	1.25 (0.95,1.64)	0.106399	0.929981	423	711	1.03 (0.79,1.34)	0.832135	0.999774
			Dominant (GA + AA vs. GG)	894	1406	1.09 (0.89,1.35)	0.408292	0.967864	471	695	1.22 (0.90,1.64)	0.194014	0.929981	423	711	0.98 (0.73,1.32)	0.895586	0.999774
			Recessive (AA vs. GG + GA)	894	1406	2.05 (1.01,4.16)	0.0476294	0.869629	471	695	2.58 (0.84,7.91)	0.0960484	0.929981	423	711	1.77 (0.69,4.56)	0.233606	0.957034
4	KRAS	rs7973746	CC	570	1032	1.00 (ref)	0.0396157	0.856928	289	524	1.00 (ref)	0.00898354	0.865308	281	508	1.00 (ref)	0.91271	0.999774
			CG	232	325	1.29 (1.06,1.58)			129	148	1.55 (1.17,2.05)			103	177	1.06 (0.80,1.41)
			GG	13	24	1.03 (0.52,2.04)			8	14	1.06 (0.44,2.58)			5	10	0.95 (0.32,2.85)
			Additive*	815	1381	1.22 (1.02,1.46)	0.0275461	0.839824	426	686	1.38 (1.08,1.76)	0.00898993	0.865308	389	695	1.04 (0.80,1.36)	0.747711	0.999774
			Dominant (CG + GG vs. CC)	815	1381	1.28 (1.05,1.55)	0.0140878	0.734537	426	686	1.51 (1.15,1.98)	0.00311396	0.776154	389	695	1.06 (0.80,1.40)	0.704355	0.999774
			Recessive (GG vs. CC + CG)	815	1381	0.96 (0.48,1.90)	0.90501	0.998708	426	686	0.95 (0.39,2.31)	0.915295	0.99994	389	695	0.93 (0.31,2.79)	0.901333	0.999774
5	FOS (c-fos)	rs1063169	CC	674	1003	1.00 (ref)	0.0349236	0.856477	370	487	1.00 (ref)	0.0133841	0.929981	304	516	1.00 (ref)	0.254632	0.957825
			CA	202	385	0.79 (0.65,0.96)			98	202	0.66 (0.50,0.87)			104	183	0.97 (0.73,1.29)
			AA	24	28	1.30 (0.74,2.28)			7	11	0.87 (0.33,2.28)			17	17	1.78 (0.88,3.57)
			Additive*	900	1416	0.88 (0.75,1.05)	0.157781	0.898155	475	700	0.71 (0.55,0.91)	0.00777821	0.865308	425	716	1.10 (0.87,1.38)	0.438259	0.979595
			Dominant (CA + AA vs. CC)	900	1416	0.82 (0.68,1.00)	0.0482387	0.869629	475	700	0.67 (0.51,0.88)	0.00386074	0.827793	425	716	1.04 (0.79,1.36)	0.786915	0.999774
			Recessive (AA vs. CC + CA)	900	1416	1.39 (0.79,2.42)	0.250725	0.931015	475	700	0.97 (0.37,2.55)	0.95057	0.99994	425	716	1.79 (0.89,3.58)	0.100176	0.955119
6	FOS (c-fos)	rs1569328	GG	671	998	1.00 (ref)	0.0222667	0.797486	368	486	1.00 (ref)	0.0091096	0.865308	303	512	1.00 (ref)	0.314298	0.962335
			GA	200	388	0.78 (0.64,0.95)			96	202	0.64 (0.48,0.85)			104	186	0.96 (0.72,1.27)
			AA	25	29	1.30 (0.75,2.26)			8	11	0.99 (0.39,2.52)			17	18	1.66 (0.83,3.30)
			Additive*	896	1415	0.88 (0.74,1.04)	0.129188	0.871812	472	699	0.71 (0.55,0.92)	0.00871182	0.865308	424	716	1.07 (0.85,1.35)	0.559246	0.996069
			Dominant (GA + AA vs. GG)	896	1415	0.81 (0.67,0.98)	0.0339621	0.856477	472	699	0.66 (0.50,0.87)	0.00324539	0.776154	424	716	1.01 (0.77,1.33)	0.916522	0.999774
			Recessive (AA vs. GG + GA)	896	1415	1.39 (0.81,2.41)	0.234344	0.926497	472	699	1.12 (0.44,2.82)	0.818022	0.99994	424	716	1.68 (0.85,3.33)	0.136551	0.955119
7	FOS (c-fos)	rs6574222	CC	472	855	1.00 (ref)	0.0472829	0.869629	257	416	1.00 (ref)	0.476447	0.982998	215	439	1.00 (ref)	0.0122451	0.907326
			CG	326	461	1.25 (1.04,1.51)			164	241	1.09 (0.84,1.41)			162	220	1.49 (1.14,1.95)
			GG	38	56	1.23 (0.80,1.89)			23	27	1.40 (0.78,2.52)			15	29	1.05 (0.55,2.01)
			Additive*	836	1372	1.19 (1.03,1.38)	0.022037	0.796629	444	684	1.13 (0.92,1.39)	0.256711	0.931966	392	688	1.28 (1.03,1.60)	0.0245027	0.947117
			Dominant (CG + GG vs. CC)	836	1372	1.25 (1.05,1.49)	0.013557	0.734537	444	684	1.12 (0.88,1.44)	0.362156	0.967897	392	688	1.44 (1.11,1.86)	0.00561116	0.889614
			Recessive (GG vs. CC + CG)	836	1372	1.13 (0.74,1.73)	0.578902	0.98421	444	684	1.35 (0.76,2.41)	0.30927	0.951891	392	688	0.91 (0.48,1.72)	0.766211	0.999774
8	C-MYC region/POU5F1P1	rs17187428	GG	767	1234	1.00 (ref)	0.123257	0.871812	397	603	1.00 (ref)	0.169445	0.929981	370	631	1.00 (ref)	0.636903	0.999774
			GA	106	164	1.00 ( 0.77, 1.30)			61	87	1.04 ( 0.73, 1.49)			45	77	0.96 ( 0.64, 1.42)
			AA	8	3	4.05 ( 1.06,15.49)			5	1	8.29 ( 0.91,75.43)			3	2	2.33 ( 0.38,14.19)
			Additive*	881	1401	1.11 (0.87,1.41)	0.407443	0.967604	463	691	1.18 (0.85,1.65)	0.322598	0.957264	418	710	1.03 (0.71,1.49)	0.87829	0.999774
			Dominant (GA + AA vs. GG)	881	1401	1.06 (0.81,1.37)	0.683727	0.993689	463	691	1.11 (0.78,1.58)	0.557541	0.99542	418	710	0.99 (0.67,1.47)	0.966292	0.999774
			Recessive (AA vs. GG + GA)	881	1401	4.05 ( 1.06,15.48)	0.0407365	0.861689	463	691	8.23 ( 0.91,74.69)	0.061163	0.929981	418	710	2.34 ( 0.38,14.27)	0.356014	0.968341
9	C-MYC region/POU5F1P1	rs6983267	CC	261	363	1.00 (ref)	0.0312301	0.856477	138	172	1.00 (ref)	0.0142559	0.929981	123	191	1.00 (ref)	0.615453	0.999774
			CA	419	687	0.85 (0.69,1.04)			224	336	0.83 (0.62,1.10)			195	351	0.87 (0.65,1.16)
			AA	181	343	0.72 (0.57,0.92)			91	184	0.60 (0.43,0.85)			90	159	0.87 (0.62,1.24)
			Additive*	861	1393	0.85 (0.75,0.96)	0.00846623	0.67965	453	692	0.78 (0.66,0.92)	0.00395909	0.827793	408	701	0.93 (0.78,1.11)	0.414579	0.974802
			Dominant (CA + AA vs. CC)	861	1393	0.81 (0.67,0.98)	0.0268534	0.835759	453	692	0.75 (0.57,0.98)	0.0326181	0.929981	408	701	0.87 (0.67,1.14)	0.324529	0.962604
			Recessive (AA vs. CC + CA)	861	1393	0.80 (0.65,0.99)	0.0360834	0.856477	453	692	0.68 (0.51,0.91)	0.00932942	0.865308	408	701	0.95 (0.71,1.28)	0.746364	0.999774
10	C-MYC region/POU5F1P1	rs7014346	GG	308	566	1.00 (ref)	0.0258396	0.833092	155	279	1.00 (ref)	0.00825529	0.865308	153	287	1.00 (ref)	0.410809	0.974802
			GA	417	635	1.20 (1.00,1.45)			220	324	1.23 (0.94,1.61)			197	311	1.20 (0.92,1.57)
			AA	135	178	1.40 (1.08,1.83)			74	74	1.83 (1.24,2.68)			61	104	1.10 (0.76,1.60)
			Additive*	860	1379	1.19 (1.05,1.35)	0.00692927	0.630876	449	677	1.32 (1.10,1.58)	0.00260714	0.776154	411	702	1.08 (0.91,1.29)	0.386943	0.970482
			Dominant (GA + AA vs. GG)	860	1379	1.25 (1.04,1.49)	0.0148764	0.740906	449	677	1.34 (1.04,1.73)	0.0222735	0.929981	411	702	1.18 (0.91,1.51)	0.212129	0.955119
			Recessive (AA vs. GG + GA)	860	1379	1.27 (0.99,1.62)	0.057864	0.869629	449	677	1.62 (1.14,2.31)	0.00698406	0.865308	411	702	1.00 (0.71,1.41)	0.982341	0.999774
11	CSNK1A1 (CK1 alpha)	rs7712431	AA	629	976	1.00 (ref)	0.116288	0.869629	336	481	1.00 (ref)	0.602287	0.999222	293	495	1.00 (ref)	0.0285662	0.955119
			AG	213	326	1.02 (0.83,1.25)			104	169	0.88 (0.66,1.17)			109	157	1.18 (0.89,1.57)
			GG	19	50	0.57 (0.33,0.98)			13	23	0.82 (0.41,1.66)			6	27	0.34 (0.14,0.85)
			Additive*	861	1352	0.91 (0.77,1.08)	0.288842	0.945089	453	673	0.89 (0.70,1.12)	0.320497	0.95678	408	679	0.94 (0.74,1.19)	0.599529	0.999597
			Dominant (AG + GG vs. AA)	861	1352	0.96 (0.79,1.16)	0.667299	0.993689	453	673	0.87 (0.66,1.14)	0.32035	0.95678	408	679	1.05 (0.80,1.39)	0.720257	0.999774
			Recessive (GG vs. AA + AG)	861	1352	0.57 (0.33,0.97)	0.0388831	0.856477	453	673	0.85 (0.42,1.71)	0.652836	0.99994	408	679	0.33 (0.13,0.81)	0.0158215	0.918466
12	FRZB (frizzled)	rs1561369	GG	697	1052	1.00 (ref)	0.112419	0.869629	363	515	1.00 (ref)	0.41608	0.977729	334	537	1.00 (ref)	0.261815	0.957825
			GA	169	315	0.81 (0.65,1.00)			94	160	0.83 (0.62,1.11)			75	155	0.78 (0.57,1.07)
			AA	10	20	0.72 (0.33,1.56)			5	9	0.74 (0.24,2.27)			5	11	0.70 (0.24,2.06)
			Additive*	876	1387	0.82 (0.67,0.99)	0.0378259	0.856477	462	684	0.84 (0.64,1.09)	0.187692	0.929981	414	703	0.80 (0.60,1.05)	0.105094	0.955119
			Dominant (GA + AA vs. GG)	876	1387	0.80 (0.65,0.99)	0.0382996	0.856477	462	684	0.82 (0.62,1.10)	0.189713	0.929981	414	703	0.78 (0.57,1.05)	0.103981	0.955119
			Recessive (AA vs. GG + GA)	876	1387	0.75 (0.35,1.63)	0.473515	0.977245	462	684	0.78 (0.26,2.37)	0.658752	0.99994	414	703	0.74 (0.25,2.17)	0.579572	0.996458
13	FRZB (frizzled)	rs17265803	AA	510	976	1.00 (ref)	9.22531e-08	0.000233285	275	483	1.00 (ref)	0.00906646	0.865308	235	493	1.00 (ref)	3.90874e-06	0.0131321
			AG	218	240	1.81 (1.46,2.24)			101	117	1.54 (1.13,2.10)			117	123	2.12 (1.56,2.87)
			GG	3	16	0.34 (0.10,1.19)			1	7	0.23 (0.03,1.90)			2	9	0.46 (0.10,2.15)
			Additive*	731	1232	1.53 (1.26,1.87)	2.83368e-05	0.0239266	377	607	1.33 (1.00,1.79)	0.0520927	0.929981	354	625	1.75 (1.32,2.31)	8.45322e-05	0.121714
			Dominant (AG + GG vs. AA)	731	1232	1.71 (1.38,2.11)	8.34145e-07	0.00168748	377	607	1.46 (1.07,1.98)	0.0165432	0.929981	354	625	2.00 (1.48,2.69)	5.91154e-06	0.0148956
			Recessive (GG vs. AA + AG)	731	1232	0.30 (0.09,1.03)	0.055953	0.869629	377	607	0.21 (0.02,1.73)	0.146788	0.929981	354	625	0.38 (0.08,1.78)	0.219818	0.955119
14	FRZB (frizzled)	rs7602601	AA	708	1070	1.00 (ref)	0.0815218	0.869629	377	522	1.00 (ref)	0.0819333	0.929981	331	548	1.00 (ref)	0.591389	0.99819
			AG	178	313	0.85 (0.69,1.05)			90	159	0.76 (0.57,1.03)			88	154	0.95 (0.70,1.28)
			GG	11	30	0.54 (0.27,1.08)			6	16	0.48 (0.18,1.26)			5	14	0.59 (0.21,1.68)
			Additive*	897	1413	0.82 (0.68,0.98)	0.0317857	0.856477	473	697	0.74 (0.57,0.97)	0.026	0.929981	424	716	0.90 (0.69,1.17)	0.435804	0.977407
			Dominant (AG + GG vs. AA)	897	1413	0.82 (0.67,1.01)	0.0598754	0.869629	473	697	0.74 (0.55,0.99)	0.0392624	0.929981	424	716	0.92 (0.69,1.23)	0.568754	0.996458
			Recessive (GG vs. AA + AG)	897	1413	0.55 (0.28,1.12)	0.0999162	0.869629	473	697	0.51 (0.20,1.34)	0.173671	0.929981	424	716	0.60 (0.21,1.69)	0.334776	0.965793
15	NFKB1	rs4648095	AA	806	1301	1.00 (ref)	0.0564554	0.869629	428	640	1.00 (ref)	0.432772	0.978657	378	661	1.00 (ref)	0.174688	0.955119
			AG	83	97	1.41 (1.04,1.93)			41	48	1.33 (0.86,2.06)			42	49	1.51 (0.98,2.33)
			GG	1	4	0.35 (0.04,3.19)			1	2	0.73 (0.07,8.14)			0	2	0.00 (0.00, Inf)
			Additive*	890	1402	1.30 (0.97,1.75)	0.0770716	0.869629	470	690	1.26 (0.83,1.90)	0.275843	0.941227	420	712	1.37 (0.90,2.08)	0.141053	0.955119
			Dominant (AG + GG vs. AA)	890	1402	1.37 (1.01,1.86)	0.0439443	0.869629	470	690	1.30 (0.84,2.01)	0.231248	0.929981	420	712	1.45 (0.94,2.23)	0.0908833	0.955119
			Recessive (GG vs. AA + AG)	890	1402	0.34 (0.04,3.11)	0.342575	0.958317	470	690	0.72 (0.06,7.99)	0.785604	0.99994	420	712	0.00 (0.00, Inf)	0.972295	0.999774
Pathway 4: Apoptosis pathway
1	APAF1	rs12581119	AA	460	766	1.00 (ref)	0.043327	0.869629	241	376	1.00 (ref)	0.424686	0.977846	219	390	1.00 (ref)	0.0339725	0.955119
			AG	363	508	1.23 (1.02,1.47)			187	259	1.18 (0.92,1.53)			176	249	1.28 (0.99,1.67)
			GG	65	123	0.91 (0.66,1.26)			39	57	1.10 (0.71,1.72)			26	66	0.72 (0.44,1.18)
			Additive*	888	1397	1.06 (0.93,1.21)	0.392107	0.966547	467	692	1.10 (0.92,1.33)	0.299094	0.947331	421	705	1.02 (0.84,1.23)	0.856634	0.999774
			Dominant (AG + GG vs. AA)	888	1397	1.16 (0.98,1.38)	0.0816512	0.869629	467	692	1.17 (0.92,1.49)	0.202986	0.929981	421	705	1.17 (0.91,1.50)	0.220818	0.955119
			Recessive (GG vs. AA + AG)	888	1397	0.83 (0.61,1.14)	0.249944	0.92948	467	692	1.03 (0.67,1.58)	0.901859	0.99994	421	705	0.65 (0.40,1.04)	0.0750239	0.955119
2	APAF1	rs17041383	AA	455	880	1.00 (ref)	0.00520404	0.599638	243	436	1.00 (ref)	0.157371	0.929981	212	444	1.00 (ref)	0.0229758	0.942355
			AG	268	384	1.34 (1.10,1.63)			138	185	1.29 (0.98,1.71)			130	199	1.36 (1.02,1.80)
			GG	22	52	0.75 (0.45,1.27)			16	29	0.88 (0.46,1.69)			6	23	0.49 (0.19,1.26)
			Additive*	745	1316	1.14 (0.97,1.35)	0.114295	0.869629	397	650	1.13 (0.90,1.41)	0.288459	0.946773	348	666	1.12 (0.88,1.44)	0.349429	0.968341
			Dominant (AG + GG vs. AA)	745	1316	1.27 (1.05,1.53)	0.0153504	0.740906	397	650	1.24 (0.95,1.62)	0.120531	0.929981	348	666	1.27 (0.96,1.68)	0.0920966	0.955119
			Recessive (GG vs. AA + AG)	745	1316	0.68 (0.40,1.13)	0.138913	0.88233	397	650	0.81 (0.43,1.53)	0.509444	0.987275	348	666	0.43 (0.17,1.11)	0.0800714	0.955119
3	BAX	rs11667351	AA	672	1071	1.00 (ref)	0.049104	0.869629	353	529	1.00 (ref)	0.0550152	0.929981	319	542	1.00 (ref)	0.642601	0.999774
			AC	210	301	1.10 (0.90,1.35)			112	145	1.16 (0.87,1.55)			98	156	1.06 (0.79,1.42)
			CC	11	36	0.46 (0.23,0.92)			5	21	0.34 (0.13,0.92)			6	15	0.66 (0.25,1.75)
			Additive*	893	1408	0.96 (0.81,1.15)	0.68283	0.993689	470	695	0.95 (0.74,1.22)	0.69835	0.99994	423	713	0.99 (0.77,1.27)	0.922393	0.999774
			Dominant (AC + CC vs. AA)	893	1408	1.03 (0.85,1.26)	0.756705	0.993689	470	695	1.05 (0.79,1.39)	0.722804	0.99994	423	713	1.02 (0.77,1.36)	0.870588	0.999774
			Recessive (CC vs. AA + AC)	893	1408	0.45 (0.23,0.90)	0.0229451	0.804995	470	695	0.33 (0.12,0.89)	0.028438	0.929981	423	713	0.65 (0.25,1.72)	0.389818	0.970482
4	BAX	rs4645887	AA	351	523	1.00 (ref)	0.0742289	0.869629	185	251	1.00 (ref)	0.0121384	0.914458	166	272	1.00 (ref)	0.944325	0.999774
			AT	408	627	0.97 (0.80,1.16)			223	313	0.97 (0.74,1.25)			185	314	0.97 (0.74,1.26)
			TT	109	218	0.74 (0.56,0.96)			50	116	0.57 (0.39,0.84)			59	102	0.94 (0.65,1.38)
			Additive*	868	1368	0.88 (0.78,1.00)	0.053777	0.869629	458	680	0.81 (0.67,0.96)	0.0166549	0.929981	410	688	0.97 (0.81,1.16)	0.73725	0.999774
			Dominant (AT + TT vs. AA)	868	1368	0.91 (0.76,1.08)	0.27177	0.937287	458	680	0.86 (0.67,1.10)	0.220811	0.929981	410	688	0.96 (0.75,1.24)	0.751997	0.999774
			Recessive (TT vs. AA + AT)	868	1368	0.75 (0.58,0.96)	0.0243707	0.83128	458	680	0.58 (0.40,0.83)	0.00308918	0.776154	410	688	0.96 (0.68,1.36)	0.82367	0.999774
5	BAX	rs918546	AA	217	397	1.00 (ref)	0.110235	0.869629	108	209	1.00 (ref)	0.0189829	0.929981	109	188	1.00 (ref)	0.955699	0.999774
			AC	445	685	1.21 (0.99,1.49)			234	334	1.41 (1.06,1.89)			211	351	1.04 (0.77,1.40)
			CC	211	313	1.26 (0.99,1.61)			118	151	1.58 (1.12,2.23)			93	162	1.01 (0.71,1.43)
			Additive*	873	1395	1.13 (1.00,1.27)	0.0543321	0.869629	460	694	1.26 (1.06,1.49)	0.00767307	0.865308	413	701	1.00 (0.84,1.20)	0.96283	0.999774
			Dominant (AC + CC vs. AA)	873	1395	1.23 (1.01,1.49)	0.0390044	0.856477	460	694	1.47 (1.11,1.93)	0.00661801	0.865308	413	701	1.03 (0.78,1.36)	0.836363	0.999774
			Recessive (CC vs. AA + AC)	873	1395	1.11 (0.91,1.36)	0.292168	0.94588	460	694	1.26 (0.95,1.67)	0.105625	0.929981	413	701	0.98 (0.73,1.31)	0.889208	0.999774
6	BCL2A1	rs3826007	GG	474	802	1.00 (ref)	0.100138	0.869629	263	412	1.00 (ref)	0.140903	0.929981	211	390	1.00 (ref)	0.245192	0.957266
			GA	346	517	1.15 (0.96,1.38)			171	252	1.08 (0.84,1.40)			175	265	1.25 (0.96,1.61)
			AA	74	96	1.36 (0.98,1.89)			36	35	1.65 (1.00,2.71)			38	61	1.17 (0.75,1.82)
			Additive*	894	1415	1.16 (1.01,1.33)	0.0322639	0.856477	470	699	1.18 (0.97,1.44)	0.0927051	0.929981	424	716	1.14 (0.95,1.38)	0.165401	0.955119
			Dominant (GA + AA vs. GG)	894	1415	1.18 (1.00,1.40)	0.0560149	0.869629	470	699	1.15 (0.91,1.47)	0.246835	0.929981	424	716	1.23 (0.96,1.57)	0.0983495	0.955119
			Recessive (AA vs. GG + GA)	894	1415	1.28 (0.93,1.76)	0.129268	0.871812	470	699	1.60 (0.98,2.60)	0.0601997	0.929981	424	716	1.06 (0.69,1.63)	0.787367	0.999774
7	FOXO3	rs3800230	AA	700	1075	1.00 (ref)	0.0794092	0.869629	360	540	1.00 (ref)	0.544069	0.993507	340	535	1.00 (ref)	0.0346816	0.955119
			AC	186	305	0.94 (0.76,1.16)			104	143	1.09 (0.82,1.46)			82	162	0.79 (0.59,1.07)
			CC	10	34	0.45 (0.22,0.91)			7	16	0.66 (0.27,1.64)			3	18	0.25 (0.07,0.86)
			Additive*	896	1414	0.86 (0.72,1.03)	0.102181	0.869629	471	699	1.00 (0.78,1.28)	0.993506	0.99994	425	715	0.72 (0.55,0.94)	0.0151398	0.918466
			Dominant (AC + CC vs. AA)	896	1414	0.89 (0.73,1.09)	0.263201	0.934402	471	699	1.05 (0.79,1.39)	0.749929	0.99994	425	715	0.74 (0.55,0.99)	0.044525	0.955119
			Recessive (CC vs. AA + AC)	896	1414	0.45 (0.22,0.92)	0.0295693	0.853667	471	699	0.65 (0.26,1.61)	0.349734	0.967897	425	715	0.26 (0.08,0.91)	0.034441	0.955119
8	FOXO3	rs3813498	AA	602	895	1.00 (ref)	0.0866484	0.869629	314	445	1.00 (ref)	0.426387	0.977846	288	450	1.00 (ref)	0.184022	0.955119
			AG	256	468	0.81 (0.67,0.98)			137	229	0.84 (0.65,1.09)			119	239	0.78 (0.59,1.02)
			GG	36	54	0.96 (0.62,1.49)			19	26	1.03 (0.55,1.91)			17	28	0.92 (0.49,1.73)
			Additive*	894	1417	0.87 (0.75,1.02)	0.0851245	0.869629	470	700	0.91 (0.73,1.12)	0.368289	0.967897	424	717	0.85 (0.68,1.05)	0.134954	0.955119
			Dominant (AG + GG vs. AA)	894	1417	0.83 (0.69,0.99)	0.0369661	0.856477	470	700	0.86 (0.67,1.11)	0.245141	0.929981	424	717	0.79 (0.61,1.03)	0.0770475	0.955119
			Recessive (GG vs. AA + AG)	894	1417	1.03 (0.67,1.59)	0.885458	0.998241	470	700	1.09 (0.59,2.01)	0.794467	0.99994	424	717	1.00 (0.54,1.86)	0.994409	0.999774
9	MAPK8 (JNK)	rs10857565	GG	508	844	1.00 (ref)	0.0280571	0.839824	278	420	1.00 (ref)	0.536299	0.990971	230	424	1.00 (ref)	0.035122	0.955119
			GA	320	434	1.24 (1.03,1.49)			156	207	1.14 (0.88,1.48)			164	227	1.34 (1.03,1.74)
			AA	45	91	0.84 (0.57,1.22)			26	43	0.93 (0.55,1.55)			19	48	0.75 (0.43,1.32)
			Additive*	873	1369	1.07 (0.93,1.23)	0.365707	0.962683	460	670	1.05 (0.86,1.28)	0.648507	0.99994	413	699	1.09 (0.89,1.33)	0.422685	0.974802
			Dominant (GA + AA vs. GG)	873	1369	1.17 (0.98,1.40)	0.0755789	0.869629	460	670	1.11 (0.86,1.42)	0.422052	0.977846	413	699	1.24 (0.96,1.59)	0.0975654	0.955119
			Recessive (AA vs. GG + GA)	873	1369	0.77 (0.53,1.12)	0.17792	0.908385	460	670	0.88 (0.53,1.47)	0.633737	0.99994	413	699	0.67 (0.39,1.17)	0.163971	0.955119
10	MAPK8 (JNK)	rs9888128	AA	280	491	1.00 (ref)	0.010634	0.717083	146	246	1.00 (ref)	0.0398472	0.929981	134	245	1.00 (ref)	0.220621	0.955119
			AG	466	644	1.27 (1.05,1.54)			250	317	1.34 (1.03,1.75)			216	327	1.20 (0.91,1.58)
			GG	150	277	0.95 (0.74,1.21)			78	136	0.97 (0.68,1.37)			72	141	0.92 (0.65,1.32)
			Additive*	896	1412	1.01 (0.90,1.14)	0.851358	0.996814	474	699	1.03 (0.87,1.22)	0.729588	0.99994	422	713	0.99 (0.84,1.18)	0.927002	0.999774
			Dominant (AG + GG vs. AA)	896	1412	1.17 (0.98,1.40)	0.0845601	0.869629	474	699	1.23 (0.95,1.59)	0.108726	0.929981	422	713	1.12 (0.86,1.45)	0.408591	0.974802
			Recessive (GG vs. AA + AG)	896	1412	0.82 (0.66,1.02)	0.0797216	0.869629	474	699	0.81 (0.59,1.11)	0.184107	0.929981	422	713	0.83 (0.60,1.14)	0.246105	0.957266
Pathway 5: Inflammation pathway
1	ALOX5	rs1369214	GG	260	432	1.00 (ref)	0.011877	0.724318	141	213	1.00 (ref)	0.157067	0.929981	119	219	1.00 (ref)	0.0559993	0.955119
			GA	473	660	1.18 (0.97,1.44)			250	334	1.12 (0.85,1.47)			223	326	1.25 (0.95,1.67)
			AA	145	280	0.84 (0.65,1.08)			72	128	0.81 (0.56,1.16)			73	152	0.86 (0.60,1.24)
			Additive*	878	1372	0.95 (0.84,1.07)	0.402073	0.966547	463	675	0.93 (0.78,1.11)	0.427975	0.977846	415	697	0.96 (0.81,1.14)	0.657312	0.999774
			Dominant (GA + AA vs. GG)	878	1372	1.08 (0.90,1.30)	0.413036	0.969301	463	675	1.03 (0.80,1.34)	0.799933	0.99994	415	697	1.13 (0.86,1.48)	0.368078	0.968821
			Recessive (AA vs. GG + GA)	878	1372	0.76 (0.60,0.95)	0.0142133	0.73692	463	675	0.75 (0.54,1.04)	0.082184	0.929981	415	697	0.75 (0.55,1.02)	0.0708844	0.955119
2	ALOX5	rs2115819	AA	262	457	1.00 (ref)	0.00193058	0.443214	143	227	1.00 (ref)	0.082179	0.929981	119	230	1.00 (ref)	0.0176074	0.933496
			AG	486	663	1.27 (1.05,1.54)			258	337	1.21 (0.92,1.57)			228	326	1.34 (1.01,1.78)
			GG	145	286	0.87 (0.67,1.11)			71	129	0.84 (0.58,1.21)			74	157	0.88 (0.62,1.26)
			Additive*	893	1406	0.97 (0.86,1.10)	0.641848	0.99102	472	693	0.96 (0.81,1.14)	0.65828	0.99994	421	713	0.98 (0.82,1.16)	0.796056	0.999774
			Dominant (AG + GG vs. AA)	893	1406	1.15 (0.95,1.38)	0.142462	0.88351	472	693	1.10 (0.86,1.43)	0.442519	0.979759	421	713	1.19 (0.91,1.56)	0.19168	0.955119
			Recessive (GG vs. AA + AG)	893	1406	0.75 (0.60,0.93)	0.010054	0.717029	472	693	0.75 (0.54,1.03)	0.0784078	0.929981	421	713	0.73 (0.54,1.00)	0.0516342	0.955119
3	CRP	rs1205	GG	428	608	1.00 (ref)	0.0452348	0.869629	223	315	1.00 (ref)	0.62462	0.99994	205	293	1.00 (ref)	0.0331303	0.955119
			GA	355	619	0.81 (0.68,0.97)			186	297	0.88 (0.68,1.14)			169	322	0.74 (0.57,0.96)
			AA	95	169	0.79 (0.59,1.04)			53	79	0.91 (0.61,1.35)			42	90	0.66 (0.44,1.00)
			Additive*	878	1396	0.86 (0.76,0.98)	0.0210848	0.789163	462	691	0.93 (0.78,1.11)	0.426166	0.977846	416	705	0.79 (0.66,0.95)	0.0119729	0.898498
			Dominant (GA + AA vs. GG)	878	1396	0.80 (0.68,0.96)	0.0131336	0.734537	462	691	0.89 (0.70,1.13)	0.33737	0.963504	416	705	0.72 (0.57,0.93)	0.0104766	0.889614
			Recessive (AA vs. GG + GA)	878	1396	0.87 (0.66,1.14)	0.314306	0.949853	462	691	0.97 (0.66,1.41)	0.85406	0.99994	416	705	0.77 (0.52,1.14)	0.188666	0.955119
4	CRP	rs2794520	GG	407	564	1.00 (ref)	0.101529	0.869629	212	292	1.00 (ref)	0.81161	0.99994	195	272	1.00 (ref)	0.0524119	0.955119
			GA	321	541	0.82 (0.68,0.99)			171	258	0.92 (0.70,1.20)			150	283	0.73 (0.55,0.96)
			AA	79	131	0.82 (0.60,1.12)			43	62	0.94 (0.60,1.45)			36	69	0.72 (0.46,1.12)
			Additive*	807	1236	0.87 (0.76,1.00)	0.053325	0.869629	426	612	0.95 (0.78,1.15)	0.590213	0.998577	381	624	0.80 (0.66,0.98)	0.0273698	0.955119
			Dominant (GA + AA vs. GG)	807	1236	0.82 (0.69,0.98)	0.0324498	0.856477	426	612	0.92 (0.72,1.19)	0.522309	0.989773	381	624	0.72 (0.56,0.94)	0.0151984	0.918466
			Recessive (AA vs. GG + GA)	807	1236	0.90 (0.67,1.21)	0.482041	0.979283	426	612	0.97 (0.64,1.48)	0.903822	0.99994	381	624	0.83 (0.54,1.28)	0.405501	0.974802
5	CRP	rs2808629	GG	432	611	1.00 (ref)	0.0488713	0.869629	225	316	1.00 (ref)	0.699274	0.99994	207	295	1.00 (ref)	0.0306928	0.955119
			GA	362	631	0.81 (0.67,0.97)			192	299	0.90 (0.70,1.16)			170	332	0.72 (0.56,0.94)
			AA	97	168	0.81 (0.61,1.07)			54	81	0.90 (0.61,1.34)			43	87	0.70 (0.47,1.06)
			Additive*	891	1410	0.87 (0.76,0.98)	0.0272747	0.838553	471	696	0.93 (0.78,1.11)	0.451421	0.981401	420	714	0.80 (0.66,0.96)	0.0161223	0.921828
			Dominant (GA + AA vs. GG)	891	1410	0.81 (0.68,0.96)	0.0140143	0.734537	471	696	0.90 (0.71,1.15)	0.397678	0.976031	420	714	0.72 (0.56,0.92)	0.00837022	0.889614
			Recessive (AA vs. GG + GA)	891	1410	0.89 (0.68,1.17)	0.407858	0.967864	471	696	0.95 (0.65,1.38)	0.784966	0.99994	420	714	0.83 (0.56,1.22)	0.338914	0.967711
6	IL12B	rs10052709	GG	655	1001	1.00 (ref)	0.0625154	0.869629	339	493	1.00 (ref)	0.142782	0.929981	316	508	1.00 (ref)	0.121727	0.955119
			GC	156	303	0.77 (0.62,0.96)			81	147	0.77 (0.56,1.05)			75	156	0.74 (0.54,1.02)
			CC	15	25	0.86 (0.45,1.65)			7	17	0.57 (0.23,1.39)			8	8	1.48 (0.54,4.05)
			Additive*	826	1329	0.81 (0.67,0.98)	0.0308913	0.856477	427	657	0.77 (0.59,1.00)	0.0483892	0.929981	399	672	0.84 (0.64,1.11)	0.224188	0.955119
			Dominant (GC + CC vs. GG)	826	1329	0.78 (0.63,0.96)	0.019516	0.777181	427	657	0.75 (0.55,1.01)	0.061196	0.929981	399	672	0.78 (0.58,1.06)	0.109382	0.955119
			Recessive (CC vs. GG + GC)	826	1329	0.91 (0.47,1.75)	0.775689	0.993689	427	657	0.60 (0.25,1.48)	0.267916	0.935187	399	672	1.59 (0.58,4.33)	0.366922	0.968341
7	IL12B	rs4921466	AA	697	1067	1.00 (ref)	0.0113798	0.723183	358	527	1.00 (ref)	0.217629	0.929981	339	540	1.00 (ref)	0.0340235	0.955119
			AG	86	183	0.70 (0.53,0.92)			49	89	0.78 (0.53,1.15)			37	94	0.60 (0.40,0.91)
			GG	3	12	0.34 (0.10,1.23)			2	7	0.36 (0.07,1.78)			1	5	0.32 (0.04,2.76)
			Additive*	786	1262	0.68 (0.52,0.87)	0.00276613	0.490536	409	623	0.74 (0.52,1.05)	0.0906902	0.929981	377	639	0.60 (0.41,0.88)	0.00910231	0.889614
			Dominant (AG + GG vs. AA)	786	1262	0.67 (0.51,0.88)	0.00451914	0.591106	409	623	0.75 (0.51,1.09)	0.129425	0.929981	377	639	0.59 (0.39,0.88)	0.0104408	0.889614
			Recessive (GG vs. AA + AG)	786	1262	0.36 (0.10,1.28)	0.113481	0.869629	409	623	0.37 (0.07,1.83)	0.22259	0.929981	377	639	0.33 (0.04,2.87)	0.314984	0.962335
8	IL6	rs2056576	GG	388	638	1.00 (ref)	0.049981	0.869629	203	298	1.00 (ref)	0.513671	0.988561	185	340	1.00 (ref)	0.0508517	0.955119
			GA	369	543	1.10 (0.92,1.33)			193	282	0.99 (0.76,1.29)			176	261	1.24 (0.95,1.62)
			AA	60	131	0.73 (0.52,1.02)			37	70	0.77 (0.49,1.21)			23	61	0.68 (0.41,1.15)
			Additive*	817	1312	0.95 (0.83,1.09)	0.466391	0.976948	433	650	0.92 (0.76,1.12)	0.406452	0.976031	384	662	0.99 (0.81,1.22)	0.960895	0.999774
			Dominant (GA + AA vs. GG)	817	1312	1.03 (0.86,1.23)	0.741248	0.993689	433	650	0.95 (0.74,1.22)	0.690203	0.99994	384	662	1.13 (0.88,1.46)	0.340486	0.968341
			Recessive (AA vs. GG + GA)	817	1312	0.69 (0.50,0.96)	0.0264488	0.83433	433	650	0.78 (0.50,1.19)	0.249063	0.929981	384	662	0.62 (0.37,1.03)	0.0624719	0.955119
9	IL8	rs4073	AA	247	438	1.00 (ref)	0.10511	0.869629	136	225	1.00 (ref)	0.189717	0.929981	111	213	1.00 (ref)	0.290485	0.960035
			AT	429	647	1.20 (0.98,1.47)			219	324	1.16 (0.88,1.53)			210	323	1.26 (0.94,1.69)
			TT	211	310	1.26 (1.00,1.60)			110	139	1.36 (0.98,1.91)			101	171	1.17 (0.83,1.64)
			Additive*	887	1395	1.13 (1.00,1.27)	0.0465431	0.869629	465	688	1.17 (0.99,1.38)	0.0686226	0.929981	422	707	1.09 (0.92,1.29)	0.336607	0.966844
			Dominant (AT + TT vs. AA)	887	1395	1.22 (1.01,1.47)	0.0382335	0.856477	465	688	1.22 (0.94,1.58)	0.137103	0.929981	422	707	1.23 (0.94,1.62)	0.137182	0.955119
			Recessive (TT vs. AA + AT)	887	1395	1.13 (0.92,1.38)	0.243019	0.926947	465	688	1.25 (0.94,1.67)	0.130567	0.929981	422	707	1.01 (0.76,1.34)	0.955538	0.999774
10	NOD2	rs2066844	GG	832	1280	1.00 (ref)	0.257645	0.93223	448	623	1.00 (ref)	0.00807435	0.865308	384	657	1.00 (ref)	0.762417	0.999774
			GA	66	133	0.77 ( 5.600000e-01, 1.050000e+00)			25	74	0.47 ( 2.900000e-01, 7.600000e-01)			41	59	1.17 (0.77,1.79)
			AA	0	5	0.00 ( 0.000000e+00,7.490345e+196)			0	3	0.00 ( 0.000000e+00,8.741441e+255)			0	2	0.00 (0.00, Inf)
			Additive*	898	1418	0.72 (0.54,0.98)	0.0347376	0.856477	473	700	0.45 (0.28,0.71)	0.000689627	0.522644	425	718	1.09 (0.72,1.64)	0.682534	0.999774
			Dominant (GA + AA vs. GG)	898	1418	0.74 (0.54,1.01)	0.0580397	0.869629	473	700	0.45 (0.28,0.72)	0.000971541	0.564491	425	718	1.13 (0.74,1.73)	0.557083	0.996069
			Recessive (AA vs. GG + GA)	898	1418	0.00 ( 0.000000e+00,6.423601e+196)	0.955949	0.998708	473	700	0.00 ( 0.000000e+00,5.170664e+255)	0.965538	0.99994	425	718	0.00 (0.00, Inf)	0.972334	0.999774
11	PTGS1 (COX1)	rs10306155	GG	651	1080	1.00 (ref)	0.0767446	0.869629	344	544	1.00 (ref)	0.0726281	0.929981	307	536	1.00 (ref)	0.550133	0.996069
			GA	215	287	1.26 (1.03,1.55)			113	134	1.38 (1.03,1.85)			102	153	1.18 (0.88,1.57)
			AA	20	29	1.19 (0.66,2.14)			11	13	1.44 (0.62,3.33)			9	16	1.03 (0.45,2.36)
			Additive*	886	1396	1.21 (1.01,1.43)	0.03486	0.856477	468	691	1.32 (1.03,1.70)	0.0265109	0.929981	418	705	1.12 (0.88,1.44)	0.362335	0.968341
			Dominant (GA + AA vs. GG)	886	1396	1.26 (1.03,1.53)	0.0239085	0.822566	468	691	1.39 (1.05,1.84)	0.0221318	0.929981	418	705	1.16 (0.88,1.54)	0.295027	0.960773
			Recessive (AA vs. GG + GA)	886	1396	1.13 (0.63,2.03)	0.681503	0.993689	468	691	1.34 (0.58,3.08)	0.492721	0.983414	418	705	0.99 (0.43,2.27)	0.975105	0.999774
12	PTGS1 (COX1)	rs12353214	GG	752	1137	1.00 (ref)	0.0365858	0.856477	401	567	1.00 (ref)	0.204253	0.929981	351	570	1.00 (ref)	0.130382	0.955119
			GA	132	260	0.78 (0.62,0.98)			67	123	0.76 (0.54,1.05)			65	137	0.79 (0.57,1.09)
			AA	12	11	1.80 (0.78,4.13)			4	4	1.52 (0.37,6.21)			8	7	2.04 (0.72,5.76)
			Additive*	896	1408	0.88 (0.71,1.08)	0.214027	0.916546	472	694	0.82 (0.60,1.11)	0.198342	0.929981	424	714	0.92 (0.69,1.23)	0.574878	0.996458
			Dominant (GA + AA vs. GG)	896	1408	0.82 (0.65,1.03)	0.0824298	0.869629	472	694	0.78 (0.56,1.08)	0.130472	0.929981	424	714	0.85 (0.62,1.16)	0.297328	0.961331
			Recessive (AA vs. GG + GA)	896	1408	1.88 (0.82,4.32)	0.136384	0.880526	472	694	1.60 (0.39,6.52)	0.512376	0.988006	424	714	2.13 (0.76,6.01)	0.151962	0.955119
13	PTGS1 (COX1)	rs7866582	AA	602	1010	1.00 (ref)	0.10475	0.869629	316	510	1.00 (ref)	0.0786833	0.929981	286	500	1.00 (ref)	0.735473	0.999774
			AC	265	362	1.23 (1.02,1.49)			145	173	1.36 (1.04,1.77)			120	189	1.12 (0.85,1.47)
			CC	23	40	1.00 (0.59,1.70)			9	15	0.99 (0.42,2.34)			14	25	1.01 (0.52,1.99)
			Additive*	890	1412	1.15 (0.98,1.35)	0.0933345	0.869629	470	698	1.25 (0.99,1.58)	0.0619878	0.929981	420	714	1.07 (0.86,1.34)	0.544611	0.996069
			Dominant (AC + CC vs. AA)	890	1412	1.21 (1.00,1.45)	0.0463289	0.869629	470	698	1.33 (1.02,1.72)	0.0324302	0.929981	420	714	1.10 (0.85,1.44)	0.462454	0.982367
			Recessive (CC vs. AA + AC)	890	1412	0.95 (0.56,1.60)	0.83599	0.993689	470	698	0.91 (0.38,2.14)	0.823428	0.99994	420	714	0.98 (0.50,1.92)	0.955038	0.999774
14	PTGS2 (COX2)	rs12124257	GG	816	1238	1.00 (ref)	0.0890101	0.869629	435	621	1.00 (ref)	0.457324	0.982998	381	617	1.00 (ref)	0.197882	0.955119
			GC	66	147	0.71 ( 5.200000e-01, 9.600000e-01)			31	63	0.75 (0.47,1.18)			35	84	0.68 ( 4.500000e-01, 1.030000e+00)
			CC	0	7	0.00 ( 0.000000e+00,2.165552e+268)			0	4	0.00 (0.00, Inf)			0	3	0.00 ( 0.000000e+00,9.054024e+256)
			Additive*	882	1392	0.65 (0.49,0.88)	0.00503682	0.592412	466	688	0.66 (0.43,1.02)	0.0626764	0.929981	416	704	0.65 (0.43,0.97)	0.0365165	0.955119
			Dominant (GC + CC vs. GG)	882	1392	0.67 (0.49,0.91)	0.0110581	0.723183	466	688	0.69 (0.44,1.09)	0.110587	0.929981	416	704	0.66 (0.43,1.00)	0.0497179	0.955119
			Recessive (CC vs. GG + GC)	882	1392	0.00 ( 0.000000e+00,6.127767e+267)	0.964698	0.998708	466	688	0.00 (0.00, Inf)	0.972605	0.99994	416	704	0.00 ( 0.000000e+00,9.140274e+256)	0.966518	0.999774
15	TLR4	rs10116253	AA	517	761	1.00 (ref)	0.0710439	0.869629	264	368	1.00 (ref)	0.0283606	0.929981	253	393	1.00 (ref)	0.232159	0.955935
			AG	324	535	0.90 (0.75,1.08)			180	252	1.01 (0.79,1.30)			144	283	0.80 (0.62,1.03)
			GG	47	103	0.66 (0.46,0.96)			25	67	0.52 (0.32,0.85)			22	36	0.97 (0.55,1.71)
			Additive*	888	1399	0.86 (0.75,0.99)	0.0310679	0.856477	469	687	0.84 (0.70,1.02)	0.0780137	0.929981	419	712	0.88 (0.71,1.08)	0.210323	0.955119
			Dominant (AG + GG vs. AA)	888	1399	0.86 (0.73,1.02)	0.0927309	0.869629	469	687	0.91 (0.71,1.15)	0.42714	0.977846	419	712	0.82 (0.64,1.05)	0.113414	0.955119
			Recessive (GG vs. AA + AG)	888	1399	0.69 (0.48,0.99)	0.045274	0.869629	469	687	0.52 (0.32,0.84)	0.0076344	0.865308	419	712	1.06 (0.61,1.84)	0.850185	0.999774
16	TLR4	rs11536889	GG	631	1040	1.00 (ref)	0.032455	0.856477	335	522	1.00 (ref)	0.021574	0.929981	296	518	1.00 (ref)	0.572459	0.996458
			GC	238	349	1.12 (0.92,1.36)			125	169	1.16 (0.88,1.53)			113	180	1.09 (0.82,1.43)
			CC	30	26	1.96 (1.15,3.36)			15	7	3.44 (1.37,8.63)			15	19	1.40 (0.70,2.81)
			Additive*	899	1415	1.20 (1.02,1.42)	0.0262232	0.83433	475	698	1.31 (1.03,1.66)	0.0258665	0.929981	424	717	1.12 (0.89,1.41)	0.32872	0.963738
			Dominant (GC + CC vs. GG)	899	1415	1.18 (0.98,1.42)	0.0877244	0.869629	475	698	1.25 (0.96,1.63)	0.0973675	0.929981	424	717	1.12 (0.85,1.46)	0.423007	0.974802
			Recessive (CC vs. GG + GC)	899	1415	1.90 (1.12,3.25)	0.0183386	0.759181	475	698	3.31 (1.32,8.30)	0.010533	0.883433	424	717	1.37 (0.68,2.73)	0.377736	0.970482
17	TLR4	rs1554973	AA	552	781	1.00 (ref)	0.00584207	0.622026	282	380	1.00 (ref)	0.134619	0.929981	270	401	1.00 (ref)	0.0340107	0.955119
			AG	284	517	0.78 (0.65,0.93)			159	258	0.83 (0.64,1.07)			125	259	0.72 (0.55,0.94)
			GG	45	95	0.66 (0.45,0.96)			24	50	0.65 (0.39,1.09)			21	45	0.70 (0.40,1.20)
			Additive*	881	1393	0.79 (0.69,0.92)	0.00146392	0.432289	465	688	0.82 (0.67,1.00)	0.0455949	0.929981	416	705	0.77 (0.63,0.95)	0.0140393	0.918466
			Dominant (AG + GG vs. AA)	881	1393	0.76 (0.64,0.90)	0.00194063	0.443214	465	688	0.80 (0.63,1.02)	0.072299	0.929981	416	705	0.72 (0.56,0.92)	0.0093764	0.889614
			Recessive (GG vs. AA + AG)	881	1393	0.72 (0.50,1.04)	0.0813754	0.869629	465	688	0.70 (0.42,1.16)	0.164573	0.929981	416	705	0.78 (0.45,1.34)	0.362473	0.968341
18	TLR4	rs1927911	GG	519	758	1.00 (ref)	0.0556529	0.869629	264	365	1.00 (ref)	0.0469535	0.929981	255	393	1.00 (ref)	0.172705	0.955119
			GA	318	538	0.87 (0.72,1.04)			175	256	0.96 (0.74,1.23)			143	282	0.78 (0.60,1.01)
			AA	46	99	0.67 (0.46,0.97)			25	65	0.54 (0.33,0.88)			21	34	0.98 (0.55,1.74)
			Additive*	883	1395	0.84 (0.73,0.97)	0.0179493	0.756487	464	686	0.83 (0.68,1.00)	0.0550273	0.929981	419	709	0.86 (0.70,1.06)	0.168799	0.955119
			Dominant (GA + AA vs. GG)	883	1395	0.84 (0.70,0.99)	0.0429118	0.869629	464	686	0.87 (0.68,1.11)	0.263245	0.93252	419	709	0.80 (0.63,1.03)	0.0830617	0.955119
			Recessive (AA vs. GG + GA)	883	1395	0.71 (0.49,1.02)	0.0665227	0.869629	464	686	0.55 (0.34,0.89)	0.0143352	0.929981	419	709	1.07 (0.60,1.89)	0.820602	0.999774
19	TLR4	rs1927914	AA	427	624	1.00 (ref)	0.0557105	0.869629	221	300	1.00 (ref)	0.102405	0.929981	206	324	1.00 (ref)	0.477302	0.982367
			AG	383	621	0.90 (0.75,1.08)			201	298	0.91 (0.70,1.17)			182	323	0.89 (0.69,1.15)
			GG	79	161	0.70 (0.52,0.94)			46	95	0.65 (0.43,0.97)			33	66	0.78 (0.50,1.24)
			Additive*	889	1406	0.86 (0.75,0.98)	0.0215667	0.791632	468	693	0.84 (0.70,1.00)	0.0484835	0.929981	421	713	0.89 (0.73,1.08)	0.224075	0.955119
			Dominant (AG + GG vs. AA)	889	1406	0.86 (0.72,1.02)	0.0797603	0.869629	468	693	0.84 (0.66,1.07)	0.166243	0.929981	421	713	0.87 (0.68,1.11)	0.27644	0.959616
			Recessive (GG vs. AA + AG)	889	1406	0.73 (0.55,0.98)	0.0346493	0.856477	468	693	0.68 (0.46,0.99)	0.0461466	0.929981	421	713	0.83 (0.53,1.29)	0.40081	0.974802
20	TLR4	rs2149356	CC	454	657	1.00 (ref)	0.0478837	0.869629	234	315	1.00 (ref)	0.0380236	0.929981	220	342	1.00 (ref)	0.294865	0.960773
			CA	333	552	0.87 (0.73,1.05)			183	265	0.93 (0.72,1.20)			150	287	0.81 (0.62,1.06)
			AA	59	124	0.67 (0.48,0.95)			32	77	0.55 (0.35,0.87)			27	47	0.90 (0.54,1.50)
			Additive*	846	1333	0.84 (0.74,0.97)	0.0157702	0.740906	449	657	0.81 (0.67,0.98)	0.0304112	0.929981	397	676	0.88 (0.72,1.08)	0.214139	0.955119
			Dominant (CA + AA vs. CC)	846	1333	0.84 (0.70,1.00)	0.0466167	0.869629	449	657	0.84 (0.66,1.08)	0.173117	0.929981	397	676	0.82 (0.64,1.06)	0.130186	0.955119
			Recessive (AA vs. CC + CA)	846	1333	0.72 (0.52,0.99)	0.0460446	0.869629	449	657	0.57 (0.37,0.89)	0.0127712	0.929981	397	676	0.98 (0.60,1.62)	0.952044	0.999774
21	TLR4	rs7034482	AA	411	711	1.00 (ref)	0.121982	0.87013	209	352	1.00 (ref)	0.0665214	0.929981	202	359	1.00 (ref)	0.477799	0.982367
			AG	378	544	1.20 (1.00,1.44)			197	260	1.28 (0.99,1.66)			181	284	1.13 (0.88,1.46)
			GG	71	107	1.17 (0.84,1.62)			45	54	1.50 (0.97,2.32)			26	53	0.88 (0.53,1.46)
			Additive*	860	1362	1.13 (0.99,1.30)	0.0718819	0.869629	451	666	1.25 (1.03,1.50)	0.020961	0.929981	409	696	1.03 (0.84,1.25)	0.792608	0.999774
			Dominant (AG + GG vs. AA)	860	1362	1.20 (1.01,1.42)	0.0409123	0.861689	451	666	1.32 (1.03,1.68)	0.0261778	0.929981	409	696	1.09 (0.85,1.40)	0.476843	0.982367
			Recessive (GG vs. AA + AG)	860	1362	1.08 (0.78,1.48)	0.652767	0.99102	451	666	1.34 (0.88,2.04)	0.176548	0.929981	409	696	0.83 (0.51,1.36)	0.454979	0.98117
22	TLR4	rs7037225	GG	683	1029	1.00 (ref)	0.109761	0.869629	351	495	1.00 (ref)	0.33475	0.962889	332	534	1.00 (ref)	0.318402	0.962335
			GA	195	342	0.84 (0.68,1.02)			112	179	0.86 (0.65,1.13)			83	163	0.80 (0.60,1.09)
			AA	17	37	0.67 (0.38,1.21)			10	22	0.66 (0.30,1.41)			7	15	0.75 (0.30,1.89)
			Additive*	895	1408	0.83 (0.70,0.99)	0.0355671	0.856477	473	696	0.84 (0.67,1.06)	0.142612	0.929981	422	712	0.82 (0.63,1.06)	0.137225	0.955119
			Dominant (GA + AA vs. GG)	895	1408	0.82 (0.67,1.00)	0.046494	0.869629	473	696	0.83 (0.64,1.09)	0.182439	0.929981	422	712	0.80 (0.60,1.07)	0.131982	0.955119
			Recessive (AA vs. GG + GA)	895	1408	0.70 (0.39,1.26)	0.237143	0.926947	473	696	0.68 (0.32,1.46)	0.326019	0.959533	422	712	0.78 (0.31,1.97)	0.604151	0.999754
23	TLR4	rs7864330	AA	773	1199	1.00 (ref)	0.0920396	0.869629	405	595	1.00 (ref)	0.149508	0.929981	368	604	1.00 (ref)	0.501865	0.986558
			AC	71	146	0.71 (0.53,0.97)			36	73	0.66 ( 0.43, 1.01)			35	73	0.78 (0.51,1.20)
			CC	4	6	0.97 (0.27,3.46)			2	2	1.40 ( 0.19,10.21)			2	4	0.76 (0.14,4.26)
			Additive*	848	1351	0.75 (0.57,0.99)	0.0449759	0.869629	443	670	0.71 (0.48,1.06)	0.0984418	0.929981	405	681	0.80 (0.54,1.17)	0.250332	0.95774
			Dominant (AC + CC vs. AA)	848	1351	0.72 (0.54,0.97)	0.0322858	0.856477	443	670	0.68 (0.44,1.03)	0.06911	0.929981	405	681	0.78 (0.51,1.18)	0.240378	0.957266
			Recessive (CC vs. AA + AC)	848	1351	1.00 (0.28,3.58)	0.999614	0.999929	443	670	1.47 ( 0.20,10.76)	0.702177	0.99994	405	681	0.78 (0.14,4.35)	0.778047	0.999774
24	TLR4	rs7873784	CC	672	978	1.00 (ref)	0.00726544	0.630876	343	481	1.00 (ref)	0.27623	0.941227	329	497	1.00 (ref)	0.0109376	0.889614
			CG	204	390	0.77 (0.63,0.93)			121	196	0.87 (0.67,1.14)			83	194	0.65 (0.49,0.88)
			GG	18	45	0.58 (0.33,1.01)			9	22	0.58 (0.26,1.28)			9	23	0.60 (0.27,1.32)
			Additive*	894	1413	0.76 (0.65,0.90)	0.00169287	0.432289	473	699	0.84 (0.66,1.05)	0.130622	0.929981	421	714	0.69 (0.54,0.89)	0.00364028	0.889614
			Dominant (CG + GG vs. CC)	894	1413	0.75 (0.62,0.90)	0.00265558	0.490536	473	699	0.84 (0.65,1.10)	0.201577	0.929981	421	714	0.65 (0.49,0.86)	0.00270537	0.889614
			Recessive (GG vs. CC + CG)	894	1413	0.62 (0.36,1.08)	0.0918357	0.869629	473	699	0.60 (0.27,1.32)	0.204903	0.929981	421	714	0.66 (0.30,1.46)	0.309482	0.962335
Pathway 6: DNA repair
1	MSH2	rs1981928	AA	462	766	1.00 (ref)	0.0135452	0.734537	243	379	1.00 (ref)	0.507003	0.987275	219	387	1.00 (ref)	0.00615448	0.889614
			AT	371	514	1.20 (1.01,1.44)			190	256	1.15 (0.90,1.49)			181	258	1.26 (0.98,1.63)
			TT	60	128	0.77 (0.55,1.07)			39	61	0.99 (0.63,1.54)			21	67	0.55 (0.33,0.94)
			Additive*	893	1408	1.01 (0.88,1.15)	0.919474	0.998708	472	696	1.06 (0.88,1.27)	0.564211	0.996706	421	712	0.96 (0.79,1.16)	0.658555	0.999774
			Dominant (AT + TT vs. AA)	893	1408	1.12 (0.94,1.33)	0.196179	0.915039	472	696	1.12 (0.88,1.43)	0.345645	0.967897	421	712	1.12 (0.87,1.43)	0.377747	0.970482
			Recessive (TT vs. AA + AT)	893	1408	0.71 (0.51,0.98)	0.0352773	0.856477	472	696	0.93 (0.60,1.42)	0.727317	0.99994	421	712	0.50 (0.30,0.83)	0.00800739	0.889614
2	MSH2	rs1981929	AA	313	476	1.00 (ref)	0.0179491	0.756487	166	240	1.00 (ref)	0.305575	0.949385	147	236	1.00 (ref)	0.0529765	0.955119
			AG	451	650	1.06 (0.88,1.29)			236	322	1.05 (0.81,1.37)			215	328	1.08 (0.82,1.42)
			GG	121	251	0.74 (0.57,0.96)			65	119	0.80 (0.55,1.16)			56	132	0.69 (0.47,1.01)
			Additive*	885	1377	0.90 (0.79,1.02)	0.0944008	0.869629	467	681	0.92 (0.78,1.10)	0.383236	0.972749	418	696	0.88 (0.73,1.05)	0.14765	0.955119
			Dominant (AG + GG vs. AA)	885	1377	0.98 (0.81,1.17)	0.788847	0.993689	467	681	0.99 (0.77,1.27)	0.916407	0.99994	418	696	0.97 (0.75,1.25)	0.806686	0.999774
			Recessive (GG vs. AA + AG)	885	1377	0.71 (0.56,0.91)	0.00574827	0.622026	467	681	0.77 (0.55,1.08)	0.135549	0.929981	418	696	0.66 (0.47,0.93)	0.0182155	0.933496
3	MSH2	rs2059520	AA	352	638	1.00 (ref)	0.000283172	0.143214	186	310	1.00 (ref)	0.124954	0.929981	166	328	1.00 (ref)	0.000904145	0.65092
			AG	434	578	1.36 (1.13,1.63)			226	296	1.26 (0.98,1.63)			208	282	1.48 (1.14,1.92)
			GG	82	175	0.84 (0.63,1.14)			46	82	0.93 (0.62,1.41)			36	93	0.75 (0.49,1.16)
			Additive*	868	1391	1.05 (0.92,1.19)	0.474993	0.977346	458	688	1.06 (0.88,1.27)	0.549154	0.993688	410	703	1.04 (0.86,1.25)	0.685162	0.999774
			Dominant (AG + GG vs. AA)	868	1391	1.24 (1.04,1.48)	0.0144953	0.740906	458	688	1.19 (0.93,1.53)	0.155825	0.929981	410	703	1.30 (1.01,1.67)	0.0402822	0.955119
			Recessive (GG vs. AA + AG)	868	1391	0.72 (0.54,0.95)	0.0206847	0.781308	458	688	0.82 (0.56,1.22)	0.330902	0.960671	410	703	0.61 (0.41,0.93)	0.0204424	0.933496
4	MSH2	rs4608577	AA	613	979	1.00 (ref)	0.0729129	0.869629	312	473	1.00 (ref)	0.616847	0.99994	301	506	1.00 (ref)	0.0797481	0.955119
			AC	254	367	1.09 (0.90,1.32)			144	197	1.10 (0.84,1.43)			110	170	1.10 (0.83,1.45)
			CC	17	48	0.56 (0.32,0.99)			10	19	0.78 (0.35,1.73)			7	29	0.41 (0.18,0.95)
			Additive*	884	1394	0.97 (0.82,1.14)	0.69319	0.993689	466	689	1.03 (0.82,1.30)	0.794756	0.99994	418	705	0.91 (0.72,1.15)	0.447133	0.98117
			Dominant (AC + CC vs. AA)	884	1394	1.03 (0.86,1.24)	0.745454	0.993689	466	689	1.07 (0.83,1.39)	0.598194	0.999222	418	705	1.00 (0.76,1.31)	0.982158	0.999774
			Recessive (CC vs. AA + AC)	884	1394	0.55 (0.31,0.96)	0.0352874	0.856477	466	689	0.76 (0.34,1.66)	0.489487	0.982998	418	705	0.40 (0.17,0.92)	0.0311824	0.955119
5	MSH2	rs4952887	GG	734	1169	1.00 (ref)	0.107917	0.869629	386	573	1.00 (ref)	0.610322	0.99994	348	596	1.00 (ref)	0.119645	0.955119
			GA	152	243	0.98 (0.78,1.23)			82	124	0.99 (0.72,1.35)			70	119	0.97 ( 0.70, 1.35)
			AA	10	5	3.20 (1.08,9.47)			5	4	1.97 (0.51,7.61)			5	1	9.70 ( 1.11,85.09)
			Additive*	896	1417	1.07 (0.87,1.32)	0.51888	0.983839	473	701	1.05 (0.78,1.40)	0.753259	0.99994	423	716	1.11 (0.82,1.51)	0.496081	0.986558
			Dominant (GA + AA vs. GG)	896	1417	1.02 (0.82,1.28)	0.829439	0.993689	473	701	1.02 (0.75,1.38)	0.914081	0.99994	423	716	1.04 (0.75,1.43)	0.808853	0.999774
			Recessive (AA vs. GG + GA)	896	1417	3.21 (1.08,9.50)	0.0354328	0.856477	473	701	1.98 (0.51,7.62)	0.321695	0.95678	423	716	9.74 ( 1.11,85.39)	0.039895	0.955119
6	MSH3	rs1677645	AA	420	749	1.00 (ref)	0.0506633	0.869629	213	379	1.00 (ref)	0.0236521	0.929981	207	370	1.00 (ref)	0.732846	0.999774
			AG	390	557	1.23 (1.03,1.47)			207	258	1.41 (1.09,1.81)			183	299	1.08 (0.84,1.39)
			GG	80	108	1.26 (0.92,1.74)			49	62	1.35 (0.89,2.06)			31	46	1.17 (0.72,1.92)
			Additive*	890	1414	1.17 (1.02,1.33)	0.0218053	0.796248	469	699	1.25 (1.04,1.50)	0.0165776	0.929981	421	715	1.08 (0.89,1.32)	0.43057	0.974802
			Dominant (AG + GG vs. AA)	890	1414	1.23 (1.04,1.46)	0.0148504	0.740906	469	699	1.40 (1.10,1.77)	0.00632368	0.865308	421	715	1.09 (0.86,1.39)	0.473305	0.982367
			Recessive (GG vs. AA + AG)	890	1414	1.15 (0.85,1.56)	0.370907	0.962683	469	699	1.16 (0.77,1.73)	0.481572	0.982998	421	715	1.13 (0.70,1.82)	0.610328	0.999774
7	MSH3	rs1677652	CC	432	765	1.00 (ref)	0.0190642	0.770933	220	386	1.00 (ref)	0.0179629	0.929981	212	379	1.00 (ref)	0.501919	0.986558
			CG	369	506	1.28 (1.07,1.54)			195	236	1.43 (1.11,1.85)			174	270	1.16 (0.90,1.50)
			GG	69	93	1.26 (0.90,1.76)			43	55	1.35 (0.86,2.09)			26	38	1.16 (0.68,1.98)
			Additive*	870	1364	1.19 (1.04,1.37)	0.0112571	0.723183	458	677	1.26 (1.05,1.52)	0.0140341	0.929981	412	687	1.12 (0.91,1.37)	0.27734	0.959616
			Dominant (CG + GG vs. CC)	870	1364	1.28 (1.08,1.52)	0.00492907	0.592412	458	677	1.42 (1.11,1.81)	0.00477941	0.845789	412	687	1.16 (0.91,1.49)	0.240344	0.957266
			Recessive (GG vs. CC + CG)	870	1364	1.13 (0.81,1.57)	0.472487	0.977241	458	677	1.15 (0.75,1.77)	0.518655	0.988822	412	687	1.08 (0.64,1.83)	0.760623	0.999774
8	MSH3	rs26779	GG	352	505	1.00 (ref)	0.0120592	0.724986	191	255	1.00 (ref)	0.1484	0.929981	161	250	1.00 (ref)	0.0557502	0.955119
			GA	436	673	0.94 (0.78,1.12)			221	328	0.89 (0.69,1.15)			215	345	0.97 (0.75,1.27)
			AA	97	213	0.66 (0.50,0.87)			55	107	0.69 (0.47,1.00)			42	106	0.62 (0.41,0.93)
			Additive*	885	1391	0.84 (0.74,0.96)	0.00925178	0.717029	467	690	0.84 (0.71,1.01)	0.0592237	0.929981	418	701	0.84 (0.70,1.01)	0.059354	0.955119
			Dominant (GA + AA vs. GG)	885	1391	0.87 (0.73,1.03)	0.114125	0.869629	467	690	0.84 (0.66,1.07)	0.158203	0.929981	418	701	0.89 (0.69,1.14)	0.357947	0.968341
			Recessive (AA vs. GG + GA)	885	1391	0.68 (0.53,0.88)	0.00391013	0.574784	467	690	0.73 (0.51,1.04)	0.0820038	0.929981	418	701	0.63 (0.43,0.92)	0.0166743	0.933096
9	MSH3	rs2897298	GG	687	1046	1.00 (ref)	0.099775	0.869629	363	521	1.00 (ref)	0.356476	0.967897	324	525	1.00 (ref)	0.257839	0.957825
			GA	138	269	0.79 (0.63,0.99)			70	127	0.81 (0.58,1.12)			68	142	0.76 (0.55,1.06)
			AA	13	25	0.76 (0.38,1.50)			6	12	0.67 (0.25,1.84)			7	13	0.81 (0.31,2.07)
			Additive*	838	1340	0.81 (0.67,0.99)	0.0368201	0.856477	439	660	0.81 (0.61,1.08)	0.151268	0.929981	399	680	0.80 (0.61,1.06)	0.122012	0.955119
			Dominant (GA + AA vs. GG)	838	1340	0.78 (0.63,0.98)	0.0320096	0.856477	439	660	0.80 (0.58,1.10)	0.162872	0.929981	399	680	0.77 (0.56,1.05)	0.100326	0.955119
			Recessive (AA vs. GG + GA)	838	1340	0.79 (0.40,1.57)	0.50379	0.982655	439	660	0.70 (0.26,1.91)	0.485561	0.982998	399	680	0.85 (0.33,2.17)	0.73096	0.999774
10	MSH3	rs863221	AA	352	505	1.00 (ref)	0.0115047	0.723183	191	253	1.00 (ref)	0.169202	0.929981	161	252	1.00 (ref)	0.0403892	0.955119
			AC	420	653	0.93 (0.77,1.12)			212	317	0.87 (0.67,1.13)			208	336	0.98 (0.75,1.28)
			CC	107	234	0.67 (0.51,0.87)			61	116	0.71 (0.49,1.02)			46	118	0.61 (0.41,0.91)
			Additive*	879	1392	0.84 (0.74,0.95)	0.00719646	0.630876	464	686	0.85 (0.71,1.01)	0.0615841	0.929981	415	706	0.83 (0.69,1.00)	0.0460617	0.955119
			Dominant (AC + CC vs. AA)	879	1392	0.86 (0.72,1.02)	0.0886588	0.869629	464	686	0.83 (0.65,1.06)	0.129732	0.929981	415	706	0.88 (0.69,1.14)	0.334297	0.965724
			Recessive (CC vs. AA + AC)	879	1392	0.69 (0.54,0.89)	0.00397086	0.574784	464	686	0.76 (0.54,1.07)	0.115491	0.929981	415	706	0.62 (0.43,0.90)	0.0114619	0.896134
11	NCAM2	rs11088859	GG	879	1364	1.00 (ref)	0.370431	0.962683	465	677	1.00 (ref)	0.493111	0.983471	414	687	1.00 (ref)	0.694554	0.999774
			GA	20	46	0.68 ( 4.000000e-01, 1.160000e+00)			10	22	0.63 ( 2.900000e-01, 1.350000e+00)			10	24	0.72 (0.34,1.54)
			AA	0	5	0.00 ( 0.000000e+00,1.906697e+197)			0	1	0.00 ( 0.000000e+00,1.036152e+271)			0	4	0.00 (0.00, Inf)
			Additive*	899	1415	0.60 (0.36,0.98)	0.0415294	0.864341	475	700	0.59 (0.28,1.22)	0.154065	0.929981	424	715	0.58 (0.30,1.15)	0.1211	0.955119
			Dominant (GA + AA vs. GG)	899	1415	0.62 (0.36,1.04)	0.0717941	0.869629	475	700	0.60 (0.28,1.28)	0.182907	0.929981	424	715	0.61 (0.29,1.29)	0.195736	0.955119
			Recessive (AA vs. GG + GA)	899	1415	0.00 ( 0.000000e+00,1.898557e+197)	0.956381	0.998708	475	700	0.00 ( 0.000000e+00,1.042115e+271)	0.969432	0.99994	424	715	0.00 (0.00, Inf)	0.974518	0.999774
12	PMS1	rs5743185	GG	696	1140	1.00 (ref)	0.0381822	0.856477	364	551	1.00 (ref)	0.277049	0.942526	332	589	1.00 (ref)	0.239256	0.957266
			GA	167	229	1.16 (0.93,1.46)			87	123	1.04 (0.76,1.43)			80	106	1.32 ( 9.600000e-01, 1.830000e+00)
			AA	2	16	0.20 (0.05,0.87)			2	10	0.29 (0.06,1.36)			0	6	0.00 ( 0.000000e+00,1.638189e+300)
			Additive*	865	1385	1.03 (0.84,1.27)	0.786619	0.993689	453	684	0.93 (0.70,1.24)	0.613444	0.99994	412	701	1.17 (0.86,1.58)	0.328257	0.963738
			Dominant (GA + AA vs. GG)	865	1385	1.10 (0.88,1.37)	0.395278	0.966547	453	684	0.98 (0.72,1.34)	0.913313	0.99994	412	701	1.25 (0.91,1.73)	0.169934	0.955119
			Recessive (AA vs. GG + GA)	865	1385	0.19 (0.04,0.85)	0.0294072	0.853584	453	684	0.29 (0.06,1.34)	0.113693	0.929981	412	701	0.00 ( 0.000000e+00,1.675629e+300)	0.969052	0.999774
13	RAD51	rs7177265	AA	312	440	1.00 (ref)	0.129513	0.871941	167	209	1.00 (ref)	0.120582	0.929981	145	231	1.00 (ref)	0.25957	0.957825
			AG	397	635	0.88 (0.72,1.06)			201	329	0.76 (0.58,0.99)			196	306	1.01 (0.77,1.34)
			GG	144	258	0.78 (0.60,1.00)			81	128	0.79 (0.56,1.12)			63	130	0.76 (0.52,1.11)
			Additive*	853	1333	0.88 (0.78,1.00)	0.043401	0.869629	449	666	0.87 (0.73,1.03)	0.105265	0.929981	404	667	0.90 (0.75,1.07)	0.229827	0.955119
			Dominant (AG + GG vs. AA)	853	1333	0.85 (0.71,1.02)	0.0755276	0.869629	449	666	0.77 (0.59,0.99)	0.0411567	0.929981	404	667	0.94 (0.72,1.22)	0.651374	0.999774
			Recessive (GG vs. AA + AG)	853	1333	0.84 (0.67,1.05)	0.13112	0.873701	449	666	0.93 (0.68,1.27)	0.641742	0.99994	404	667	0.76 (0.54,1.06)	0.101107	0.955119
14	XRCC2	rs3218499	CC	554	829	1.00 (ref)	0.00819487	0.668477	293	418	1.00 (ref)	0.145244	0.929981	261	411	1.00 (ref)	0.0436858	0.955119
			CG	283	517	0.82 (0.69,0.99)			147	247	0.85 (0.66,1.10)			136	270	0.79 (0.61,1.03)
			GG	54	56	1.47 (0.99,2.19)			30	31	1.44 (0.84,2.45)			24	25	1.55 (0.86,2.78)
			Additive*	891	1402	0.98 (0.85,1.13)	0.790421	0.993689	470	696	1.00 (0.82,1.22)	0.988518	0.99994	421	706	0.96 (0.77,1.18)	0.673635	0.999774
			Dominant (CG + GG vs. CC)	891	1402	0.89 (0.75,1.06)	0.180167	0.910739	470	696	0.92 (0.72,1.17)	0.488595	0.982998	421	706	0.85 (0.66,1.10)	0.211833	0.955119
			Recessive (GG vs. CC + CG)	891	1402	1.58 (1.07,2.33)	0.0204149	0.777319	470	696	1.52 (0.90,2.57)	0.120327	0.929981	421	706	1.70 (0.95,3.03)	0.0743806	0.955119
Pathway 7: TGF-beta signaling
1	SMAD3	rs10518714	AA	345	640	1.00 (ref)	0.0377887	0.856477	187	316	1.00 (ref)	0.516011	0.988822	158	324	1.00 (ref)	0.0186304	0.933496
			AC	387	591	1.23 (1.03,1.48)			194	287	1.16 (0.90,1.51)			193	304	1.32 (1.01,1.72)
			CC	97	137	1.33 (0.99,1.79)			47	76	1.06 (0.70,1.60)			50	61	1.73 (1.13,2.64)
			Additive*	829	1368	1.18 (1.04,1.35)	0.0131994	0.734537	428	679	1.07 (0.89,1.29)	0.451198	0.981401	401	689	1.32 (1.09,1.59)	0.00476626	0.889614
			Dominant (AC + CC vs. AA)	829	1368	1.25 (1.05,1.49)	0.0122592	0.72942	428	679	1.14 (0.89,1.46)	0.288464	0.946773	401	689	1.38 (1.07,1.78)	0.0120346	0.898498
			Recessive (CC vs. AA + AC)	829	1368	1.20 (0.91,1.58)	0.200298	0.915393	428	679	0.98 (0.67,1.46)	0.938703	0.99994	401	689	1.50 (1.00,2.24)	0.0475481	0.955119
2	SMAD3	rs11556090	GG	258	364	1.00 (ref)	0.099457	0.869629	125	184	1.00 (ref)	0.853567	0.99994	133	180	1.00 (ref)	0.0239352	0.942355
			GA	439	704	0.86 (0.70,1.05)			244	353	1.00 (0.76,1.33)			195	351	0.72 (0.54,0.97)
			AA	194	346	0.77 (0.61,0.98)			103	162	0.92 (0.66,1.30)			91	184	0.64 (0.46,0.90)
			Additive*	891	1414	0.88 (0.78,0.99)	0.0338422	0.856477	472	699	0.96 (0.81,1.14)	0.661212	0.99994	419	715	0.80 (0.67,0.95)	0.00949473	0.889614
			Dominant (GA + AA vs. GG)	891	1414	0.83 (0.69,1.00)	0.0518818	0.869629	472	699	0.98 (0.75,1.28)	0.871736	0.99994	419	715	0.70 (0.53,0.91)	0.00847369	0.889614
			Recessive (AA vs. GG + GA)	891	1414	0.86 (0.70,1.05)	0.129201	0.871812	472	699	0.92 (0.69,1.23)	0.5739	0.997008	419	715	0.79 (0.59,1.05)	0.106227	0.955119
3	SMAD3	rs12443188	AA	566	836	1.00 (ref)	0.00722666	0.630876	300	417	1.00 (ref)	0.14507	0.929981	266	419	1.00 (ref)	0.0457187	0.955119
			AT	246	454	0.80 (0.66,0.97)			125	216	0.80 (0.61,1.05)			121	238	0.78 (0.59,1.02)
			TT	29	72	0.57 (0.36,0.90)			16	33	0.64 (0.34,1.20)			13	39	0.52 (0.27,1.00)
			Additive*	841	1362	0.78 (0.67,0.91)	0.00175223	0.432289	441	666	0.80 (0.65,1.00)	0.0493803	0.929981	400	696	0.76 (0.61,0.94)	0.0133505	0.916619
			Dominant (AT + TT vs. AA)	841	1362	0.77 (0.64,0.92)	0.00473353	0.591106	441	666	0.78 (0.60,1.01)	0.0643231	0.929981	400	696	0.74 (0.57,0.97)	0.0264689	0.955119
			Recessive (TT vs. AA + AT)	841	1362	0.62 (0.39,0.96)	0.0327057	0.856477	441	666	0.69 (0.37,1.28)	0.241323	0.929981	400	696	0.57 (0.30,1.08)	0.0846638	0.955119
4	SMAD3	rs12916733	AA	432	740	1.00 (ref)	0.0813602	0.869629	243	377	1.00 (ref)	0.462874	0.982998	189	363	1.00 (ref)	0.100052	0.955119
			AG	364	548	1.16 (0.97,1.39)			175	261	1.06 (0.82,1.37)			189	287	1.27 (0.98,1.64)
			GG	85	110	1.35 (0.99,1.85)			46	56	1.31 (0.85,2.01)			39	54	1.44 (0.91,2.27)
			Additive*	881	1398	1.16 (1.02,1.33)	0.0251216	0.833092	464	694	1.11 (0.93,1.33)	0.257068	0.931966	417	704	1.23 (1.02,1.49)	0.0345957	0.955119
			Dominant (AG + GG vs. AA)	881	1398	1.19 (1.01,1.41)	0.0436129	0.869629	464	694	1.11 (0.87,1.41)	0.409827	0.976031	417	704	1.30 (1.01,1.66)	0.037719	0.955119
			Recessive (GG vs. AA + AG)	881	1398	1.27 (0.94,1.71)	0.119482	0.869629	464	694	1.28 (0.84,1.93)	0.249882	0.929981	417	704	1.28 (0.83,1.99)	0.262662	0.957825
5	SMAD3	rs4776890	AA	259	476	1.00 (ref)	0.0376588	0.856477	154	245	1.00 (ref)	0.121075	0.929981	105	231	1.00 (ref)	0.0887952	0.955119
			AC	396	684	1.09 (0.89,1.33)			194	333	0.94 (0.72,1.24)			202	351	1.27 (0.95,1.71)
			CC	173	235	1.38 (1.08,1.78)			87	104	1.34 (0.94,1.91)			86	131	1.48 (1.03,2.14)
			Additive*	828	1395	1.16 (1.03,1.32)	0.0164487	0.740906	435	682	1.12 (0.94,1.33)	0.204545	0.929981	393	713	1.22 (1.02,1.46)	0.0291232	0.955119
			Dominant (AC + CC vs. AA)	828	1395	1.16 (0.96,1.40)	0.115463	0.869629	435	682	1.04 (0.80,1.34)	0.781595	0.99994	393	713	1.33 (1.00,1.75)	0.0465548	0.955119
			Recessive (CC vs. AA + AC)	828	1395	1.31 (1.05,1.64)	0.0152364	0.740906	435	682	1.39 (1.01,1.91)	0.0444896	0.929981	393	713	1.27 (0.93,1.73)	0.12729	0.955119
6	SMAD3	rs7178117	CC	251	427	1.00 (ref)	0.0413834	0.864341	142	214	1.00 (ref)	0.304676	0.949385	109	213	1.00 (ref)	0.087474	0.955119
			CG	443	724	1.07 (0.88,1.31)			229	357	0.98 (0.74,1.29)			214	367	1.18 (0.88,1.58)
			GG	192	250	1.36 (1.06,1.75)			96	120	1.25 (0.88,1.77)			96	130	1.50 (1.05,2.15)
			Additive*	886	1401	1.16 (1.02,1.31)	0.0200327	0.777319	467	691	1.10 (0.93,1.31)	0.277906	0.943559	419	710	1.22 (1.02,1.46)	0.0291994	0.955119
			Dominant (CG + GG vs. CC)	886	1401	1.15 (0.95,1.38)	0.155909	0.898155	467	691	1.05 (0.81,1.35)	0.738176	0.99994	419	710	1.26 (0.95,1.66)	0.104197	0.955119
			Recessive (GG vs. CC + CG)	886	1401	1.30 (1.05,1.61)	0.0152504	0.740906	467	691	1.27 (0.94,1.72)	0.125262	0.929981	419	710	1.35 (0.99,1.82)	0.0544967	0.955119
7	SMAD3	rs7180244	GG	616	1183	1.00 (ref)	7.88258e-15	3.98662e-11	328	593	1.00 (ref)	3.72522e-09	1.25254e-05	288	590	1.00 (ref)	5.82533e-07	0.00520635
			GC	243	198	2.43 (1.96,3.01)			129	90	2.66 ( 1.960000e+00, 3.620000e+00)			114	108	2.27 (1.67,3.09)
			CC	4	7	1.15 (0.33,4.00)			3	0	1333768.49 ( 0.000000e+00,3.779982e+268)			1	7	0.29 (0.03,2.36)
			Additive*	863	1388	2.24 (1.82,2.75)	2.13163e-14	7.18714e-11	460	683	2.73 (2.01,3.69)	9.08932e-11	8.60845e-07	403	705	1.89 (1.42,2.52)	1.50157e-05	0.0302687
			Dominant (GC + CC vs. GG)	863	1388	2.39 (1.93,2.95)	1.44329e-15	1.45989e-11	460	683	2.72 (2.00,3.69)	1.70684e-10	8.60845e-07	403	705	2.13 (1.57,2.89)	1.03311e-06	0.00520635
			Recessive (CC vs. GG + GC)	863	1388	0.96 (0.28,3.32)	0.942343	0.998708	460	683	1040607.64 ( 0.000000e+00,2.398713e+268)	0.964146	0.99994	403	705	0.25 (0.03,2.04)	0.194697	0.955119
8	SMAD3	rs744910	GG	174	347	1.00 (ref)	0.0581158	0.869629	97	157	1.00 (ref)	0.897296	0.99994	77	190	1.00 (ref)	0.0102553	0.889614
			GA	455	702	1.30 (1.05,1.62)			233	356	1.06 (0.78,1.44)			222	346	1.63 (1.19,2.24)
			AA	177	301	1.17 (0.90,1.52)			93	151	0.99 (0.69,1.43)			84	150	1.40 (0.96,2.05)
			Additive*	806	1350	1.08 (0.95,1.23)	0.223699	0.923716	423	664	1.00 (0.83,1.20)	0.970432	0.99994	383	686	1.19 (0.99,1.43)	0.0700256	0.955119
			Dominant (GA + AA vs. GG)	806	1350	1.26 (1.02,1.56)	0.0289506	0.852738	423	664	1.04 (0.77,1.39)	0.807386	0.99994	383	686	1.56 (1.15,2.12)	0.00405517	0.889614
			Recessive (AA vs. GG + GA)	806	1350	0.97 (0.79,1.20)	0.798101	0.993689	423	664	0.95 (0.71,1.28)	0.759769	0.99994	383	686	1.00 (0.73,1.35)	0.982756	0.999774
9	SMAD7	rs11874392	AA	296	400	1.00 (ref)	1.06384e-05	0.0119564	158	198	1.00 (ref)	0.000683177	0.522644	138	202	1.00 (ref)	0.010859	0.889614
			AT	452	671	0.91 (0.75,1.10)			236	329	0.88 (0.67,1.16)			216	342	0.92 (0.70,1.22)
			TT	140	337	0.56 (0.43,0.72)			72	170	0.52 (0.36,0.73)			68	167	0.59 (0.41,0.85)
			Additive*	888	1408	0.77 (0.68,0.86)	1.52827e-05	0.0154584	466	697	0.74 (0.62,0.87)	0.000464602	0.520715	422	711	0.79 (0.66,0.94)	0.00689088	0.889614
			Dominant (AT + TT vs. AA)	888	1408	0.79 (0.66,0.95)	0.0116898	0.724318	466	697	0.76 (0.59,0.98)	0.0346319	0.929981	422	711	0.81 (0.62,1.06)	0.120203	0.955119
			Recessive (TT vs. AA + AT)	888	1408	0.59 (0.47,0.74)	2.8252e-06	0.00476281	466	697	0.56 (0.41,0.76)	0.00020579	0.334938	422	711	0.62 (0.45,0.85)	0.00317056	0.889614
10	SMAD7	rs12953717	GG	232	470	1.00 (ref)	0.00116002	0.366675	122	237	1.00 (ref)	0.00575483	0.865308	110	233	1.00 (ref)	0.0994163	0.955119
			GA	422	643	1.34 (1.09,1.64)			219	315	1.40 (1.05,1.86)			203	328	1.30 (0.97,1.74)
			AA	209	273	1.54 (1.21,1.96)			113	129	1.72 (1.22,2.42)			96	144	1.42 (1.00,2.01)
			Additive*	863	1386	1.25 (1.11,1.41)	0.000332803	0.1603	454	681	1.32 (1.11,1.56)	0.00148606	0.667608	409	705	1.20 (1.01,1.42)	0.0415174	0.955119
			Dominant (GA + AA vs. GG)	863	1386	1.40 (1.16,1.69)	0.000541293	0.228132	454	681	1.49 (1.14,1.95)	0.00330868	0.776154	409	705	1.34 (1.02,1.75)	0.0371325	0.955119
			Recessive (AA vs. GG + GA)	863	1386	1.29 (1.04,1.58)	0.0178316	0.756487	454	681	1.40 (1.04,1.87)	0.0249957	0.929981	409	705	1.20 (0.89,1.62)	0.227151	0.955119
11	SMAD7	rs1316447	GG	548	932	1.00 (ref)	0.0692283	0.869629	293	472	1.00 (ref)	0.225589	0.929981	255	460	1.00 (ref)	0.262387	0.957825
			GA	294	410	1.20 (1.00,1.45)			148	191	1.23 (0.94,1.60)			146	219	1.19 (0.91,1.54)
			AA	46	55	1.37 (0.91,2.07)			25	29	1.34 (0.76,2.36)			21	26	1.45 (0.79,2.67)
			Additive*	888	1397	1.19 (1.03,1.38)	0.0214224	0.791632	466	692	1.20 (0.97,1.47)	0.0901178	0.929981	422	705	1.19 (0.97,1.48)	0.102419	0.955119
			Dominant (GA + AA vs. GG)	888	1397	1.22 (1.03,1.46)	0.0255109	0.833092	466	692	1.24 (0.97,1.60)	0.0890386	0.929981	422	705	1.21 (0.94,1.56)	0.132467	0.955119
			Recessive (AA vs. GG + GA)	888	1397	1.28 (0.86,1.93)	0.226956	0.923716	466	692	1.25 (0.72,2.19)	0.428228	0.978156	422	705	1.37 (0.75,2.49)	0.308533	0.962335
12	SMAD7	rs17186877	GG	394	678	1.00 (ref)	0.128619	0.871812	207	347	1.00 (ref)	0.060317	0.929981	187	331	1.00 (ref)	0.847267	0.999774
			GA	390	573	1.16 (0.97,1.39)			203	269	1.28 (0.99,1.65)			187	304	1.07 (0.82,1.38)
			AA	98	130	1.28 (0.95,1.72)			54	60	1.49 (0.99,2.26)			44	70	1.10 (0.72,1.69)
			Additive*	882	1381	1.14 (1.00,1.30)	0.0447559	0.869629	464	676	1.24 (1.04,1.49)	0.0189102	0.929981	418	705	1.06 (0.87,1.27)	0.573034	0.996458
			Dominant (GA + AA vs. GG)	882	1381	1.18 (1.00,1.41)	0.0542563	0.869629	464	676	1.32 (1.04,1.68)	0.0239935	0.929981	418	705	1.07 (0.84,1.38)	0.576893	0.996458
			Recessive (AA vs. GG + GA)	882	1381	1.19 (0.90,1.57)	0.230531	0.924001	464	676	1.33 (0.90,1.97)	0.158007	0.929981	418	705	1.06 (0.71,1.60)	0.763186	0.999774
13	SMAD7	rs4464148	AA	396	708	1.00 (ref)	0.0363604	0.856477	210	368	1.00 (ref)	0.0241882	0.929981	186	340	1.00 (ref)	0.58014	0.996458
			AG	385	557	1.24 (1.03,1.48)			195	259	1.36 (1.05,1.76)			190	298	1.14 (0.88,1.48)
			GG	98	131	1.31 (0.98,1.76)			55	63	1.53 (1.02,2.30)			43	68	1.13 (0.74,1.75)
			Additive*	879	1396	1.18 (1.03,1.34)	0.0136656	0.734537	460	690	1.28 (1.07,1.53)	0.00805651	0.865308	419	706	1.09 (0.91,1.32)	0.35531	0.968341
			Dominant (AG + GG vs. AA)	879	1396	1.25 (1.05,1.49)	0.0109842	0.723183	460	690	1.39 (1.09,1.77)	0.00757365	0.865308	419	706	1.14 (0.89,1.46)	0.296952	0.961331
			Recessive (GG vs. AA + AG)	879	1396	1.19 (0.90,1.57)	0.232372	0.924673	460	690	1.33 (0.90,1.96)	0.153583	0.929981	419	706	1.06 (0.70,1.60)	0.781239	0.999774
14	SMAD7	rs4939827	AA	262	378	1.00 (ref)	0.00044045	0.199705	140	187	1.00 (ref)	0.00421159	0.827793	122	191	1.00 (ref)	0.0638693	0.955119
			AG	422	634	0.96 (0.79,1.18)			220	307	0.95 (0.72,1.26)			202	327	0.96 (0.72,1.28)
			GG	158	357	0.64 (0.50,0.82)			81	180	0.58 (0.41,0.83)			77	177	0.68 (0.48,0.97)
			Additive*	842	1369	0.81 (0.72,0.92)	0.000726536	0.262461	441	674	0.78 (0.66,0.92)	0.00407285	0.827793	401	695	0.83 (0.70,0.99)	0.0403609	0.955119
			Dominant (AG + GG vs. AA)	842	1369	0.85 (0.70,1.02)	0.0860727	0.869629	441	674	0.82 (0.62,1.06)	0.133225	0.929981	401	695	0.86 (0.65,1.13)	0.281201	0.959616
			Recessive (GG vs. AA + AG)	842	1369	0.65 (0.53,0.81)	9.03625e-05	0.0609345	441	674	0.60 (0.45,0.81)	0.00100674	0.564491	401	695	0.70 (0.51,0.94)	0.0198679	0.933496
15	SMAD7	rs6507874	AA	287	389	1.00 (ref)	2.83855e-05	0.0239266	153	192	1.00 (ref)	0.000848841	0.564491	134	197	1.00 (ref)	0.0206333	0.936771
			AG	459	677	0.92 (0.75,1.11)			242	333	0.90 (0.68,1.18)			217	344	0.92 (0.69,1.22)
			GG	143	336	0.57 (0.45,0.74)			72	169	0.52 (0.37,0.74)			71	167	0.62 (0.43,0.88)
			Additive*	889	1402	0.78 (0.69,0.88)	4.06762e-05	0.0307815	467	694	0.74 (0.63,0.88)	0.000685993	0.522644	422	708	0.80 (0.67,0.95)	0.0116473	0.896134
			Dominant (AG + GG vs. AA)	889	1402	0.80 (0.67,0.97)	0.0199779	0.777319	467	694	0.77 (0.60,1.00)	0.0506925	0.929981	422	708	0.82 (0.63,1.07)	0.1429	0.955119
			Recessive (GG vs. AA + AG)	889	1402	0.61 (0.49,0.75)	7.08603e-06	0.0102393	467	694	0.56 (0.41,0.76)	0.000232435	0.334938	422	708	0.65 (0.47,0.89)	0.00643571	0.889614
16	SMAD7	rs6507877	GG	297	533	1.00 (ref)	0.108994	0.869629	155	262	1.00 (ref)	0.179181	0.929981	142	271	1.00 (ref)	0.395788	0.973893
			GA	407	616	1.19 (0.99,1.44)			205	295	1.19 (0.91,1.56)			202	321	1.21 (0.92,1.58)
			AA	145	204	1.26 (0.97,1.63)			86	108	1.37 (0.97,1.96)			59	96	1.15 (0.77,1.69)
			Additive*	849	1353	1.14 (1.00,1.29)	0.045579	0.869629	446	665	1.18 (0.99,1.39)	0.0640816	0.929981	403	688	1.10 (0.92,1.32)	0.299274	0.961331
			Dominant (GA + AA vs. GG)	849	1353	1.21 (1.01,1.45)	0.0389205	0.856477	446	665	1.24 (0.96,1.60)	0.0978653	0.929981	403	688	1.19 (0.92,1.54)	0.182007	0.955119
			Recessive (AA vs. GG + GA)	849	1353	1.14 (0.90,1.44)	0.28042	0.937287	446	665	1.25 (0.91,1.71)	0.172531	0.929981	403	688	1.03 (0.72,1.48)	0.871508	0.999774
17	SMAD7	rs9946510	AA	398	712	1.00 (ref)	0.0326383	0.856477	211	370	1.00 (ref)	0.0142928	0.929981	187	342	1.00 (ref)	0.642937	0.999774
			AC	392	569	1.23 (1.03,1.48)			201	264	1.38 (1.07,1.77)			191	305	1.12 (0.87,1.46)
			CC	102	135	1.33 (0.99,1.77)			59	66	1.57 (1.06,2.34)			43	69	1.13 (0.73,1.73)
			Additive*	892	1416	1.18 (1.04,1.34)	0.0114974	0.723183	471	700	1.29 (1.08,1.54)	0.00450752	0.841988	421	716	1.08 (0.90,1.31)	0.395162	0.973856
			Dominant (AC + CC vs. AA)	892	1416	1.25 (1.05,1.48)	0.0101889	0.717029	471	700	1.42 (1.11,1.80)	0.00449629	0.841988	421	716	1.13 (0.88,1.44)	0.347297	0.968341
			Recessive (CC vs. AA + AC)	892	1416	1.20 (0.91,1.58)	0.196187	0.915039	471	700	1.36 (0.93,1.98)	0.114205	0.929981	421	716	1.06 (0.70,1.60)	0.773733	0.999774
18	TGFB1	rs2241718	GG	639	1000	1.00 (ref)	0.00726694	0.630876	339	498	1.00 (ref)	0.0223676	0.929981	300	502	1.00 (ref)	0.255774	0.957825
			GA	219	387	0.87 (0.72,1.06)			110	189	0.84 (0.64,1.11)			109	198	0.89 (0.68,1.18)
			AA	34	26	2.06 (1.22,3.49)			21	13	2.36 (1.15,4.83)			13	13	1.75 (0.79,3.89)
			Additive*	892	1413	1.03 (0.88,1.22)	0.689947	0.993689	470	700	1.05 (0.84,1.32)	0.67416	0.99994	422	713	1.01 (0.79,1.28)	0.949029	0.999774
			Dominant (GA + AA vs. GG)	892	1413	0.95 (0.79,1.14)	0.577908	0.98421	470	700	0.94 (0.72,1.22)	0.644409	0.99994	422	713	0.95 (0.72,1.24)	0.685682	0.999774
			Recessive (AA vs. GG + GA)	892	1413	2.13 (1.26,3.60)	0.00465219	0.591106	470	700	2.46 (1.21,5.03)	0.0132202	0.929981	422	713	1.80 (0.81,3.99)	0.146219	0.955119
19	TGFB1	rs6957	AA	637	995	1.00 (ref)	0.031227	0.856477	337	496	1.00 (ref)	0.0510038	0.929981	300	499	1.00 (ref)	0.436326	0.977506
			AG	224	392	0.88 (0.72,1.07)			112	191	0.85 (0.64,1.12)			112	201	0.90 (0.68,1.19)
			GG	33	29	1.76 (1.05,2.95)			20	14	2.07 (1.02,4.21)			13	15	1.47 (0.68,3.19)
			Additive*	894	1416	1.01 (0.86,1.19)	0.887442	0.998599	469	701	1.03 (0.82,1.29)	0.808004	0.99994	425	715	0.99 (0.78,1.25)	0.932637	0.999774
			Dominant (AG + GG vs. AA)	894	1416	0.94 (0.78,1.13)	0.510878	0.982918	469	701	0.93 (0.72,1.21)	0.596958	0.999222	425	715	0.94 (0.72,1.23)	0.652083	0.999774
			Recessive (GG vs. AA + AG)	894	1416	1.82 (1.09,3.04)	0.0222579	0.797486	469	701	2.16 (1.07,4.37)	0.0322777	0.929981	425	715	1.51 (0.70,3.26)	0.290478	0.960035
20	BMP2	rs235770	GG	365	510	1.00 (ref)	0.0190477	0.770933	189	252	1.00 (ref)	0.204447	0.929981	176	258	1.00 (ref)	0.0770696	0.955119
			GA	381	620	0.86 (0.71,1.03)			204	301	0.90 (0.69,1.17)			177	319	0.82 (0.63,1.07)
			AA	98	204	0.68 (0.51,0.90)			54	103	0.70 (0.47,1.04)			44	101	0.64 (0.43,0.97)
			Additive*	844	1334	0.83 (0.73,0.95)	0.0052761	0.599638	447	656	0.85 (0.71,1.02)	0.0862346	0.929981	397	678	0.81 (0.67,0.97)	0.0236332	0.942355
			Dominant (GA + AA vs. GG)	844	1334	0.81 (0.68,0.97)	0.0234925	0.813791	447	656	0.85 (0.66,1.09)	0.205195	0.929981	397	678	0.78 (0.60,1.00)	0.0514171	0.955119
			Recessive (AA vs. GG + GA)	844	1334	0.74 (0.57,0.95)	0.0208645	0.784552	447	656	0.74 (0.52,1.07)	0.11128	0.929981	397	678	0.71 (0.49,1.05)	0.0853811	0.955119
21	BMP2	rs961253	CC	341	581	1.00 (ref)	0.0185386	0.759181	182	293	1.00 (ref)	0.00982909	0.880182	159	288	1.00 (ref)	0.510583	0.989775
			CA	398	633	1.09 (0.90,1.31)			203	314	1.06 (0.81,1.37)			195	319	1.11 (0.85,1.45)
			AA	135	163	1.47 (1.12,1.92)			75	72	1.78 (1.21,2.60)			60	91	1.24 (0.84,1.82)
			Additive*	874	1377	1.18 (1.04,1.34)	0.0104817	0.717029	460	679	1.25 (1.05,1.50)	0.0131625	0.929981	414	698	1.11 (0.93,1.33)	0.246348	0.957266
			Dominant (CA + AA vs. CC)	874	1377	1.16 (0.98,1.39)	0.0896542	0.869629	460	679	1.19 (0.93,1.52)	0.17308	0.929981	414	698	1.14 (0.89,1.46)	0.312142	0.962335
			Recessive (AA vs. CC + CA)	874	1377	1.41 (1.10,1.81)	0.00719386	0.630876	460	679	1.73 (1.21,2.46)	0.00258197	0.776154	414	698	1.17 (0.82,1.67)	0.386193	0.970482
22	BMPR1B	rs17616243	GG	656	986	1.00 (ref)	0.140281	0.882425	333	493	1.00 (ref)	0.906592	0.99994	323	493	1.00 (ref)	0.0284621	0.955119
			GA	202	370	0.83 (0.68,1.01)			109	172	0.95 (0.72,1.27)			93	198	0.71 (0.53,0.95)
			AA	23	41	0.81 (0.48,1.37)			17	23	1.09 (0.57,2.11)			6	18	0.49 (0.19,1.27)
			Additive*	881	1397	0.85 (0.72,1.00)	0.056225	0.869629	459	688	0.99 (0.79,1.24)	0.938926	0.99994	422	709	0.71 (0.55,0.91)	0.00759056	0.889614
			Dominant (GA + AA vs. GG)	881	1397	0.82 (0.68,1.00)	0.0476832	0.869629	459	688	0.97 (0.74,1.27)	0.828894	0.99994	422	709	0.69 (0.52,0.92)	0.0100034	0.889614
			Recessive (AA vs. GG + GA)	881	1397	0.85 (0.50,1.44)	0.54082	0.983839	459	688	1.11 (0.58,2.13)	0.76064	0.99994	422	709	0.54 (0.21,1.39)	0.200328	0.955119
23	BMPR1B	rs4490463	AA	304	519	1.00 (ref)	0.135134	0.878974	158	257	1.00 (ref)	0.337767	0.963534	146	262	1.00 (ref)	0.122979	0.955119
			AG	440	683	1.12 (0.92,1.35)			243	338	1.22 (0.93,1.58)			197	345	1.02 (0.78,1.35)
			GG	149	199	1.30 (1.00,1.68)			69	98	1.17 (0.81,1.70)			80	101	1.42 (0.99,2.04)
			Additive*	893	1401	1.13 (1.00,1.28)	0.0470455	0.869629	470	693	1.11 (0.93,1.33)	0.243267	0.929981	423	708	1.16 (0.97,1.38)	0.0958133	0.955119
			Dominant (AG + GG vs. AA)	893	1401	1.16 (0.97,1.38)	0.109875	0.869629	470	693	1.21 (0.94,1.55)	0.14444	0.929981	423	708	1.12 (0.86,1.44)	0.397627	0.974802
			Recessive (GG vs. AA + AG)	893	1401	1.22 (0.96,1.54)	0.0994691	0.869629	470	693	1.04 (0.74,1.47)	0.804129	0.99994	423	708	1.40 (1.01,1.94)	0.0413748	0.955119
24	BMPR1B	rs9307147	AA	253	488	1.00 (ref)	0.0598471	0.869629	137	253	1.00 (ref)	0.145219	0.929981	116	235	1.00 (ref)	0.194291	0.955119
			AG	369	604	1.21 (0.99,1.48)			191	279	1.32 (0.99,1.76)			178	325	1.11 (0.83,1.49)
			GG	152	226	1.33 (1.03,1.73)			75	115	1.26 (0.87,1.81)			77	111	1.41 (0.97,2.04)
			Additive*	774	1318	1.16 (1.02,1.32)	0.0197198	0.777319	403	647	1.15 (0.96,1.37)	0.123191	0.929981	371	671	1.18 (0.98,1.41)	0.0826234	0.955119
			Dominant (AG + GG vs. AA)	774	1318	1.24 (1.03,1.50)	0.0257136	0.833092	403	647	1.30 (1.00,1.70)	0.0517668	0.929981	371	671	1.19 (0.90,1.56)	0.225307	0.955119
			Recessive (GG vs. AA + AG)	774	1318	1.20 (0.95,1.51)	0.126067	0.871812	403	647	1.08 (0.78,1.49)	0.66227	0.99994	371	671	1.32 (0.95,1.83)	0.0951828	0.955119
25	BMPR2	rs6751210	AA	243	358	1.00 (ref)	0.051046	0.869629	132	178	1.00 (ref)	0.447407	0.980091	111	180	1.00 (ref)	0.0667171	0.955119
			AG	465	704	0.97 (0.79,1.19)			238	351	0.91 (0.69,1.21)			227	353	1.03 (0.77,1.38)
			GG	184	350	0.76 (0.60,0.97)			100	168	0.80 (0.57,1.13)			84	182	0.72 (0.50,1.03)
			Additive*	892	1412	0.88 (0.78,0.99)	0.0335705	0.856477	470	697	0.90 (0.75,1.06)	0.207116	0.929981	422	715	0.86 (0.72,1.02)	0.0801235	0.955119
			Dominant (AG + GG vs. AA)	892	1412	0.90 (0.74,1.09)	0.290173	0.945089	470	697	0.88 (0.67,1.15)	0.335463	0.962889	422	715	0.93 (0.70,1.22)	0.584568	0.997605
			Recessive (GG vs. AA + AG)	892	1412	0.78 (0.63,0.95)	0.01546	0.740906	470	697	0.85 (0.64,1.14)	0.27584	0.941227	422	715	0.70 (0.52,0.95)	0.0204686	0.933496
26	JUN	rs2760496	AA	442	755	1.00 (ref)	0.0495319	0.869629	228	381	1.00 (ref)	0.00361075	0.80937	214	374	1.00 (ref)	0.683652	0.999774
			AC	381	532	1.24 (1.04,1.48)			208	244	1.49 (1.15,1.92)			173	288	1.04 (0.81,1.35)
			CC	71	118	1.00 (0.72,1.37)			36	69	0.88 (0.57,1.38)			35	49	1.23 (0.77,1.98)
			Additive*	894	1405	1.09 (0.96,1.25)	0.181564	0.914602	472	694	1.13 (0.94,1.35)	0.200651	0.929981	422	711	1.08 (0.89,1.31)	0.43688	0.978513
			Dominant (AC + CC vs. AA)	894	1405	1.20 (1.01,1.42)	0.0394581	0.856477	472	694	1.35 (1.06,1.72)	0.0141653	0.929981	422	711	1.07 (0.84,1.37)	0.578477	0.996458
			Recessive (CC vs. AA + AC)	894	1405	0.91 (0.66,1.24)	0.53247	0.983839	472	694	0.74 (0.48,1.14)	0.174858	0.929981	422	711	1.21 (0.76,1.91)	0.420611	0.974802
27	JUN	rs2984915	GG	765	1245	1.00 (ref)	0.0552513	0.869629	400	611	1.00 (ref)	0.0424324	0.929981	365	634	1.00 (ref)	0.566385	0.996458
			GA	122	169	1.16 ( 0.90, 1.50)			65	88	1.15 ( 0.81, 1.63)			57	81	1.22 (0.84,1.76)
			AA	9	4	3.68 ( 1.11,12.19)			8	2	7.05 ( 1.45,34.13)			1	2	0.84 (0.07,9.53)
			Additive*	896	1418	1.26 (1.00,1.59)	0.0520283	0.869629	473	701	1.35 (0.99,1.85)	0.0590681	0.929981	423	717	1.19 (0.84,1.69)	0.334396	0.965724
			Dominant (GA + AA vs. GG)	896	1418	1.22 (0.95,1.56)	0.114954	0.869629	473	701	1.26 (0.90,1.78)	0.181679	0.929981	423	717	1.21 (0.84,1.74)	0.306571	0.962335
			Recessive (AA vs. GG + GA)	896	1418	3.60 ( 1.09,11.91)	0.035941	0.856477	473	701	6.87 ( 1.42,33.26)	0.0165507	0.929981	423	717	0.82 (0.07,9.30)	0.873393	0.999774
Pathway 8: Cell cycle control
1	CCND1	rs7178	AA	716	1127	1.00 (ref)	0.0961609	0.869629	387	572	1.00 (ref)	0.52955	0.990971	329	555	1.00 (ref)	0.0257096	0.952671
			AG	78	166	0.73 (0.55,0.97)			45	72	0.91 (0.61,1.36)			33	94	0.57 (0.37,0.88)
			GG	7	11	1.03 (0.40,2.69)			5	4	2.00 (0.53,7.60)			2	7	0.48 (0.10,2.33)
			Additive*	801	1304	0.79 (0.61,1.02)	0.0667574	0.869629	437	648	1.02 (0.72,1.45)	0.904682	0.99994	364	656	0.59 (0.41,0.87)	0.00783337	0.889614
			Dominant (AG + GG vs. AA)	801	1304	0.75 (0.56,0.99)	0.0393586	0.856477	437	648	0.97 (0.66,1.42)	0.868112	0.99994	364	656	0.57 (0.37,0.86)	0.00693155	0.889614
			Recessive (GG vs. AA + AG)	801	1304	1.07 (0.41,2.78)	0.893545	0.998708	437	648	2.02 (0.53,7.67)	0.300362	0.947551	364	656	0.51 (0.10,2.47)	0.400069	0.974802
2	RHPN2	rs16967749	GG	668	1012	1.00 (ref)	0.034919	0.856477	350	510	1.00 (ref)	0.848683	0.99994	318	502	1.00 (ref)	0.0158442	0.918466
			GA	219	370	0.90 (0.74,1.09)			116	177	0.95 (0.72,1.25)			103	193	0.84 (0.63,1.11)
			AA	11	38	0.43 (0.22,0.85)			8	15	0.81 (0.33,1.95)			3	23	0.19 (0.06,0.64)
			Additive*	898	1420	0.83 (0.70,0.99)	0.0334526	0.856477	474	702	0.94 (0.73,1.19)	0.596419	0.999222	424	718	0.73 (0.57,0.93)	0.0119449	0.898498
			Dominant (GA + AA vs. GG)	898	1420	0.86 (0.71,1.04)	0.108637	0.869629	474	702	0.94 (0.72,1.23)	0.653099	0.99994	424	718	0.77 (0.58,1.01)	0.0580528	0.955119
			Recessive (AA vs. GG + GA)	898	1420	0.44 (0.22,0.87)	0.0181866	0.759181	474	702	0.82 (0.34,1.97)	0.653285	0.99994	424	718	0.20 (0.06,0.67)	0.00932896	0.889614
3	RHPN2	rs3816032	AA	715	1080	1.00 (ref)	0.0684969	0.869629	371	531	1.00 (ref)	0.535081	0.990971	344	549	1.00 (ref)	0.0496491	0.955119
			AG	156	297	0.77 (0.62,0.96)			88	142	0.86 (0.64,1.17)			68	155	0.68 (0.49,0.94)
			GG	11	16	0.95 (0.43,2.08)			6	11	0.72 (0.26,1.98)			5	5	1.38 (0.39,4.93)
			Additive*	882	1393	0.81 (0.67,0.99)	0.0379219	0.856477	465	684	0.86 (0.66,1.12)	0.263952	0.932568	417	709	0.75 (0.56,1.00)	0.0537235	0.955119
			Dominant (AG + GG vs. AA)	882	1393	0.78 (0.63,0.97)	0.0236488	0.816409	465	684	0.85 (0.63,1.14)	0.287509	0.946773	417	709	0.70 (0.51,0.96)	0.0268689	0.955119
			Recessive (GG vs. AA + AG)	882	1393	1.01 (0.46,2.20)	0.984011	0.998708	465	684	0.74 (0.27,2.04)	0.557955	0.995491	417	709	1.54 (0.43,5.48)	0.502403	0.986837
4	RHPN2	rs7258303	GG	835	1276	1.00 (ref)	0.03811	0.856477	442	632	1.00 (ref)	0.166076	0.929981	393	644	1.00 (ref)	0.199013	0.955119
			GA	63	139	0.66 ( 4.8000e-01, 9.1000e-01)			32	66	0.65 (0.42,1.02)			31	73	0.66 ( 4.200000e-01, 1.040000e+00)
			AA	0	3	0.00 ( 0.0000e+00,2.7287e+256)			0	2	0.00 (0.00, Inf)			0	1	0.00 ( 0.000000e+00,1.377601e+271)
			Additive*	898	1418	0.64 (0.47,0.87)	0.00489449	0.592412	474	700	0.62 (0.40,0.96)	0.0320699	0.929981	424	718	0.65 (0.41,1.01)	0.054899	0.955119
			Dominant (GA + AA vs. GG)	898	1418	0.65 (0.47,0.89)	0.00696126	0.630876	474	700	0.63 (0.40,0.98)	0.0419529	0.929981	424	718	0.65 (0.41,1.02)	0.0618984	0.955119
			Recessive (AA vs. GG + GA)	898	1418	0.00 ( 0.000000e+00,3.834201e+256)	0.965892	0.998708	474	700	0.00 (0.00, Inf)	0.97206	0.99994	424	718	0.00 ( 0.000000e+00,1.411123e+271)	0.970177	0.999774

## Sheet: Rectal Cancer
Supplementary Table S3iv. All Se pathway SNPs (by pathway) significantly associated with rectal cancer risk before multiple testing corrections, the EPIC study, 1992-2003
Associations with rectal cancer risk (unconditional logistic regression with adjustment for age at recruitment, study center and sex)
* Additive models impose a structure in which each additional copy of the variant allele increases the response (log odds ratio) by the same amount.
** Adujsted P Values by Benjamini-Hochberg
				Rectal Cancer (All)					Rectal Cancer (Female)					Rectal Cancer (Male)
number	Gene	SNP	Genotype	Case	Control	OR (95% CI)	P-value	Adj P-value**	Case	Control	OR (95% CI)	P	Adj P-value**	Case	Control	OR (95% CI)	P-value	Adj P-value**
Pathway 1: Se transport/metabolism, selenoproteins and non-selenium containing associated proteins in Se transport and biosynthesis
1	DIO1	rs11206244	GG	197	618	1.00 (ref)	0.077452	0.911873	95	309	1.00 (ref)	0.662535	0.999988	102	309	1.00 (ref)	0.0213887	0.999842
			GA	219	557	1.22 (0.97,1.53)			94	265	1.16 (0.83,1.63)			125	292	1.28 (0.94,1.75)
			AA	61	134	1.42 (1.00,2.01)			22	71	1.00 (0.58,1.73)			39	63	1.90 (1.19,3.04)
			Additive*	477	1309	1.20 (1.02,1.41)	0.0240568	0.886284	211	645	1.05 (0.83,1.34)	0.665255	0.999988	266	664	1.35 (1.09,1.68)	0.00647267	0.999842
			Dominant (GA + AA vs. GG)	477	1309	1.26 (1.01,1.56)	0.0364216	0.896724	211	645	1.13 (0.82,1.56)	0.460326	0.999988	266	664	1.39 (1.03,1.87)	0.0287416	0.999842
			Recessive (AA vs. GG + GA)	477	1309	1.28 (0.92,1.78)	0.139494	0.970806	211	645	0.94 (0.56,1.57)	0.802184	0.999988	266	664	1.67 (1.08,2.58)	0.0211214	0.999842
2	DIO2	rs1907526	GG	403	1157	1.00 (ref)	0.0302152	0.896724	178	568	1.00 (ref)	0.294421	0.969211	225	589	1.00 (ref)	0.0830731	0.999842
			GA	106	218	1.41 (1.08,1.83)			45	107	1.37 (0.92,2.03)			61	111	1.46 (1.02,2.08)
			AA	3	13	0.67 (0.19,2.38)			2	8	0.83 (0.17,4.03)			1	5	0.45 (0.05,3.90)
			Additive*	512	1388	1.28 (1.01,1.63)	0.0417675	0.896724	225	683	1.25 (0.88,1.78)	0.219301	0.94062	287	705	1.32 (0.95,1.85)	0.0984042	0.999842
			Dominant (GA + AA vs. GG)	512	1388	1.36 (1.05,1.76)	0.0185091	0.858699	225	683	1.33 (0.90,1.96)	0.153708	0.915905	287	705	1.41 (0.99,2.00)	0.0555073	0.999842
			Recessive (AA vs. GG + GA)	512	1388	0.63 (0.18,2.24)	0.472579	0.998844	225	683	0.78 (0.16,3.80)	0.762067	0.999988	287	705	0.42 (0.05,3.65)	0.430061	0.999842
3	EEFSEC (Efsec)	rs2999064	GG	353	1017	1.00 (ref)	0.0322743	0.896724	160	512	1.00 (ref)	0.241946	0.952141	193	505	1.00 (ref)	0.131286	0.999842
			GC	158	361	1.23 (0.98,1.54)			66	169	1.21 (0.86,1.70)			92	192	1.23 (0.91,1.67)
			CC	6	38	0.46 (0.19,1.10)			3	19	0.47 (0.14,1.63)			3	19	0.42 (0.12,1.44)
			Additive*	517	1416	1.06 (0.87,1.30)	0.542777	0.998844	229	700	1.04 (0.77,1.40)	0.796514	0.999988	288	716	1.06 (0.81,1.39)	0.650952	0.999842
			Dominant (GC + CC vs. GG)	517	1416	1.16 (0.93,1.45)	0.188581	0.973042	229	700	1.13 (0.81,1.58)	0.460385	0.999988	288	716	1.16 (0.86,1.57)	0.322789	0.999842
			Recessive (CC vs. GG + GC)	517	1416	0.43 (0.18,1.03)	0.0594421	0.897621	229	700	0.45 (0.13,1.55)	0.203304	0.930349	288	716	0.39 (0.11,1.35)	0.136835	0.999842
4	GPx1	rs17080528	GG	260	620	1.00 (ref)	0.0497515	0.896724	116	303	1.00 (ref)	0.0636734	0.88112	144	317	1.00 (ref)	0.374126	0.999842
			GA	211	636	0.79 (0.64,0.98)			97	318	0.78 (0.57,1.07)			114	318	0.81 (0.60,1.09)
			AA	47	154	0.73 (0.51,1.04)			17	77	0.53 (0.30,0.95)			30	77	0.91 (0.56,1.45)
			Additive*	518	1410	0.83 (0.71,0.97)	0.0184569	0.858699	230	698	0.75 (0.59,0.95)	0.0191379	0.872597	288	712	0.90 (0.73,1.11)	0.317803	0.999842
			Dominant (GA + AA vs. GG)	518	1410	0.78 (0.63,0.95)	0.0158984	0.858699	230	698	0.73 (0.54,0.99)	0.0444766	0.872597	288	712	0.83 (0.63,1.09)	0.183898	0.999842
			Recessive (AA vs. GG + GA)	518	1410	0.81 (0.57,1.15)	0.240278	0.986345	230	698	0.60 (0.35,1.05)	0.0754656	0.88112	288	712	1.00 (0.64,1.57)	0.994378	0.999842
5	GPx1	rs17650792	AA	150	475	1.00 (ref)	0.0459228	0.896724	63	238	1.00 (ref)	0.0808505	0.883781	87	237	1.00 (ref)	0.347734	0.999842
			AG	249	670	1.16 (0.92,1.47)			115	330	1.29 (0.91,1.84)			134	340	1.04 (0.75,1.43)
			GG	108	231	1.46 (1.08,1.96)			45	107	1.67 (1.06,2.65)			63	124	1.32 (0.89,1.96)
			Additive*	507	1376	1.20 (1.04,1.39)	0.0144006	0.858383	223	675	1.29 (1.03,1.62)	0.0249278	0.872597	284	701	1.14 (0.93,1.39)	0.204964	0.999842
			Dominant (AG + GG vs. AA)	507	1376	1.24 (0.99,1.55)	0.0610221	0.897621	223	675	1.38 (0.99,1.94)	0.0600648	0.88112	284	701	1.12 (0.82,1.51)	0.479727	0.999842
			Recessive (GG vs. AA + AG)	507	1376	1.33 (1.03,1.73)	0.0307878	0.896724	223	675	1.43 (0.96,2.14)	0.0779619	0.88112	284	701	1.29 (0.91,1.82)	0.151113	0.999842
6	GPx3	rs3792795	GG	454	1179	1.00 (ref)	0.133441	0.970806	200	578	1.00 (ref)	0.419565	0.997932	254	601	1.00 (ref)	0.381186	0.999842
			GA	64	219	0.76 (0.56,1.03)			29	115	0.75 (0.48,1.17)			35	104	0.80 (0.53,1.22)
			AA	2	12	0.48 (0.11,2.18)			1	5	0.67 (0.08,5.93)			1	7	0.35 (0.04,2.95)
			Additive*	520	1410	0.75 (0.56,0.99)	0.0446188	0.896724	230	698	0.75 (0.50,1.15)	0.191517	0.928912	290	712	0.77 (0.52,1.13)	0.179199	0.999842
			Dominant (GA + AA vs. GG)	520	1410	0.74 (0.55,1.00)	0.0526328	0.896724	230	698	0.74 (0.48,1.16)	0.188449	0.925055	290	712	0.78 (0.52,1.17)	0.225281	0.999842
			Recessive (AA vs. GG + GA)	520	1410	0.50 (0.11,2.27)	0.371211	0.989444	230	698	0.70 (0.08,6.20)	0.748463	0.999988	290	712	0.36 (0.04,3.04)	0.350978	0.999842
7	GPx4	rs2074451	CC	107	353	1.00 (ref)	0.0902463	0.930474	47	172	1.00 (ref)	0.105918	0.899359	60	181	1.00 (ref)	0.341919	0.999842
			CA	251	666	1.23 (0.94,1.61)			113	347	1.17 (0.79,1.75)			138	319	1.31 (0.91,1.88)
			AA	116	272	1.41 (1.03,1.93)			54	121	1.63 (1.02,2.59)			62	151	1.24 (0.81,1.90)
			Additive*	474	1291	1.19 (1.02,1.39)	0.0294162	0.896724	214	640	1.28 (1.01,1.61)	0.0417152	0.872597	260	651	1.12 (0.91,1.37)	0.304788	0.999842
			Dominant (CA + AA vs. CC)	474	1291	1.28 (1.00,1.65)	0.0518768	0.896724	214	640	1.29 (0.89,1.89)	0.181422	0.921431	260	651	1.29 (0.91,1.82)	0.150546	0.999842
			Recessive (AA vs. CC + CA)	474	1291	1.23 (0.95,1.58)	0.112082	0.951387	214	640	1.46 (1.00,2.13)	0.0481341	0.872597	260	651	1.04 (0.74,1.47)	0.823656	0.999842
8	LRP2	rs10199676	CC	404	1105	1.00 (ref)	0.0930179	0.942961	174	554	1.00 (ref)	0.163054	0.918105	230	551	1.00 (ref)	0.338839	0.999842
			CA	110	282	1.08 (0.84,1.39)			52	133	1.25 (0.86,1.82)			58	149	0.97 (0.68,1.37)
			AA	3	28	0.28 (0.08,0.94)			1	13	0.22 (0.03,1.75)			2	15	0.33 (0.07,1.46)
			Additive*	517	1415	0.94 (0.75,1.17)	0.566265	0.998844	227	700	1.05 (0.75,1.46)	0.788508	0.999988	290	715	0.87 (0.64,1.18)	0.360159	0.999842
			Dominant (CA + AA vs. CC)	517	1415	1.01 (0.79,1.29)	0.963082	0.998844	227	700	1.16 (0.80,1.67)	0.430647	0.997932	290	715	0.91 (0.65,1.28)	0.583797	0.999842
			Recessive (AA vs. CC + CA)	517	1415	0.28 (0.08,0.92)	0.036176	0.896724	227	700	0.21 (0.03,1.65)	0.138435	0.905238	290	715	0.33 (0.07,1.46)	0.144266	0.999842
9	LRP2	rs2389557	AA	134	328	1.00 (ref)	0.0596801	0.897621	56	166	1.00 (ref)	0.131634	0.905238	78	162	1.00 (ref)	0.237953	0.999842
			AG	264	666	0.98 (0.76,1.26)			121	327	1.11 (0.76,1.62)			143	339	0.87 (0.62,1.23)
			GG	105	351	0.73 (0.54,0.98)			44	173	0.74 (0.46,1.17)			61	178	0.71 (0.47,1.06)
			Additive*	503	1345	0.86 (0.74,0.99)	0.0423748	0.896724	221	666	0.87 (0.69,1.08)	0.209676	0.93169	282	679	0.84 (0.69,1.03)	0.0928058	0.999842
			Dominant (AG + GG vs. AA)	503	1345	0.89 (0.70,1.13)	0.348251	0.989444	221	666	0.98 (0.69,1.41)	0.919832	0.999988	282	679	0.82 (0.59,1.12)	0.213982	0.999842
			Recessive (GG vs. AA + AG)	503	1345	0.74 (0.57,0.95)	0.0178933	0.858699	221	666	0.69 (0.47,1.00)	0.0527686	0.88112	282	679	0.77 (0.55,1.08)	0.133931	0.999842
10	LRP2	rs3845732	GG	306	824	1.00 (ref)	0.0839702	0.917435	130	421	1.00 (ref)	0.0226134	0.872597	176	403	1.00 (ref)	0.188667	0.999842
			GA	169	458	1.02 (0.82,1.28)			84	210	1.36 (0.98,1.89)			85	248	0.80 (0.59,1.09)
			AA	12	68	0.49 (0.26,0.93)			4	35	0.37 (0.13,1.07)			8	33	0.58 (0.26,1.30)
			Additive*	487	1350	0.90 (0.75,1.08)	0.260788	0.989444	218	666	1.03 (0.79,1.35)	0.826463	0.999988	269	684	0.79 (0.61,1.02)	0.0680655	0.999842
			Dominant (GA + AA vs. GG)	487	1350	0.96 (0.77,1.19)	0.697036	0.998844	218	666	1.21 (0.88,1.67)	0.239934	0.950119	269	684	0.77 (0.57,1.04)	0.0937994	0.999842
			Recessive (AA vs. GG + GA)	487	1350	0.49 (0.26,0.92)	0.0266909	0.893752	218	666	0.33 (0.11,0.95)	0.0402297	0.872597	269	684	0.63 (0.28,1.40)	0.256137	0.999842
11	LRP2	rs700552	GG	233	603	1.00 (ref)	0.0843289	0.917435	96	313	1.00 (ref)	0.244013	0.952581	137	290	1.00 (ref)	0.0454235	0.999842
			GC	234	627	0.95 (0.77,1.18)			112	301	1.19 (0.86,1.65)			122	326	0.78 (0.58,1.04)
			CC	50	181	0.67 (0.47,0.96)			21	81	0.78 (0.46,1.35)			29	100	0.58 (0.37,0.93)
			Additive*	517	1411	0.86 (0.74,1.01)	0.0597265	0.897621	229	695	0.98 (0.78,1.24)	0.885391	0.999988	288	716	0.77 (0.62,0.95)	0.0128096	0.999842
			Dominant (GC + CC vs. GG)	517	1411	0.89 (0.72,1.09)	0.261456	0.989444	229	695	1.10 (0.81,1.51)	0.528508	0.999988	288	716	0.73 (0.55,0.97)	0.0271999	0.999842
			Recessive (CC vs. GG + GC)	517	1411	0.69 (0.49,0.96)	0.0293398	0.896724	229	695	0.71 (0.43,1.19)	0.199545	0.929039	288	716	0.66 (0.43,1.03)	0.069948	0.999842
12	LRP2	rs9789747	AA	335	935	1.00 (ref)	0.108948	0.94827	144	446	1.00 (ref)	0.0800165	0.882193	191	489	1.00 (ref)	0.612345	0.999842
			AG	152	430	1.01 (0.80,1.26)			69	229	0.96 (0.68,1.34)			83	201	1.06 (0.78,1.45)
			GG	27	44	1.71 (1.03,2.83)			14	20	2.23 (1.08,4.61)			13	24	1.41 (0.69,2.88)
			Additive*	514	1409	1.12 (0.94,1.35)	0.208044	0.975603	227	695	1.16 (0.88,1.51)	0.286357	0.969211	287	714	1.11 (0.87,1.43)	0.396894	0.999842
			Dominant (AG + GG vs. AA)	514	1409	1.07 (0.86,1.33)	0.529877	0.998844	227	695	1.06 (0.77,1.45)	0.73136	0.999988	287	714	1.10 (0.82,1.48)	0.528236	0.999842
			Recessive (GG vs. AA + AG)	514	1409	1.71 (1.04,2.81)	0.0352738	0.896724	227	695	2.26 (1.10,4.64)	0.0256298	0.872597	287	714	1.39 (0.69,2.81)	0.362533	0.999842
13	SECISBP2 (SBP2)	rs3763616	GG	261	782	1.00 (ref)	0.0434059	0.896724	120	379	1.00 (ref)	0.67682	0.999988	141	403	1.00 (ref)	0.00527549	0.999842
			GA	226	524	1.30 (1.05,1.60)			93	271	1.04 (0.75,1.43)			133	253	1.51 (1.13,2.01)
			AA	31	95	0.96 (0.62,1.48)			16	38	1.33 (0.71,2.51)			15	57	0.73 (0.39,1.34)
			Additive*	518	1401	1.12 (0.95,1.32)	0.162149	0.970806	229	688	1.09 (0.85,1.41)	0.481823	0.999988	289	713	1.13 (0.91,1.41)	0.28391	0.999842
			Dominant (GA + AA vs. GG)	518	1401	1.24 (1.01,1.53)	0.0367025	0.896724	229	688	1.07 (0.79,1.46)	0.652467	0.999988	289	713	1.36 (1.03,1.80)	0.0287246	0.999842
			Recessive (AA vs. GG + GA)	518	1401	0.86 (0.56,1.31)	0.470752	0.998844	229	688	1.31 (0.70,2.43)	0.393663	0.993582	289	713	0.61 (0.34,1.11)	0.103957	0.999842
14	SELENBP1	rs2769270	GG	355	1025	1.00 (ref)	0.12563	0.962364	158	510	1.00 (ref)	0.385757	0.993582	197	515	1.00 (ref)	0.279204	0.999842
			GA	148	353	1.26 (1.00,1.59)			62	170	1.24 (0.87,1.76)			86	183	1.29 (0.94,1.77)
			AA	16	38	1.27 (0.69,2.33)			9	20	1.43 (0.63,3.26)			7	18	1.05 (0.43,2.59)
			Additive*	519	1416	1.21 (1.00,1.47)	0.0516432	0.896724	229	700	1.22 (0.92,1.62)	0.168876	0.919836	290	716	1.20 (0.92,1.56)	0.183524	0.999842
			Dominant (GA + AA vs. GG)	519	1416	1.26 (1.01,1.58)	0.041683	0.896724	229	700	1.26 (0.90,1.76)	0.180983	0.921431	290	716	1.27 (0.94,1.72)	0.125337	0.999842
			Recessive (AA vs. GG + GA)	519	1416	1.19 (0.65,2.17)	0.570597	0.998844	229	700	1.35 (0.60,3.05)	0.474076	0.999988	290	716	0.97 (0.40,2.38)	0.952205	0.999842
15	SELENOH	rs527140	AA	327	847	1.00 (ref)	0.0657125	0.897621	146	407	1.00 (ref)	0.172393	0.919836	181	440	1.00 (ref)	0.189095	0.999842
			AG	167	461	0.94 (0.76,1.18)			71	239	0.82 (0.58,1.14)			96	222	1.06 (0.78,1.43)
			GG	17	83	0.52 (0.30,0.90)			8	40	0.52 (0.23,1.15)			9	43	0.52 (0.24,1.09)
			Additive*	511	1391	0.85 (0.71,1.01)	0.065496	0.897621	225	686	0.78 (0.59,1.02)	0.0656607	0.88112	286	705	0.90 (0.71,1.15)	0.398764	0.999842
			Dominant (AG + GG vs. AA)	511	1391	0.88 (0.71,1.09)	0.234462	0.984668	225	686	0.77 (0.56,1.07)	0.116461	0.905238	286	705	0.97 (0.73,1.30)	0.839065	0.999842
			Recessive (GG vs. AA + AG)	511	1391	0.54 (0.31,0.92)	0.0230158	0.886284	225	686	0.56 (0.25,1.23)	0.148503	0.915455	286	705	0.51 (0.24,1.07)	0.0737369	0.999842
16	SELENOO	rs5771237	GG	151	483	1.00 (ref)	0.057766	0.897621	68	225	1.00 (ref)	0.0689253	0.88112	83	258	1.00 (ref)	0.0793287	0.999842
			GC	272	673	1.33 (1.05,1.68)			129	347	1.30 (0.92,1.84)			143	326	1.35 (0.98,1.86)
			CC	88	239	1.15 (0.85,1.57)			29	121	0.79 (0.48,1.30)			59	118	1.52 (1.01,2.27)
			Additive*	511	1395	1.11 (0.96,1.28)	0.172195	0.970806	226	693	0.96 (0.77,1.20)	0.718595	0.999988	285	702	1.24 (1.02,1.52)	0.0297119	0.999842
			Dominant (GC + CC vs. GG)	511	1395	1.28 (1.03,1.60)	0.0293464	0.896724	226	693	1.16 (0.83,1.62)	0.378395	0.991669	285	702	1.40 (1.03,1.89)	0.0301647	0.999842
			Recessive (CC vs. GG + GC)	511	1395	0.97 (0.74,1.28)	0.831306	0.998844	226	693	0.67 (0.43,1.05)	0.0783914	0.88112	285	702	1.27 (0.89,1.80)	0.18972	0.999842
17	SELENOF	rs547127	GG	344	882	1.00 (ref)	0.100062	0.944565	164	441	1.00 (ref)	0.0476411	0.872597	180	441	1.00 (ref)	0.194601	0.999842
			GA	161	469	0.87 (0.70,1.09)			57	230	0.66 (0.46,0.94)			104	239	1.08 (0.80,1.45)
			AA	13	58	0.55 (0.30,1.02)			7	28	0.61 (0.26,1.45)			6	30	0.47 (0.19,1.15)
			Additive*	518	1409	0.83 (0.68,1.00)	0.0445529	0.896724	228	699	0.70 (0.53,0.94)	0.0178697	0.872597	290	710	0.93 (0.73,1.20)	0.578205	0.999842
			Dominant (GA + AA vs. GG)	518	1409	0.84 (0.67,1.04)	0.101053	0.944565	228	699	0.65 (0.47,0.92)	0.0137737	0.872597	290	710	1.01 (0.76,1.34)	0.961387	0.999842
			Recessive (AA vs. GG + GA)	518	1409	0.57 (0.31,1.06)	0.0768173	0.911873	228	699	0.69 (0.30,1.63)	0.402016	0.99401	290	710	0.45 (0.19,1.11)	0.082602	0.999842
18	SELENOF	rs5845	GG	334	848	1.00 (ref)	0.0748166	0.909473	156	425	1.00 (ref)	0.0496436	0.872597	178	423	1.00 (ref)	0.250597	0.999842
			GA	154	430	0.90 (0.71,1.12)			55	207	0.70 (0.49,1.01)			99	223	1.06 (0.79,1.43)
			AA	14	66	0.52 (0.29,0.94)			7	35	0.47 (0.20,1.10)			7	31	0.51 (0.22,1.19)
			Additive*	502	1344	0.82 (0.68,0.99)	0.0436783	0.896724	218	667	0.70 (0.52,0.93)	0.014105	0.872597	284	677	0.92 (0.72,1.19)	0.53901	0.999842
			Dominant (GA + AA vs. GG)	502	1344	0.84 (0.68,1.05)	0.129336	0.965433	218	667	0.66 (0.47,0.94)	0.0202914	0.872597	284	677	0.99 (0.74,1.33)	0.959297	0.999842
			Recessive (AA vs. GG + GA)	502	1344	0.54 (0.30,0.97)	0.0387845	0.896724	218	667	0.53 (0.23,1.22)	0.133359	0.905238	284	677	0.50 (0.22,1.16)	0.106225	0.999842
19	SEPHS1	rs2181839	GG	252	784	1.00 (ref)	0.00769143	0.740355	121	389	1.00 (ref)	0.562949	0.999988	131	395	1.00 (ref)	0.00418834	0.999842
			GA	206	461	1.41 (1.13,1.76)			81	226	1.17 (0.84,1.64)			125	235	1.65 (1.23,2.23)
			AA	29	72	1.33 (0.84,2.11)			14	38	1.27 (0.65,2.46)			15	34	1.39 (0.73,2.67)
			Additive*	487	1317	1.28 (1.08,1.52)	0.00511568	0.700474	216	653	1.15 (0.89,1.49)	0.291258	0.969211	271	664	1.41 (1.11,1.79)	0.00430425	0.999842
			Dominant (GA + AA vs. GG)	487	1317	1.40 (1.13,1.73)	0.0018744	0.485758	216	653	1.19 (0.86,1.64)	0.293891	0.969211	271	664	1.62 (1.21,2.17)	0.0010859	0.834587
			Recessive (AA vs. GG + GA)	487	1317	1.16 (0.74,1.82)	0.528603	0.998844	216	653	1.19 (0.62,2.28)	0.603944	0.999988	271	664	1.12 (0.60,2.12)	0.718049	0.999842
20	SEPHS1	rs2275129	GG	136	423	1.00 (ref)	0.0539686	0.897621
			GC	253	690	1.17 (0.92,1.49)			68	207	1.00 (ref)	0.0679464	0.88112	68	216	1.00 (ref)	0.0472982	0.999842
			CC	130	295	1.42 (1.07,1.90)			96	341	0.86 (0.60,1.23)			157	349	1.50 (1.07,2.10)
			Additive*	519	1408	1.19 (1.03,1.38)	0.0162914	0.858699	66	150	1.34 (0.89,2.01)			64	145	1.48 (0.99,2.22)
			Dominant (GC + CC vs. GG)	519	1408	1.24 (0.99,1.56)	0.0622101	0.897621	230	698	1.15 (0.93,1.42)	0.19637	0.929039	289	710	1.23 (1.01,1.50)	0.0428383	0.999842
			Recessive (CC vs. GG + GC)	519	1408	1.29 (1.01,1.64)	0.0374783	0.896724	230	698	1.00 (0.72,1.40)	0.976929	0.999988	289	710	1.49 (1.09,2.06)	0.0135494	0.999842
									230	698	1.47 (1.04,2.07)	0.02965	0.872597	289	710	1.13 (0.81,1.59)	0.465566	0.999842
21	SEPHS1	rs7901303	CC	179	447	1.00 (ref)	0.0863321	0.921392
			CA	259	693	0.93 (0.74,1.17)			86	227	1.00 (ref)	0.437136	0.999408	93	220	1.00 (ref)	0.087849	0.999842
			AA	80	276	0.71 (0.52,0.97)			107	344	0.83 (0.60,1.17)			152	349	1.03 (0.75,1.41)
			Additive*	518	1416	0.86 (0.74,0.99)	0.0421503	0.896724	37	128	0.77 (0.49,1.22)			43	148	0.67 (0.44,1.02)
			Dominant (CA + AA vs. CC)	518	1416	0.87 (0.70,1.08)	0.205881	0.975328	230	699	0.87 (0.70,1.08)	0.216314	0.936691	288	717	0.85 (0.69,1.04)	0.106819	0.999842
			Recessive (AA vs. CC + CA)	518	1416	0.74 (0.56,0.98)	0.0330897	0.896724	230	699	0.82 (0.59,1.12)	0.214065	0.934266	288	717	0.92 (0.68,1.24)	0.577276	0.999842
									230	699	0.86 (0.57,1.30)	0.472881	0.999988	288	717	0.66 (0.45,0.96)	0.0279433	0.999842
22	SELENON	rs11247710	CC	161	359	1.00 (ref)	0.0903858	0.930474
			CG	249	726	0.79 (0.62,1.01)			66	187	1.00 (ref)	0.376372	0.991669	95	172	1.00 (ref)	0.0202645	0.999842
			GG	106	324	0.75 (0.56,1.01)			106	350	0.83 (0.58,1.20)			143	376	0.75 (0.54,1.04)
			Additive*	516	1409	0.86 (0.75,1.00)	0.0462797	0.896724	56	158	1.07 (0.70,1.63)			50	166	0.56 (0.37,0.85)
			Dominant (CG + GG vs. CC)	516	1409	0.78 (0.62,0.98)	0.0304584	0.896724	228	695	1.02 (0.82,1.27)	0.832091	0.999988	288	714	0.75 (0.61,0.92)	0.00523619	0.999842
			Recessive (GG vs. CC + CG)	516	1409	0.87 (0.68,1.12)	0.29353	0.989444	228	695	0.90 (0.64,1.27)	0.551935	0.999988	288	714	0.69 (0.51,0.94)	0.0169522	0.999842
									228	695	1.20 (0.84,1.71)	0.319836	0.970465	288	714	0.68 (0.47,0.96)	0.0307875	0.999842
23	SELENON	rs11247735	GG	149	402	1.00 (ref)	0.0126634	0.825735
			GA	239	742	0.88 (0.69,1.12)			70	196	1.00 (ref)	0.326305	0.972814	79	206	1.00 (ref)	0.00998815	0.999842
			AA	131	265	1.30 (0.98,1.73)			105	358	0.80 (0.56,1.14)			134	384	0.93 (0.67,1.30)
			Additive*	519	1409	1.13 (0.97,1.30)	0.10947	0.948658	54	141	1.02 (0.67,1.56)			77	124	1.59 (1.08,2.35)
			Dominant (GA + AA vs. GG)	519	1409	1.00 (0.80,1.25)	0.979057	0.998844	229	695	1.00 (0.80,1.24)	0.968396	0.999988	290	714	1.24 (1.02,1.52)	0.0325654	0.999842
			Recessive (AA vs. GG + GA)	519	1409	1.41 (1.11,1.80)	0.00538422	0.700474	229	695	0.86 (0.62,1.21)	0.391756	0.993582	290	714	1.10 (0.81,1.50)	0.54619	0.999842
									229	695	1.18 (0.82,1.69)	0.382747	0.993423	290	714	1.66 (1.19,2.31)	0.00262445	0.999842
24	SELENON	rs2072749	AA	306	740	1.00 (ref)	0.0876101	0.924296
			AG	180	565	0.79 (0.64,0.99)			132	376	1.00 (ref)	0.462683	0.999988	174	364	1.00 (ref)	0.0591304	0.999842
			GG	33	108	0.79 (0.52,1.20)			78	267	0.85 (0.61,1.18)			102	298	0.75 (0.56,1.01)
			Additive*	519	1413	0.84 (0.71,0.99)	0.0416456	0.896724	19	54	1.17 (0.66,2.10)			14	54	0.57 (0.31,1.06)
			Dominant (AG + GG vs. AA)	519	1413	0.79 (0.64,0.97)	0.0273381	0.893752	229	697	0.97 (0.76,1.24)	0.830062	0.999988	290	716	0.75 (0.60,0.95)	0.0174464	0.999842
			Recessive (GG vs. AA + AG)	519	1413	0.87 (0.58,1.31)	0.497956	0.998844	229	697	0.90 (0.66,1.22)	0.498046	0.999988	290	716	0.72 (0.55,0.96)	0.0252733	0.999842
									229	697	1.25 (0.71,2.21)	0.437584	0.999408	290	716	0.64 (0.35,1.18)	0.156017	0.999842
25	SELENON	rs4659382	GG	292	713	1.00 (ref)	0.112121	0.951387
			GC	184	573	0.79 (0.64,0.99)			125	360	1.00 (ref)	0.759775	0.999988	167	353	1.00 (ref)	0.0740363	0.999842
			CC	35	107	0.85 (0.56,1.28)			84	271	0.90 (0.65,1.25)			100	302	0.72 (0.53,0.96)
			Additive*	511	1393	0.86 (0.73,1.02)	0.0749944	0.909473	18	55	1.07 (0.59,1.93)			17	52	0.73 (0.41,1.32)
			Dominant (GC + CC vs. GG)	511	1393	0.80 (0.65,0.99)	0.0384487	0.896724	227	686	0.97 (0.76,1.24)	0.823575	0.999988	284	707	0.78 (0.62,0.99)	0.037705	0.999842
			Recessive (CC vs. GG + GC)	511	1393	0.94 (0.63,1.40)	0.750851	0.998844	227	686	0.93 (0.68,1.26)	0.625711	0.999988	284	707	0.72 (0.54,0.95)	0.0225453	0.999842
									227	686	1.12 (0.63,1.99)	0.697905	0.999988	284	707	0.84 (0.47,1.49)	0.552337	0.999842
26	SEPSECS (SLA)	rs13139513	AA	150	366	1.00 (ref)	0.102922	0.944565
			AG	250	645	0.94 (0.74,1.20)			63	198	1.00 (ref)	0.605141	0.999988	87	168	1.00 (ref)	0.0288779	0.999842
			GG	105	337	0.74 (0.55,0.99)			111	309	1.18 (0.82,1.71)			139	336	0.79 (0.57,1.10)
			Additive*	505	1348	0.86 (0.75,1.00)	0.04891	0.896724	51	162	1.03 (0.66,1.59)			54	175	0.57 (0.38,0.86)
			Dominant (AG + GG vs. AA)	505	1348	0.87 (0.69,1.10)	0.239988	0.986345	225	669	1.02 (0.82,1.26)	0.855332	0.999988	280	679	0.76 (0.62,0.93)	0.00780636	0.999842
			Recessive (GG vs. AA + AG)	505	1348	0.77 (0.60,0.99)	0.0378353	0.896724	225	669	1.13 (0.80,1.60)	0.486552	0.999988	280	679	0.71 (0.52,0.98)	0.0350341	0.999842
									225	669	0.92 (0.64,1.33)	0.666038	0.999988	280	679	0.67 (0.47,0.95)	0.0246443	0.999842
27	SEPSECS (SLA)	rs3796791	GG	204	525	1.00 (ref)	0.118849	0.960449
			GA	251	677	0.96 (0.77,1.20)			84	274	1.00 (ref)	0.405939	0.994943	120	251	1.00 (ref)	0.0829314	0.999842
			AA	57	204	0.70 (0.50,0.99)			115	327	1.19 (0.86,1.66)			136	350	0.81 (0.60,1.09)
			Additive*	512	1406	0.87 (0.75,1.02)	0.0819196	0.917435	26	97	0.90 (0.54,1.51)			31	107	0.61 (0.38,0.96)
			Dominant (GA + AA vs. GG)	512	1406	0.90 (0.73,1.11)	0.327384	0.989444	225	698	1.01 (0.81,1.28)	0.905564	0.999988	287	708	0.79 (0.64,0.97)	0.025749	0.999842
			Recessive (AA vs. GG + GA)	512	1406	0.72 (0.52,0.99)	0.0422786	0.896724	225	698	1.13 (0.82,1.55)	0.457037	0.999988	287	708	0.76 (0.57,1.01)	0.0592194	0.999842
									225	698	0.82 (0.51,1.31)	0.401958	0.99401	287	708	0.68 (0.44,1.05)	0.0838995	0.999842
28	SLC3A1 (rBAT) (BO+ system	rs13004485	GG	382	986	1.00 (ref)	0.0305843	0.896724
			GA	118	399	0.76 (0.59,0.96)			165	486	1.00 (ref)	0.141632	0.907864	217	500	1.00 (ref)	0.150249	0.999842
			AA	18	31	1.39 (0.76,2.54)			56	202	0.78 (0.55,1.11)			62	197	0.73 (0.52,1.02)
			Additive*	518	1416	0.88 (0.72,1.08)	0.220464	0.978439	8	12	1.84 (0.72,4.69)			10	19	1.17 (0.53,2.58)
			Dominant (GA + AA vs. GG)	518	1416	0.80 (0.64,1.01)	0.0617642	0.897621	229	700	0.93 (0.69,1.25)	0.627359	0.999988	289	716	0.84 (0.64,1.11)	0.224509	0.999842
			Recessive (AA vs. GG + GA)	518	1416	1.50 (0.82,2.72)	0.185032	0.971396	229	700	0.84 (0.60,1.18)	0.313542	0.970465	289	716	0.77 (0.56,1.06)	0.103632	0.999842
									229	700	1.96 (0.77,4.99)	0.156424	0.916908	289	716	1.26 (0.57,2.78)	0.563161	0.999842
29	SLC3A1 (rBAT) (BO+ system	rs3738985	CC	317	841	1.00 (ref)	0.0146357	0.858383
			CA	161	507	0.83 (0.67,1.04)			140	416	1.00 (ref)	0.34703	0.977866	177	425	1.00 (ref)	0.0317925	0.999842
			AA	39	66	1.56 (1.03,2.39)			70	245	0.85 (0.61,1.19)			91	262	0.83 (0.62,1.13)
			Additive*	517	1414	1.02 (0.86,1.21)	0.791158	0.998844	18	40	1.32 (0.72,2.42)			21	26	1.93 (1.05,3.56)
			Dominant (CA + AA vs. CC)	517	1414	0.92 (0.74,1.13)	0.415871	0.993008	228	701	1.00 (0.78,1.29)	0.990088	0.999988	289	713	1.06 (0.84,1.34)	0.633783	0.999842
			Recessive (AA vs. CC + CA)	517	1414	1.67 (1.10,2.53)	0.0153045	0.858383	228	701	0.92 (0.67,1.26)	0.588374	0.999988	289	713	0.93 (0.70,1.24)	0.638216	0.999842
									228	701	1.40 (0.77,2.54)	0.264905	0.964649	289	713	2.06 (1.13,3.76)	0.0186771	0.999842
30	SLC7A9 (BO+ system)	rs2161518	CC	353	945	1.00 (ref)	0.0888777	0.926069
			CA	138	410	0.91 (0.72,1.15)			156	460	1.00 (ref)	0.242481	0.952398	197	485	1.00 (ref)	0.239864	0.999842
			AA	19	30	1.81 (1.00,3.30)			61	207	0.84 (0.59,1.19)			77	203	0.95 (0.69,1.31)
			Additive*	510	1385	1.04 (0.85,1.26)	0.703653	0.998844	8	15	1.79 (0.72,4.46)			11	15	1.96 (0.87,4.40)
			Dominant (CA + AA vs. CC)	510	1385	0.97 (0.78,1.21)	0.782192	0.998844	225	682	0.97 (0.72,1.31)	0.863537	0.999988	285	703	1.09 (0.83,1.42)	0.537046	0.999842
			Recessive (AA vs. CC + CA)	510	1385	1.86 (1.03,3.38)	0.0401839	0.896724	225	682	0.90 (0.64,1.25)	0.518985	0.999988	285	703	1.02 (0.75,1.38)	0.904988	0.999842
									225	682	1.88 (0.76,4.67)	0.171731	0.919836	285	703	1.98 (0.88,4.44)	0.0964489	0.999842
31	TXNRD2 (TR3)	rs1139793	GG	300	793	1.00 (ref)	0.136792	0.970806
			GA	183	480	1.02 (0.82,1.27)			129	403	1.00 (ref)	0.0710942	0.88112	171	390	1.00 (ref)	0.373451	0.999842
			AA	21	87	0.61 (0.37,1.01)			85	223	1.26 (0.91,1.75)			98	257	0.86 (0.63,1.15)
			Additive*	504	1360	0.90 (0.76,1.08)	0.253547	0.98723	9	47	0.55 (0.26,1.16)			12	40	0.68 (0.35,1.34)
			Dominant (GA + AA vs. GG)	504	1360	0.95 (0.77,1.18)	0.655892	0.998844	223	673	0.98 (0.76,1.26)	0.865966	0.999988	281	687	0.84 (0.66,1.07)	0.16196	0.999842
			Recessive (AA vs. GG + GA)	504	1360	0.61 (0.37,0.99)	0.046861	0.896724	223	673	1.12 (0.82,1.54)	0.466985	0.999988	281	687	0.83 (0.62,1.11)	0.208857	0.999842
									223	673	0.50 (0.24,1.05)	0.06811	0.88112	281	687	0.72 (0.37,1.41)	0.337537	0.999842
32	TXNRD2 (TR3)	rs8141691	GG	216	636	1.00 (ref)	0.0484344	0.896724
			GA	241	587	1.23 (0.99,1.53)			87	321	1.00 (ref)	0.0252399	0.872597	129	315	1.00 (ref)	0.384967	0.999842
			AA	57	190	0.86 (0.61,1.20)			117	286	1.52 (1.10,2.11)			124	301	1.02 (0.76,1.37)
			Additive*	514	1413	1.01 (0.87,1.17)	0.915211	0.998844	25	91	0.98 (0.59,1.63)			32	99	0.75 (0.47,1.18)
			Dominant (GA + AA vs. GG)	514	1413	1.14 (0.93,1.40)	0.221324	0.978439	229	698	1.12 (0.90,1.40)	0.310709	0.970465	285	715	0.91 (0.74,1.11)	0.350744	0.999842
			Recessive (AA vs. GG + GA)	514	1413	0.77 (0.56,1.06)	0.111877	0.951387	229	698	1.39 (1.02,1.90)	0.0396938	0.872597	285	715	0.95 (0.72,1.26)	0.718224	0.999842
									229	698	0.78 (0.49,1.27)	0.322334	0.970465	285	715	0.74 (0.48,1.14)	0.169056	0.999842
33	TXNRD2 (TR3)	rs9606174	AA	396	1014	1.00 (ref)	0.0289001	0.896724
			AG	70	265	0.67 (0.50,0.90)			174	492	1.00 (ref)	0.233516	0.946986	222	522	1.00 (ref)	0.158624	0.999842
			GG	4	12	0.82 (0.26,2.61)			34	143	0.69 (0.45,1.06)			36	122	0.67 (0.45,1.01)
			Additive*	470	1291	0.71 (0.54,0.93)	0.0119427	0.815576	1	4	0.99 (0.11,9.26)			3	8	0.79 (0.20,3.09)
			Dominant (AG + GG vs. AA)	470	1291	0.68 (0.51,0.90)	0.00815703	0.742363	209	639	0.72 (0.48,1.08)	0.107604	0.903102	261	652	0.72 (0.50,1.03)	0.0729945	0.999842
			Recessive (GG vs. AA + AG)	470	1291	0.88 (0.28,2.78)	0.821741	0.998844	209	639	0.70 (0.46,1.06)	0.0927942	0.892123	261	652	0.68 (0.46,1.01)	0.0564244	0.999842
									209	639	1.06 (0.11,9.85)	0.960937	0.999988	261	652	0.84 (0.22,3.30)	0.808346	0.999842
Pathway 2: Antioxidants + Redox
1	GPx5	rs445870	AA	260	625	1.00 (ref)	0.0314482	0.896724	116	291	1.00 (ref)	0.0404506	0.872597	144	334	1.00 (ref)	0.427733	0.999842
			AG	177	547	0.75 (0.60,0.94)			74	280	0.64 (0.46,0.91)			103	267	0.84 (0.62,1.14)
			GG	44	134	0.76 (0.52,1.11)			23	73	0.77 (0.45,1.31)			21	61	0.77 (0.45,1.32)
			Additive*	481	1306	0.82 (0.70,0.97)	0.0195709	0.860012	213	644	0.79 (0.62,1.00)	0.0519884	0.880739	268	662	0.86 (0.69,1.08)	0.200734	0.999842
			Dominant (AG + GG vs. AA)	481	1306	0.75 (0.61,0.93)	0.00856883	0.742363	213	644	0.67 (0.49,0.92)	0.0139421	0.872597	268	662	0.83 (0.62,1.11)	0.205749	0.999842
			Recessive (GG vs. AA + AG)	481	1306	0.87 (0.60,1.25)	0.437388	0.993008	213	644	0.93 (0.56,1.56)	0.789819	0.999988	268	662	0.83 (0.49,1.40)	0.487539	0.999842
2	KEAP1	rs11668429	AA	214	660	1.00 (ref)	0.0200204	0.861503	99	311	1.00 (ref)	0.908262	0.999988	115	349	1.00 (ref)	0.00118306	0.834587
			AC	244	565	1.33 (1.07,1.65)			101	302	1.03 (0.74,1.43)			143	263	1.63 (1.21,2.20)
			CC	48	156	0.95 (0.66,1.37)			24	70	1.12 (0.66,1.91)			24	86	0.83 (0.50,1.37)
			Additive*	506	1381	1.09 (0.93,1.27)	0.293022	0.989444	224	683	1.05 (0.83,1.33)	0.681236	0.999988	282	698	1.11 (0.90,1.37)	0.322064	0.999842
			Dominant (AC + CC vs. AA)	506	1381	1.25 (1.01,1.54)	0.0370764	0.896724	224	683	1.05 (0.77,1.43)	0.762487	0.999988	282	698	1.43 (1.08,1.90)	0.0139591	0.999842
			Recessive (CC vs. AA + AC)	506	1381	0.82 (0.58,1.16)	0.27388	0.989444	224	683	1.11 (0.67,1.83)	0.692056	0.999988	282	698	0.65 (0.40,1.05)	0.0796188	0.999842
3	SOD1	rs1041740	GG	227	691	1.00 (ref)	0.0841138	0.917435	89	337	1.00 (ref)	0.0110083	0.872597	138	354	1.00 (ref)	0.877871	0.999842
			GA	231	589	1.20 (0.97,1.49)			110	299	1.44 (1.04,2.00)			121	290	1.07 (0.80,1.44)
			AA	59	128	1.40 (0.99,1.99)			30	58	2.01 (1.20,3.36)			29	70	1.08 (0.67,1.76)
			Additive*	517	1408	1.19 (1.02,1.39)	0.0261658	0.893752	229	694	1.43 (1.13,1.80)	0.00265415	0.872597	288	714	1.05 (0.85,1.30)	0.636491	0.999842
			Dominant (GA + AA vs. GG)	517	1408	1.24 (1.01,1.52)	0.0408466	0.896724	229	694	1.54 (1.12,2.10)	0.00690039	0.872597	288	714	1.08 (0.81,1.42)	0.610347	0.999842
			Recessive (AA vs. GG + GA)	517	1408	1.28 (0.92,1.79)	0.14095	0.970806	229	694	1.66 (1.03,2.70)	0.0383869	0.872597	288	714	1.05 (0.66,1.67)	0.849349	0.999842
4	SOD3	rs17552548	AA	462	1221	1.00 (ref)	0.0862478	0.921392	203	605	1.00 (ref)	0.293119	0.969211	259	616	1.00 (ref)	0.148512	0.999842
			AG	51	186	0.69 (0.49,0.96)			24	91	0.72 (0.45,1.18)			27	95	0.66 (0.42,1.04)
			GG	4	10	1.06 (0.33,3.46)			3	4	1.92 (0.41,8.93)			1	6	0.40 (0.05,3.41)
			Additive*	517	1417	0.75 (0.55,1.01)	0.0556482	0.897621	230	700	0.85 (0.56,1.30)	0.450715	0.999988	287	717	0.65 (0.43,1.00)	0.0503993	0.999842
			Dominant (AG + GG vs. AA)	517	1417	0.71 (0.51,0.97)	0.0343189	0.896724	230	700	0.78 (0.49,1.24)	0.290041	0.969211	287	717	0.64 (0.41,1.01)	0.0551808	0.999842
			Recessive (GG vs. AA + AG)	517	1417	1.12 (0.34,3.63)	0.853186	0.998844	230	700	1.99 (0.43,9.26)	0.378497	0.991669	287	717	0.42 (0.05,3.59)	0.430621	0.999842
5	PALB2	rs249941	GG	363	919	1.00 (ref)	0.0978746	0.944565	160	440	1.00 (ref)	0.128531	0.905238	203	479	1.00 (ref)	0.228396	0.999842
			GA	141	440	0.81 (0.65,1.02)			61	236	0.70 (0.50,0.99)			80	204	0.93 (0.68,1.27)
			AA	14	53	0.64 (0.35,1.18)			8	23	0.92 (0.39,2.15)			6	30	0.46 (0.19,1.13)
			Additive*	518	1412	0.81 (0.67,0.98)	0.0309862	0.896724	229	699	0.78 (0.59,1.05)	0.0968789	0.897071	289	713	0.84 (0.64,1.08)	0.174595	0.999842
			Dominant (GA + AA vs. GG)	518	1412	0.79 (0.64,0.99)	0.0412281	0.896724	229	699	0.72 (0.52,1.00)	0.0518709	0.880739	289	713	0.87 (0.64,1.17)	0.357509	0.999842
			Recessive (AA vs. GG + GA)	518	1412	0.69 (0.38,1.26)	0.225074	0.982026	229	699	1.04 (0.45,2.41)	0.932838	0.999988	289	713	0.47 (0.19,1.15)	0.0978442	0.999842
6	PALB2	rs420259	AA	261	782	1.00 (ref)	0.130467	0.96719	119	391	1.00 (ref)	0.356688	0.980965	142	391	1.00 (ref)	0.163242	0.999842
			AG	224	547	1.23 (0.99,1.52)			93	269	1.14 (0.83,1.58)			131	278	1.32 (0.99,1.76)
			GG	34	85	1.28 (0.83,1.96)			18	40	1.51 (0.82,2.78)			16	45	1.08 (0.58,1.99)
			Additive*	519	1414	1.18 (1.00,1.39)	0.0531606	0.897621	230	700	1.19 (0.93,1.52)	0.167754	0.919836	289	714	1.18 (0.94,1.48)	0.160086	0.999842
			Dominant (AG + GG vs. AA)	519	1414	1.23 (1.01,1.51)	0.044515	0.896724	230	700	1.19 (0.88,1.62)	0.261049	0.962979	289	714	1.29 (0.98,1.70)	0.0743609	0.999842
			Recessive (GG vs. AA + AG)	519	1414	1.17 (0.77,1.78)	0.463486	0.997883	230	700	1.43 (0.79,2.59)	0.236663	0.948615	289	714	0.95 (0.52,1.72)	0.85937	0.999842
7	TXN (TRXN)	rs10980282	TT	214	652	1.00 (ref)	0.0816807	0.917435	98	317	1.00 (ref)	0.637774	0.999988	116	335	1.00 (ref)	0.0772934	0.999842
			TA	243	596	1.28 (1.03,1.60)			99	288	1.17 (0.84,1.63)			144	308	1.41 (1.04,1.89)
			AA	60	156	1.19 (0.85,1.68)			30	91	1.11 (0.68,1.79)			30	65	1.29 (0.79,2.11)
			Additive*	517	1404	1.15 (0.99,1.34)	0.0751588	0.909473	227	696	1.08 (0.87,1.35)	0.479285	0.999988	290	708	1.22 (0.99,1.52)	0.0625969	0.999842
			Dominant (TA + AA vs. TT)	517	1404	1.26 (1.03,1.56)	0.0278462	0.893752	227	696	1.16 (0.85,1.58)	0.358826	0.981146	290	708	1.38 (1.04,1.84)	0.0252876	0.999842
			Recessive (AA vs. TT + TA)	517	1404	1.05 (0.76,1.45)	0.758939	0.998844	227	696	1.02 (0.65,1.61)	0.921241	0.999988	290	708	1.08 (0.68,1.72)	0.734272	0.999842
8	TXN (TRXN)	rs2418076	GG	274	828	1.00 (ref)	0.112745	0.951387	122	406	1.00 (ref)	0.350094	0.978115	152	422	1.00 (ref)	0.0485237	0.999842
			GA	203	492	1.23 (0.99,1.52)			91	240	1.23 (0.89,1.70)			112	252	1.25 (0.93,1.67)
			AA	39	88	1.32 (0.88,1.98)			14	50	0.88 (0.46,1.67)			25	38	1.87 (1.08,3.23)
			Additive*	516	1408	1.18 (1.01,1.39)	0.0419865	0.896724	227	696	1.07 (0.84,1.36)	0.598219	0.999988	289	712	1.31 (1.05,1.64)	0.0164511	0.999842
			Dominant (GA + AA vs. GG)	516	1408	1.24 (1.01,1.52)	0.0392029	0.896724	227	696	1.17 (0.86,1.60)	0.31266	0.970465	289	712	1.33 (1.01,1.76)	0.0446694	0.999842
			Recessive (AA vs. GG + GA)	516	1408	1.21 (0.82,1.81)	0.33999	0.989444	227	696	0.81 (0.43,1.51)	0.503279	0.999988	289	712	1.71 (1.00,2.92)	0.0494978	0.999842
9	TXN (TRXN)	rs4135182	AA	449	1151	1.00 (ref)	0.0958296	0.944565	194	570	1.00 (ref)	0.632819	0.999988	255	581	1.00 (ref)	0.144942	0.999842
			AC	65	224	0.75 (0.55,1.01)			32	106	0.89 (0.57,1.38)			33	118	0.67 (0.44,1.02)
			CC	3	17	0.50 (0.14,1.73)			2	12	0.53 (0.11,2.44)			1	5	0.50 (0.06,4.38)
			Additive*	517	1392	0.74 (0.56,0.97)	0.0300685	0.896724	228	688	0.84 (0.58,1.24)	0.381744	0.99289	289	704	0.67 (0.45,1.00)	0.0499514	0.999842
			Dominant (AC + CC vs. AA)	517	1392	0.73 (0.54,0.98)	0.0363201	0.896724	228	688	0.85 (0.56,1.31)	0.465537	0.999988	289	704	0.66 (0.44,1.00)	0.0509925	0.999842
			Recessive (CC vs. AA + AC)	517	1392	0.52 (0.15,1.81)	0.307256	0.989444	228	688	0.54 (0.12,2.49)	0.426461	0.997932	289	704	0.53 (0.06,4.67)	0.565556	0.999842
Pathway 3: Cell signalling (likely to be affected by Se status changes) in WNT, mTOR, NFkB, and NRF2 signaling
1	RBP2	rs2289345	GG	421	1153	1.00 (ref)	0.0708911	0.909473	188	565	1.00 (ref)	0.295285	0.969211	233	588	1.00 (ref)	0.205993	0.999842
			GA	91	256	0.99 ( 0.76, 1.30)			38	133	0.88 ( 0.59, 1.32)			53	123	1.09 ( 0.75, 1.56)
			AA	7	6	3.70 ( 1.21,11.31)			3	3	3.28 ( 0.62,17.19)			4	3	3.99 ( 0.84,18.89)
			Additive*	519	1415	1.11 (0.87,1.42)	0.414795	0.993008	229	701	0.99 (0.68,1.44)	0.960731	0.999988	290	714	1.20 (0.86,1.68)	0.28831	0.999842
			Dominant (GA + AA vs. GG)	519	1415	1.05 (0.81,1.36)	0.723735	0.998844	229	701	0.93 (0.63,1.38)	0.717704	0.999988	290	714	1.14 (0.80,1.63)	0.463018	0.999842
			Recessive (AA vs. GG + GA)	519	1415	3.70 ( 1.21,11.31)	0.0214358	0.871218	229	701	3.36 ( 0.64,17.60)	0.151214	0.915905	290	714	3.92 ( 0.83,18.51)	0.0849467	0.999842
2	AXIN	rs12921862	CC	348	942	1.00 (ref)	0.113858	0.955782	156	480	1.00 (ref)	0.552586	0.999988	192	462	1.00 (ref)	0.200304	0.999842
			CA	137	341	1.08 (0.85,1.37)			56	155	1.10 (0.76,1.58)			81	186	1.05 (0.77,1.44)
			AA	9	51	0.49 (0.24,1.02)			6	27	0.65 (0.26,1.63)			3	24	0.34 (0.10,1.15)
			Additive*	494	1334	0.94 (0.77,1.15)	0.534527	0.998844	218	662	0.97 (0.72,1.30)	0.835455	0.999988	276	672	0.91 (0.69,1.20)	0.486901	0.999842
			Dominant (CA + AA vs. CC)	494	1334	1.01 (0.80,1.27)	0.956556	0.998844	218	662	1.03 (0.73,1.46)	0.869525	0.999988	276	672	0.98 (0.72,1.33)	0.887028	0.999842
			Recessive (AA vs. CC + CA)	494	1334	0.48 (0.23,0.99)	0.0476642	0.896724	218	662	0.64 (0.26,1.59)	0.334213	0.97622	276	672	0.33 (0.10,1.13)	0.0773099	0.999842
3	KRAS	rs12579073	AA	154	364	1.00 (ref)	0.124691	0.962026	75	183	1.00 (ref)	0.115412	0.905216	79	181	1.00 (ref)	0.638736	0.999842
			AC	254	694	0.86 (0.68,1.10)			106	331	0.76 (0.53,1.08)			148	363	0.95 (0.68,1.33)
			CC	90	298	0.73 (0.54,0.99)			39	155	0.63 (0.40,1.00)			51	143	0.82 (0.54,1.25)
			Additive*	498	1356	0.85 (0.73,0.99)	0.0412761	0.896724	220	669	0.79 (0.63,0.99)	0.0406004	0.872597	278	687	0.91 (0.74,1.12)	0.375809	0.999842
			Dominant (AC + CC vs. AA)	498	1356	0.82 (0.66,1.03)	0.0941074	0.943609	220	669	0.72 (0.51,1.01)	0.0559286	0.88112	278	687	0.92 (0.67,1.26)	0.584427	0.999842
			Recessive (CC vs. AA + AC)	498	1356	0.80 (0.61,1.05)	0.101996	0.944565	220	669	0.75 (0.50,1.12)	0.159266	0.916908	278	687	0.85 (0.59,1.22)	0.36706	0.999842
4	KRAS	rs4963857	GG	437	1149	1.00 (ref)	0.0762209	0.911674	190	579	1.00 (ref)	0.863688	0.999988	247	570	1.00 (ref)	0.0486288	0.999842
			GA	80	253	0.80 (0.61,1.06)			40	110	1.12 (0.75,1.68)			40	143	0.62 (0.42,0.91)
			AA	2	18	0.27 (0.06,1.19)			0	12	0.00 (0.00, Inf)			2	6	0.65 (0.13,3.29)
			Additive*	519	1420	0.75 (0.58,0.97)	0.0309682	0.896724	230	701	0.90 (0.63,1.31)	0.592845	0.999988	289	719	0.64 (0.45,0.92)	0.0169482	0.999842
			Dominant (GA + AA vs. GG)	519	1420	0.77 (0.58,1.01)	0.0599854	0.897621	230	701	1.00 (0.67,1.50)	0.987863	0.999988	289	719	0.62 (0.42,0.91)	0.013946	0.999842
			Recessive (AA vs. GG + GA)	519	1420	0.28 (0.07,1.24)	0.0939088	0.943609	230	701	0.00 (0.00, Inf)	0.981924	0.999988	289	719	0.71 (0.14,3.60)	0.680341	0.999842
5	C-MYC region/POU5F1P1	rs16902364	AA	472	1337	1.00 (ref)	0.0322218	0.896724	205	657	1.00 (ref)	0.0936433	0.894903	267	680	1.00 (ref)	0.29949	0.999842
			AC	47	79	1.66 ( 1.13, 2.43)			24	42	1.78 ( 1.04, 3.05)			23	37	1.55 (0.89,2.69)
			CC	1	2	1.60 ( 0.14,17.93)			1	1	2.48 ( 0.15,41.64)			0	1	0.00 (0.00, Inf)
			Additive*	520	1418	1.62 (1.12,2.33)	0.00975712	0.775648	230	700	1.75 (1.05,2.90)	0.0302788	0.872597	290	718	1.45 (0.84,2.47)	0.179495	0.999842
			Dominant (AC + CC vs. AA)	520	1418	1.66 (1.14,2.42)	0.00876823	0.742363	230	700	1.80 (1.06,3.05)	0.0303334	0.872597	290	718	1.51 (0.87,2.61)	0.14341	0.999842
			Recessive (CC vs. AA + AC)	520	1418	1.53 ( 0.14,17.20)	0.730231	0.998844	230	700	2.41 ( 0.14,40.52)	0.541535	0.999988	290	718	0.00 (0.00, Inf)	0.981043	0.999842
6	C-MYC region/POU5F1P1	rs6983267	CC	167	363	1.00 (ref)	0.00671558	0.722067	78	172	1.00 (ref)	0.00907156	0.872597	89	191	1.00 (ref)	0.330683	0.999842
			CA	228	687	0.70 (0.55,0.89)			94	336	0.62 (0.43,0.88)			134	351	0.79 (0.57,1.09)
			AA	108	343	0.69 (0.52,0.91)			47	184	0.56 (0.37,0.86)			61	159	0.80 (0.54,1.19)
			Additive*	503	1393	0.82 (0.71,0.94)	0.00639746	0.722067	219	692	0.74 (0.59,0.91)	0.00563988	0.872597	284	701	0.89 (0.73,1.08)	0.235355	0.999842
			Dominant (CA + AA vs. CC)	503	1393	0.70 (0.56,0.87)	0.00158219	0.485758	219	692	0.60 (0.43,0.83)	0.00238385	0.872597	284	701	0.79 (0.59,1.08)	0.137766	0.999842
			Recessive (AA vs. CC + CA)	503	1393	0.85 (0.66,1.09)	0.205196	0.975328	219	692	0.75 (0.52,1.09)	0.129306	0.905238	284	701	0.93 (0.66,1.31)	0.681148	0.999842
7	C-MYC region/POU5F1P1	rs7014346	GG	184	566	1.00 (ref)	0.0821708	0.917435	78	279	1.00 (ref)	0.106711	0.899359	106	287	1.00 (ref)	0.541062	0.999842
			GA	238	635	1.14 (0.91,1.43)			110	324	1.23 (0.87,1.72)			128	311	1.09 (0.80,1.49)
			AA	83	178	1.43 (1.04,1.95)			35	74	1.68 (1.03,2.74)			48	104	1.26 (0.83,1.91)
			Additive*	505	1379	1.18 (1.02,1.37)	0.0292754	0.896724	223	677	1.28 (1.01,1.61)	0.0377555	0.872597	282	702	1.12 (0.91,1.36)	0.277053	0.999842
			Dominant (GA + AA vs. GG)	505	1379	1.20 (0.97,1.49)	0.0943514	0.943609	223	677	1.31 (0.95,1.81)	0.101365	0.899359	282	702	1.13 (0.85,1.52)	0.398308	0.999842
			Recessive (AA vs. GG + GA)	505	1379	1.33 (1.00,1.77)	0.0515432	0.896724	223	677	1.50 (0.96,2.34)	0.0771481	0.88112	282	702	1.21 (0.82,1.76)	0.333988	0.999842
8	MAPK14 (p38)	rs3752525	AA	165	400	1.00 (ref)	0.128598	0.965433	76	219	1.00 (ref)	0.674895	0.999988	89	181	1.00 (ref)	0.120383	0.999842
			AC	249	702	0.83 (0.66,1.05)			110	335	0.93 (0.66,1.32)			139	367	0.74 (0.53,1.02)
			CC	102	307	0.75 (0.56,1.01)			42	141	0.82 (0.53,1.27)			60	166	0.70 (0.47,1.05)
			Additive*	516	1409	0.86 (0.75,1.00)	0.0482693	0.896724	228	695	0.91 (0.73,1.13)	0.38361	0.993582	288	714	0.83 (0.68,1.01)	0.0686755	0.999842
			Dominant (AC + CC vs. AA)	516	1409	0.81 (0.65,1.01)	0.0576521	0.897621	228	695	0.90 (0.65,1.24)	0.513115	0.999988	288	714	0.73 (0.53,0.99)	0.0409427	0.999842
			Recessive (CC vs. AA + AC)	516	1409	0.84 (0.66,1.09)	0.192194	0.973771	228	695	0.85 (0.58,1.26)	0.428951	0.997932	288	714	0.86 (0.61,1.20)	0.373509	0.999842
9	NFE2L2	rs2001350	AA	408	1056	1.00 (ref)	0.0833406	0.917435	181	516	1.00 (ref)	0.135323	0.905238	227	540	1.00 (ref)	0.0897701	0.999842
			AG	68	243	0.72 (0.53,0.96)			31	119	0.75 (0.48,1.16)			37	124	0.68 (0.45,1.02)
			GG	6	15	1.09 (0.41,2.87)			5	7	2.41 (0.71,8.12)			1	8	0.27 (0.03,2.15)
			Additive*	482	1314	0.78 (0.60,1.02)	0.0657207	0.897621	217	642	0.92 (0.64,1.34)	0.675462	0.999988	265	672	0.65 (0.45,0.95)	0.0274648	0.999842
			Dominant (AG + GG vs. AA)	482	1314	0.74 (0.55,0.98)	0.0364053	0.896724	217	642	0.82 (0.54,1.25)	0.358581	0.981099	265	672	0.66 (0.44,0.98)	0.038248	0.999842
			Recessive (GG vs. AA + AG)	482	1314	1.16 (0.44,3.05)	0.766591	0.998844	217	642	2.56 (0.76,8.60)	0.129368	0.905238	265	672	0.28 (0.04,2.31)	0.23945	0.999842
Pathway 4: Apoptosis
1	APAF1	rs12581119	AA	255	766	1.00 (ref)	0.0457364	0.896724	113	376	1.00 (ref)	0.761126	0.999988	142	390	1.00 (ref)	0.0278201	0.999842
			AG	221	508	1.26 (1.02,1.57)			95	259	1.13 (0.82,1.56)			126	249	1.36 (1.01,1.82)
			GG	37	123	0.87 (0.58,1.29)			19	57	1.07 (0.60,1.89)			18	66	0.71 (0.40,1.24)
			Additive*	513	1397	1.06 (0.90,1.24)	0.475308	0.998844	227	692	1.07 (0.84,1.36)	0.569233	0.999988	286	705	1.03 (0.83,1.28)	0.754746	0.999842
			Dominant (AG + GG vs. AA)	513	1397	1.19 (0.97,1.46)	0.103722	0.944565	227	692	1.12 (0.82,1.52)	0.476433	0.999988	286	705	1.22 (0.92,1.61)	0.166528	0.999842
			Recessive (GG vs. AA + AG)	513	1397	0.78 (0.53,1.15)	0.210247	0.975603	227	692	1.01 (0.58,1.76)	0.967671	0.999988	286	705	0.62 (0.36,1.07)	0.0857666	0.999842
2	BAX	rs11667229	AA	131	419	1.00 (ref)	0.0440825	0.896724	60	209	1.00 (ref)	0.447414	0.999988	71	210	1.00 (ref)	0.0803215	0.999842
			AG	268	661	1.33 (1.04,1.70)			113	327	1.24 (0.86,1.79)			155	334	1.39 (1.00,1.95)
			GG	94	296	1.05 (0.77,1.42)			43	147	1.04 (0.66,1.64)			51	149	1.01 (0.66,1.55)
			Additive*	493	1376	1.05 (0.90,1.21)	0.562296	0.998844	216	683	1.04 (0.83,1.29)	0.739556	0.999988	277	693	1.03 (0.84,1.27)	0.747068	0.999842
			Dominant (AG + GG vs. AA)	493	1376	1.24 (0.98,1.57)	0.0702398	0.909473	216	683	1.18 (0.84,1.67)	0.346513	0.977866	277	693	1.28 (0.93,1.76)	0.135481	0.999842
			Recessive (GG vs. AA + AG)	493	1376	0.87 (0.67,1.13)	0.300698	0.989444	216	683	0.91 (0.62,1.34)	0.629112	0.999988	277	693	0.81 (0.57,1.17)	0.262657	0.999842
3	BAX	rs4645887	AA	181	523	1.00 (ref)	0.00485648	0.700474	80	251	1.00 (ref)	0.0655931	0.88112	101	272	1.00 (ref)	0.0573707	0.999842
			AT	269	627	1.25 (1.00,1.57)			118	313	1.17 (0.83,1.64)			151	314	1.33 (0.98,1.81)
			TT	56	218	0.75 (0.53,1.05)			24	116	0.65 (0.39,1.09)			32	102	0.84 (0.53,1.35)
			Additive*	506	1368	0.95 (0.82,1.11)	0.533758	0.998844	222	680	0.89 (0.71,1.12)	0.308465	0.970465	284	688	1.01 (0.82,1.25)	0.89668	0.999842
			Dominant (AT + TT vs. AA)	506	1368	1.12 (0.90,1.39)	0.300908	0.989444	222	680	1.03 (0.74,1.42)	0.870514	0.999988	284	688	1.21 (0.90,1.62)	0.202601	0.999842
			Recessive (TT vs. AA + AT)	506	1368	0.66 (0.48,0.90)	0.00914424	0.742363	222	680	0.59 (0.37,0.96)	0.0317122	0.872597	284	688	0.72 (0.47,1.10)	0.128086	0.999842
4	BCL2A1	rs3826007	GG	290	802	1.00 (ref)	0.0649569	0.897621	139	412	1.00 (ref)	0.373225	0.99121	151	390	1.00 (ref)	0.110461	0.999842
			GA	176	517	0.93 (0.74,1.16)			75	252	0.86 (0.62,1.20)			101	265	0.97 (0.72,1.32)
			AA	53	96	1.46 (1.01,2.11)			16	35	1.35 (0.71,2.54)			37	61	1.58 (1.00,2.51)
			Additive*	519	1415	1.09 (0.93,1.28)	0.301742	0.989444	230	699	1.00 (0.78,1.29)	0.98801	0.999988	289	716	1.16 (0.94,1.42)	0.171925	0.999842
			Dominant (GA + AA vs. GG)	519	1415	1.01 (0.82,1.24)	0.920343	0.998844	230	699	0.92 (0.68,1.26)	0.615777	0.999988	289	716	1.08 (0.82,1.43)	0.57498	0.999842
			Recessive (AA vs. GG + GA)	519	1415	1.51 (1.05,2.15)	0.0250449	0.893752	230	699	1.42 (0.76,2.65)	0.269426	0.964649	289	716	1.60 (1.03,2.49)	0.0364936	0.999842
5	CASP3	rs2720378	GG	251	703	1.00 (ref)	0.0872226	0.923797	115	337	1.00 (ref)	0.567163	0.999988	136	366	1.00 (ref)	0.101113	0.999842
			GC	228	581	1.09 (0.88,1.35)			99	298	0.98 (0.71,1.35)			129	283	1.21 (0.90,1.62)
			CC	20	97	0.61 (0.37,1.03)			10	49	0.67 (0.32,1.40)			10	48	0.58 (0.28,1.21)
			Additive*	499	1381	0.95 (0.80,1.13)	0.550882	0.998844	224	684	0.91 (0.70,1.18)	0.461256	0.999988	275	697	1.00 (0.79,1.27)	0.990978	0.999842
			Dominant (GC + CC vs. GG)	499	1381	1.03 (0.83,1.27)	0.798176	0.998844	224	684	0.94 (0.69,1.28)	0.698136	0.999988	275	697	1.13 (0.85,1.50)	0.415952	0.999842
			Recessive (CC vs. GG + GC)	499	1381	0.59 (0.36,0.97)	0.0392787	0.896724	224	684	0.68 (0.33,1.39)	0.290479	0.969211	275	697	0.53 (0.26,1.09)	0.085547	0.999842
6	CASP7	rs11196454	GG	298	873	1.00 (ref)	0.132964	0.970806	129	443	1.00 (ref)	0.127976	0.905238	169	430	1.00 (ref)	0.714354	0.999842
			GA	191	466	1.22 (0.98,1.52)			87	219	1.39 (1.00,1.92)			104	247	1.10 (0.82,1.48)
			AA	30	70	1.32 (0.84,2.07)			13	34	1.34 (0.67,2.67)			17	36	1.22 (0.66,2.26)
			Additive*	519	1409	1.19 (1.00,1.41)	0.0492715	0.896724	229	696	1.27 (0.99,1.64)	0.064099	0.88112	290	713	1.10 (0.87,1.39)	0.412558	0.999842
			Dominant (GA + AA vs. GG)	519	1409	1.23 (1.00,1.52)	0.0473836	0.896724	229	696	1.38 (1.01,1.89)	0.0428566	0.872597	290	713	1.11 (0.84,1.48)	0.453319	0.999842
			Recessive (AA vs. GG + GA)	519	1409	1.22 (0.78,1.91)	0.381302	0.990841	229	696	1.18 (0.60,2.32)	0.63111	0.999988	290	713	1.18 (0.64,2.16)	0.594442	0.999842
7	FOXO3	rs12206094	GG	277	710	1.00 (ref)	0.0542802	0.897621	121	350	1.00 (ref)	0.122026	0.905238	156	360	1.00 (ref)	0.306769	0.999842
			GA	214	588	0.93 (0.75,1.14)			98	292	0.99 (0.72,1.35)			116	296	0.90 (0.67,1.20)
			AA	27	117	0.58 (0.37,0.90)			9	55	0.46 (0.22,0.97)			18	62	0.65 (0.37,1.15)
			Additive*	518	1415	0.84 (0.71,0.99)	0.0402224	0.896724	228	697	0.84 (0.65,1.07)	0.161473	0.918105	290	718	0.85 (0.68,1.06)	0.147447	0.999842
			Dominant (GA + AA vs. GG)	518	1415	0.87 (0.71,1.06)	0.174546	0.970806	228	697	0.90 (0.66,1.22)	0.49608	0.999988	290	718	0.85 (0.65,1.13)	0.26831	0.999842
			Recessive (AA vs. GG + GA)	518	1415	0.60 (0.39,0.93)	0.0211685	0.866195	228	697	0.47 (0.22,0.97)	0.0404523	0.872597	290	718	0.69 (0.40,1.19)	0.177633	0.999842
8	FOXO3	rs13220810	AA	284	853	1.00 (ref)	0.084961	0.91938	129	411	1.00 (ref)	0.780885	0.999988	155	442	1.00 (ref)	0.0788195	0.999842
			AG	204	484	1.27 (1.02,1.57)			86	244	1.12 (0.81,1.55)			118	240	1.37 (1.03,1.83)
			GG	32	77	1.24 (0.80,1.93)			15	41	1.08 (0.57,2.08)			17	36	1.43 (0.77,2.65)
			Additive*	520	1414	1.19 (1.01,1.41)	0.041925	0.896724	230	696	1.08 (0.84,1.39)	0.545548	0.999988	290	718	1.29 (1.02,1.62)	0.0317712	0.999842
			Dominant (AG + GG vs. AA)	520	1414	1.26 (1.03,1.55)	0.0264711	0.893752	230	696	1.12 (0.82,1.52)	0.486691	0.999988	290	718	1.38 (1.04,1.82)	0.0244404	0.999842
			Recessive (GG vs. AA + AG)	520	1414	1.13 (0.73,1.75)	0.57441	0.998844	230	696	1.03 (0.55,1.95)	0.919303	0.999988	290	718	1.26 (0.69,2.31)	0.452838	0.999842
9	FOXO3	rs2153960	AA	269	667	1.00 (ref)	0.0350401	0.896724	121	336	1.00 (ref)	0.167327	0.919836	148	331	1.00 (ref)	0.186071	0.999842
			AG	213	595	0.88 (0.71,1.09)			93	285	0.93 (0.68,1.29)			120	310	0.85 (0.63,1.14)
			GG	33	135	0.59 (0.39,0.89)			13	66	0.54 (0.29,1.02)			20	69	0.62 (0.36,1.08)
			Additive*	515	1397	0.82 (0.70,0.96)	0.0152793	0.858383	227	687	0.82 (0.65,1.05)	0.115784	0.905238	288	710	0.82 (0.65,1.02)	0.0710895	0.999842
			Dominant (AG + GG vs. AA)	515	1397	0.83 (0.67,1.02)	0.0700824	0.909473	227	687	0.86 (0.63,1.17)	0.325476	0.972032	288	710	0.81 (0.61,1.07)	0.136225	0.999842
			Recessive (GG vs. AA + AG)	515	1397	0.62 (0.42,0.93)	0.0204239	0.861503	227	687	0.56 (0.30,1.04)	0.0652499	0.88112	288	710	0.68 (0.40,1.14)	0.142901	0.999842
10	FOXO3	rs2253310	GG	205	483	1.00 (ref)	0.0106853	0.791418	90	243	1.00 (ref)	0.184583	0.921431	115	240	1.00 (ref)	0.0370202	0.999842
			GC	246	683	0.86 (0.69,1.08)			110	330	0.96 (0.69,1.35)			136	353	0.79 (0.58,1.07)
			CC	55	217	0.59 (0.42,0.83)			25	106	0.63 (0.38,1.05)			30	111	0.55 (0.35,0.88)
			Additive*	506	1383	0.80 (0.68,0.93)	0.00372055	0.659713	225	679	0.84 (0.67,1.05)	0.128885	0.905238	281	704	0.76 (0.61,0.94)	0.0104662	0.999842
			Dominant (GC + CC vs. GG)	506	1383	0.80 (0.64,0.98)	0.0347743	0.896724	225	679	0.88 (0.64,1.20)	0.416497	0.997932	281	704	0.73 (0.55,0.98)	0.0359686	0.999842
			Recessive (CC vs. GG + GC)	506	1383	0.64 (0.47,0.89)	0.00681424	0.72436	225	679	0.64 (0.40,1.03)	0.0680492	0.88112	281	704	0.63 (0.41,0.98)	0.040646	0.999842
11	FOXO3	rs3800227	GG	288	725	1.00 (ref)	0.0383188	0.896724	127	361	1.00 (ref)	0.114713	0.904499	161	364	1.00 (ref)	0.213333	0.999842
			GA	203	566	0.90 (0.73,1.12)			93	278	0.97 (0.71,1.34)			110	288	0.85 (0.63,1.14)
			AA	24	108	0.55 (0.34,0.88)			8	51	0.44 (0.20,0.96)			16	57	0.62 (0.34,1.12)
			Additive*	515	1399	0.82 (0.70,0.97)	0.0235338	0.886284	228	690	0.83 (0.64,1.07)	0.142942	0.907864	287	709	0.82 (0.65,1.03)	0.0834222	0.999842
			Dominant (GA + AA vs. GG)	515	1399	0.84 (0.69,1.04)	0.10768	0.944565	228	690	0.89 (0.65,1.21)	0.444161	0.999408	287	709	0.81 (0.61,1.07)	0.144335	0.999842
			Recessive (AA vs. GG + GA)	515	1399	0.57 (0.36,0.91)	0.017853	0.858699	228	690	0.44 (0.21,0.96)	0.0380228	0.872597	287	709	0.67 (0.37,1.19)	0.170596	0.999842
12	FOXO3	rs3800230	AA	399	1075	1.00 (ref)	0.121905	0.960533	175	540	1.00 (ref)	0.420968	0.997932	224	535	1.00 (ref)	0.179734	0.999842
			AC	114	305	1.00 (0.78,1.29)			52	143	1.15 (0.79,1.66)			62	162	0.91 (0.65,1.27)
			CC	5	34	0.37 (0.14,0.96)			3	16	0.51 (0.14,1.80)			2	18	0.26 (0.06,1.13)
			Additive*	518	1414	0.89 (0.71,1.10)	0.279026	0.989444	230	699	1.00 (0.73,1.37)	0.996427	0.999988	288	715	0.80 (0.59,1.08)	0.148211	0.999842
			Dominant (AC + CC vs. AA)	518	1414	0.94 (0.74,1.20)	0.60864	0.998844	230	699	1.07 (0.75,1.54)	0.694159	0.999988	288	715	0.84 (0.60,1.17)	0.310886	0.999842
			Recessive (CC vs. AA + AC)	518	1414	0.37 (0.14,0.96)	0.0402464	0.896724	230	699	0.49 (0.14,1.74)	0.272258	0.965983	288	715	0.26 (0.06,1.16)	0.0778654	0.999842
13	FOXO3	rs3813498	AA	364	895	1.00 (ref)	0.0151096	0.858383	166	445	1.00 (ref)	0.0740864	0.88112	198	450	1.00 (ref)	0.126514	0.999842
			AG	140	468	0.73 (0.58,0.92)			56	229	0.67 (0.47,0.95)			84	239	0.78 (0.57,1.06)
			GG	15	54	0.67 (0.37,1.21)			8	26	0.83 (0.36,1.90)			7	28	0.54 (0.23,1.27)
			Additive*	519	1417	0.76 (0.63,0.92)	0.00496316	0.700474	230	700	0.75 (0.56,1.00)	0.0503771	0.872597	289	717	0.76 (0.59,0.99)	0.0421121	0.999842
			Dominant (AG + GG vs. AA)	519	1417	0.72 (0.58,0.90)	0.00391794	0.673787	230	700	0.68 (0.49,0.95)	0.0255635	0.872597	289	717	0.75 (0.56,1.01)	0.0603729	0.999842
			Recessive (GG vs. AA + AG)	519	1417	0.74 (0.41,1.33)	0.319403	0.989444	230	700	0.93 (0.41,2.12)	0.870982	0.999988	289	717	0.59 (0.25,1.37)	0.219127	0.999842
14	FOXO3	rs4946930	GG	387	979	1.00 (ref)	0.066613	0.897838	174	486	1.00 (ref)	0.236723	0.948615	213	493	1.00 (ref)	0.259791	0.999842
			GA	120	395	0.76 (0.60,0.97)			50	189	0.75 (0.52,1.07)			70	206	0.77 (0.55,1.06)
			AA	11	37	0.75 (0.37,1.49)			5	21	0.68 (0.25,1.86)			6	16	0.85 (0.32,2.22)
			Additive*	518	1411	0.79 (0.64,0.97)	0.025157	0.893752	229	696	0.77 (0.57,1.05)	0.0967684	0.897071	289	715	0.81 (0.61,1.07)	0.13162	0.999842
			Dominant (GA + AA vs. GG)	518	1411	0.76 (0.60,0.96)	0.0199641	0.861503	229	696	0.74 (0.52,1.05)	0.0912082	0.892123	289	715	0.77 (0.56,1.05)	0.103119	0.999842
			Recessive (AA vs. GG + GA)	518	1411	0.80 (0.40,1.59)	0.523696	0.998844	229	696	0.73 (0.27,1.98)	0.532816	0.999988	289	715	0.91 (0.35,2.38)	0.854425	0.999842
15	FOXO3	rs4946935	GG	231	558	1.00 (ref)	0.0311657	0.896724	107	273	1.00 (ref)	0.139048	0.905238	124	285	1.00 (ref)	0.222751	0.999842
			GA	202	545	0.89 (0.71,1.12)			89	259	0.92 (0.65,1.28)			113	286	0.87 (0.64,1.19)
			AA	36	143	0.59 (0.39,0.87)			15	71	0.54 (0.29,0.99)			21	72	0.63 (0.37,1.08)
			Additive*	469	1246	0.81 (0.69,0.96)	0.0147149	0.858383	211	603	0.80 (0.63,1.03)	0.084032	0.891201	258	643	0.82 (0.66,1.03)	0.0950823	0.999842
			Dominant (GA + AA vs. GG)	469	1246	0.83 (0.66,1.02)	0.0816095	0.917435	211	603	0.83 (0.60,1.15)	0.2656	0.964649	258	643	0.82 (0.61,1.11)	0.198811	0.999842
			Recessive (AA vs. GG + GA)	469	1246	0.62 (0.42,0.91)	0.01521	0.858383	211	603	0.56 (0.31,1.01)	0.0550837	0.88112	258	643	0.67 (0.40,1.13)	0.132689	0.999842
16	FOXO3	rs9398171	AA	269	655	1.00 (ref)	0.0139574	0.858383	121	331	1.00 (ref)	0.117953	0.905238	148	324	1.00 (ref)	0.113096	0.999842
			AG	193	581	0.81 (0.65,1.01)			83	287	0.82 (0.59,1.13)			110	294	0.81 (0.60,1.09)
			GG	33	136	0.58 (0.38,0.87)			13	65	0.54 (0.28,1.02)			20	71	0.60 (0.35,1.03)
			Additive*	495	1372	0.78 (0.66,0.92)	0.00362227	0.656108	217	683	0.77 (0.60,0.99)	0.0414275	0.872597	278	689	0.79 (0.63,0.99)	0.0373768	0.999842
			Dominant (AG + GG vs. AA)	495	1372	0.77 (0.62,0.94)	0.012548	0.825735	217	683	0.76 (0.56,1.04)	0.0901891	0.892123	278	689	0.77 (0.58,1.02)	0.072093	0.999842
			Recessive (GG vs. AA + AG)	495	1372	0.63 (0.43,0.95)	0.0256564	0.893752	217	683	0.59 (0.31,1.10)	0.0961333	0.896996	278	689	0.66 (0.39,1.11)	0.116772	0.999842
17	FOXO3	rs9480867	GG	386	973	1.00 (ref)	0.0529732	0.896818	173	484	1.00 (ref)	0.163611	0.918105	213	489	1.00 (ref)	0.285663	0.999842
			GA	120	385	0.77 (0.61,0.98)			50	185	0.75 (0.52,1.09)			70	200	0.78 (0.57,1.08)
			AA	9	38	0.59 (0.28,1.24)			4	22	0.50 (0.17,1.48)			5	16	0.71 (0.25,2.00)
			Additive*	515	1396	0.77 (0.63,0.95)	0.0153058	0.858383	227	691	0.74 (0.54,1.01)	0.0567149	0.88112	288	705	0.80 (0.60,1.06)	0.11925	0.999842
			Dominant (GA + AA vs. GG)	515	1396	0.76 (0.60,0.96)	0.0194625	0.860012	227	691	0.73 (0.51,1.03)	0.0744607	0.88112	288	705	0.78 (0.57,1.06)	0.115361	0.999842
			Recessive (AA vs. GG + GA)	515	1396	0.63 (0.30,1.33)	0.224523	0.982026	227	691	0.53 (0.18,1.58)	0.255149	0.961635	288	705	0.76 (0.27,2.14)	0.608246	0.999842
18	FOXO3	rs9486902	GG	366	944	1.00 (ref)	0.0745532	0.909473	167	471	1.00 (ref)	0.176655	0.920521	199	473	1.00 (ref)	0.409001	0.999842
			GA	127	396	0.82 (0.65,1.04)			51	191	0.76 (0.53,1.10)			76	205	0.87 (0.63,1.19)
			AA	8	41	0.51 (0.23,1.10)			4	23	0.49 (0.17,1.47)			4	18	0.54 (0.18,1.64)
			Additive*	501	1381	0.79 (0.64,0.97)	0.0256778	0.893752	222	685	0.74 (0.55,1.02)	0.0625586	0.88112	279	696	0.83 (0.63,1.11)	0.208172	0.999842
			Dominant (GA + AA vs. GG)	501	1381	0.79 (0.63,1.00)	0.0478188	0.896724	222	685	0.73 (0.52,1.04)	0.0843591	0.891201	279	696	0.84 (0.62,1.15)	0.28184	0.999842
			Recessive (AA vs. GG + GA)	501	1381	0.53 (0.25,1.15)	0.110644	0.951387	222	685	0.53 (0.18,1.57)	0.249176	0.957214	279	696	0.56 (0.19,1.70)	0.30948	0.999842
Pathway 5: Inflammation
1	IL10	rs1800893	GG	167	375	1.00 (ref)	0.0116115	0.815576	79	206	1.00 (ref)	0.209268	0.93169	88	169	1.00 (ref)	0.0325674	0.999842
			GA	231	708	0.70 (0.55,0.89)			106	341	0.75 (0.53,1.07)			125	367	0.64 (0.46,0.89)
			AA	120	331	0.75 (0.57,1.00)			45	152	0.72 (0.47,1.12)			75	179	0.78 (0.53,1.14)
			Additive*	518	1414	0.86 (0.74,0.99)	0.0358994	0.896724	230	699	0.84 (0.68,1.04)	0.11313	0.90411	288	715	0.88 (0.72,1.07)	0.192657	0.999842
			Dominant (GA + AA vs. GG)	518	1414	0.72 (0.57,0.90)	0.00341571	0.656108	230	699	0.75 (0.54,1.03)	0.078689	0.88112	288	715	0.68 (0.50,0.94)	0.0175142	0.999842
			Recessive (AA vs. GG + GA)	518	1414	0.95 (0.74,1.21)	0.65593	0.998844	230	699	0.86 (0.59,1.26)	0.430759	0.997932	288	715	1.04 (0.76,1.43)	0.802351	0.999842
2	IL10	rs1800896	AA	165	373	1.00 (ref)	0.0195396	0.860012	79	205	1.00 (ref)	0.19605	0.929039	86	168	1.00 (ref)	0.0611336	0.999842
			AG	234	707	0.71 (0.56,0.91)			106	340	0.75 (0.53,1.07)			128	367	0.67 (0.48,0.93)
			GG	119	330	0.76 (0.57,1.01)			44	150	0.71 (0.46,1.11)			75	180	0.79 (0.54,1.17)
			Additive*	518	1410	0.86 (0.74,0.99)	0.0417342	0.896724	229	695	0.83 (0.67,1.04)	0.101508	0.899359	289	715	0.89 (0.73,1.08)	0.235052	0.999842
			Dominant (AG + GG vs. AA)	518	1410	0.73 (0.58,0.91)	0.00563228	0.700474	229	695	0.74 (0.53,1.03)	0.0736422	0.88112	289	715	0.71 (0.52,0.97)	0.0312676	0.999842
			Recessive (GG vs. AA + AG)	518	1410	0.94 (0.74,1.20)	0.612194	0.998844	229	695	0.85 (0.58,1.25)	0.400284	0.99401	289	715	1.03 (0.75,1.42)	0.832641	0.999842
3	IL10	rs2222202	GG	164	374	1.00 (ref)	0.0207652	0.861503	78	203	1.00 (ref)	0.193624	0.928912	86	171	1.00 (ref)	0.0834477	0.999842
			GA	233	707	0.72 (0.56,0.91)			105	341	0.75 (0.52,1.06)			128	366	0.68 (0.49,0.96)
			AA	116	328	0.75 (0.56,1.00)			44	150	0.72 (0.46,1.12)			72	178	0.78 (0.53,1.16)
			Additive*	513	1409	0.86 (0.74,0.99)	0.0357848	0.896724	227	694	0.84 (0.67,1.04)	0.108089	0.90411	286	715	0.88 (0.72,1.07)	0.207775	0.999842
			Dominant (GA + AA vs. GG)	513	1409	0.73 (0.58,0.91)	0.00571799	0.700474	227	694	0.74 (0.53,1.03)	0.0711339	0.88112	286	715	0.72 (0.52,0.98)	0.0364896	0.999842
			Recessive (AA vs. GG + GA)	513	1409	0.93 (0.73,1.18)	0.540541	0.998844	227	694	0.86 (0.59,1.26)	0.441972	0.999408	286	715	1.01 (0.73,1.39)	0.965948	0.999842
4	IL10	rs3024505	GG	362	944	1.00 (ref)	0.0168473	0.858699	161	467	1.00 (ref)	0.0886021	0.892123	201	477	1.00 (ref)	0.0780118	0.999842
			GA	114	373	0.79 (0.62,1.01)			47	186	0.69 (0.47,1.00)			67	187	0.86 (0.62,1.19)
			AA	21	30	1.77 (0.99,3.16)			8	16	1.42 (0.59,3.45)			13	14	2.19 (1.00,4.81)
			Additive*	497	1347	0.96 (0.79,1.18)	0.709117	0.998844	216	669	0.84 (0.62,1.15)	0.270334	0.964649	281	678	1.06 (0.81,1.38)	0.682135	0.999842
			Dominant (GA + AA vs. GG)	497	1347	0.86 (0.68,1.09)	0.218435	0.978117	216	669	0.74 (0.52,1.06)	0.102923	0.899359	281	678	0.95 (0.70,1.30)	0.757567	0.999842
			Recessive (AA vs. GG + GA)	497	1347	1.89 (1.06,3.36)	0.0305408	0.896724	216	669	1.57 (0.65,3.79)	0.314018	0.970465	281	678	2.28 (1.05,4.99)	0.0383167	0.999842
5	IL10	rs3024509	AA	470	1189	1.00 (ref)	0.0141631	0.858383	211	600	1.00 (ref)	0.179671	0.920999	259	589	1.00 (ref)	0.0965646	0.999842
			AG	43	183	0.59 (0.41,0.84)			17	81	0.59 (0.34,1.03)			26	102	0.60 (0.37,0.95)
			GG	0	8	0.00 (0.00, Inf)			0	4	0.00 (0.00, Inf)			0	4	0.00 (0.00, Inf)
			Additive*	513	1380	0.56 (0.40,0.79)	0.00108496	0.47692	228	685	0.55 (0.32,0.95)	0.0316483	0.872597	285	695	0.57 (0.36,0.90)	0.0153252	0.999842
			Dominant (AG + GG vs. AA)	513	1380	0.57 (0.40,0.81)	0.00173077	0.485758	228	685	0.56 (0.32,0.98)	0.0412716	0.872597	285	695	0.58 (0.36,0.92)	0.0204042	0.999842
			Recessive (GG vs. AA + AG)	513	1380	0.00 (0.00, Inf)	0.97752	0.998844	228	685	0.00 (0.00, Inf)	0.983943	0.999988	285	695	0.00 (0.00, Inf)	0.975291	0.999842
6	IL12B	rs10052709	GG	381	1001	1.00 (ref)	0.0481172	0.896724	166	493	1.00 (ref)	0.184061	0.921431	215	508	1.00 (ref)	0.239997	0.999842
			GC	85	303	0.75 (0.57,0.98)			35	147	0.70 (0.46,1.06)			50	156	0.78 (0.54,1.12)
			CC	12	25	1.49 (0.73,3.05)			7	17	1.32 (0.53,3.30)			5	8	1.70 (0.53,5.43)
			Additive*	478	1329	0.87 (0.69,1.10)	0.24783	0.986345	208	657	0.85 (0.61,1.19)	0.351357	0.978566	270	672	0.88 (0.64,1.21)	0.426885	0.999842
			Dominant (GC + CC vs. GG)	478	1329	0.80 (0.61,1.03)	0.0856034	0.919853	208	657	0.76 (0.51,1.12)	0.166829	0.919385	270	672	0.82 (0.57,1.16)	0.256286	0.999842
			Recessive (CC vs. GG + GC)	478	1329	1.59 (0.78,3.25)	0.198394	0.975246	208	657	1.42 (0.57,3.54)	0.45176	0.999988	270	672	1.80 (0.56,5.75)	0.320772	0.999842
7	NOS3	rs3793342	GG	401	1009	1.00 (ref)	0.0117626	0.815576	181	508	1.00 (ref)	0.0906279	0.892123	220	501	1.00 (ref)	0.0677006	0.999842
			GA	105	377	0.69 (0.54,0.88)			43	172	0.68 (0.46,1.00)			62	205	0.68 (0.49,0.95)
			AA	11	33	0.80 (0.40,1.63)			4	20	0.53 (0.17,1.61)			7	13	1.20 (0.46,3.10)
			Additive*	517	1419	0.74 (0.60,0.92)	0.00665905	0.722067	228	700	0.69 (0.50,0.96)	0.0297375	0.872597	289	719	0.78 (0.58,1.04)	0.092306	0.999842
			Dominant (GA + AA vs. GG)	517	1419	0.70 (0.55,0.89)	0.00312838	0.656108	228	700	0.66 (0.46,0.96)	0.0309347	0.872597	289	719	0.71 (0.52,0.98)	0.0395231	0.999842
			Recessive (AA vs. GG + GA)	517	1419	0.88 (0.44,1.78)	0.726351	0.998844	228	700	0.57 (0.19,1.74)	0.327117	0.973035	289	719	1.33 (0.52,3.44)	0.549911	0.999842
8	NOS3	rs3918186	TT	453	1186	1.00 (ref)	0.133253	0.970806	200	595	1.00 (ref)	0.445285	0.999988	253	591	1.00 (ref)	0.129677	0.999842
			TA	61	218	0.73 (0.54,0.99)			28	98	0.81 (0.51,1.29)			33	120	0.66 (0.44,1.01)
			AA	3	10	0.81 (0.22,3.06)			1	6	0.36 (0.04,3.10)			2	4	1.63 (0.27,9.79)
			Additive*	517	1414	0.76 (0.57,1.00)	0.0536767	0.897621	229	699	0.77 (0.51,1.17)	0.224574	0.945018	288	715	0.73 (0.49,1.07)	0.107765	0.999842
			Dominant (TA + AA vs. TT)	517	1414	0.73 (0.54,0.99)	0.0452107	0.896724	229	699	0.78 (0.50,1.23)	0.280629	0.969211	288	715	0.69 (0.46,1.03)	0.0709187	0.999842
			Recessive (AA vs. TT + TA)	517	1414	0.85 (0.23,3.19)	0.805719	0.998844	229	699	0.37 (0.04,3.17)	0.361399	0.983114	288	715	1.75 ( 0.29,10.46)	0.541369	0.999842
9	NOS3	rs3918188	CC	208	575	1.00 (ref)	0.0561376	0.897621	87	289	1.00 (ref)	0.0381532	0.872597	121	286	1.00 (ref)	0.582331	0.999842
			CA	233	683	0.95 (0.76,1.18)			101	330	1.01 (0.73,1.42)			132	353	0.89 (0.66,1.20)
			AA	78	158	1.39 (1.01,1.91)			41	79	1.75 (1.11,2.77)			37	79	1.10 (0.70,1.72)
			Additive*	519	1416	1.11 (0.95,1.29)	0.172957	0.970806	229	698	1.24 (1.00,1.56)	0.0546317	0.88112	290	718	1.00 (0.81,1.23)	0.978365	0.999842
			Dominant (CA + AA vs. CC)	519	1416	1.03 (0.84,1.27)	0.775887	0.998844	229	698	1.15 (0.84,1.58)	0.367462	0.98466	290	718	0.93 (0.70,1.23)	0.613308	0.999842
			Recessive (AA vs. CC + CA)	519	1416	1.43 (1.06,1.92)	0.018559	0.858699	229	698	1.74 (1.14,2.66)	0.0106286	0.872597	290	718	1.17 (0.77,1.78)	0.473264	0.999842
10	NOS3	rs7830	CC	254	607	1.00 (ref)	0.0302889	0.896724	114	305	1.00 (ref)	0.122083	0.905238	140	302	1.00 (ref)	0.154559	0.999842
			CA	204	635	0.75 (0.60,0.93)			85	310	0.71 (0.51,0.99)			119	325	0.79 (0.58,1.06)
			AA	58	169	0.80 (0.57,1.12)			29	84	0.89 (0.55,1.45)			29	85	0.69 (0.43,1.11)
			Additive*	516	1411	0.84 (0.72,0.98)	0.0285349	0.896724	228	699	0.87 (0.69,1.09)	0.214532	0.934266	288	712	0.82 (0.66,1.01)	0.0586241	0.999842
			Dominant (CA + AA vs. CC)	516	1411	0.76 (0.62,0.93)	0.00870418	0.742363	228	699	0.75 (0.55,1.02)	0.0646984	0.88112	288	712	0.77 (0.58,1.01)	0.0617411	0.999842
			Recessive (AA vs. CC + CA)	516	1411	0.91 (0.66,1.26)	0.585301	0.998844	228	699	1.05 (0.66,1.67)	0.828668	0.999988	288	712	0.78 (0.50,1.23)	0.281173	0.999842
11	RPS6KA2	rs6911624	GG	359	944	1.00 (ref)	0.00400075	0.673926	150	464	1.00 (ref)	0.6432	0.999988	209	480	1.00 (ref)	0.000514007	0.834587
			GA	128	425	0.79 (0.62,0.99)			67	208	1.00 (0.71,1.40)			61	217	0.63 (0.45,0.87)
			AA	28	45	1.83 (1.11,3.02)			11	27	1.43 (0.67,3.05)			17	18	2.38 (1.18,4.81)
			Additive*	515	1414	0.99 (0.82,1.20)	0.938987	0.998844	228	699	1.08 (0.82,1.41)	0.590557	0.999988	287	715	0.92 (0.71,1.20)	0.547446	0.999842
			Dominant (GA + AA vs. GG)	515	1414	0.88 (0.70,1.09)	0.24322	0.986345	228	699	1.04 (0.75,1.44)	0.80015	0.999988	287	715	0.75 (0.55,1.02)	0.0682831	0.999842
			Recessive (AA vs. GG + GA)	515	1414	1.96 (1.19,3.23)	0.00788715	0.742363	228	699	1.43 (0.68,3.03)	0.347571	0.977866	287	715	2.68 (1.34,5.39)	0.00551384	0.999842
12	RPS6KA2	rs7745781	AA	389	1072	1.00 (ref)	0.0317612	0.896724	169	527	1.00 (ref)	0.548929	0.999988	220	545	1.00 (ref)	0.810963	0.999842
			AG	127	304	1.13 (0.89,1.44)			58	154	1.14 (0.80,1.64)			69	150	1.12 ( 8.000000e-01, 1.550000e+00)
			GG	3	34	0.24 (0.07,0.78)			3	15	0.60 (0.17,2.15)			0	19	0.00 ( 0.000000e+00,2.784109e+274)
			Additive*	519	1410	0.95 (0.77,1.18)	0.640893	0.998844	230	696	1.03 (0.76,1.41)	0.842148	0.999988	289	714	0.88 (0.65,1.18)	0.383175	0.999842
			Dominant (AG + GG vs. AA)	519	1410	1.04 (0.82,1.32)	0.746523	0.998844	230	696	1.09 (0.77,1.55)	0.624085	0.999988	289	714	0.99 (0.71,1.37)	0.943426	0.999842
			Recessive (GG vs. AA + AG)	519	1410	0.23 (0.07,0.75)	0.0152729	0.858383	230	696	0.59 (0.17,2.09)	0.411014	0.997351	289	714	0.00 ( 0.000000e+00,2.378615e+274)	0.964461	0.999842
13	TLR4	rs10759934	TT	151	342	1.00 (ref)	0.107691	0.944565	63	166	1.00 (ref)	0.624378	0.999988	88	176	1.00 (ref)	0.106011	0.999842
			TA	237	664	0.82 (0.64,1.04)			108	329	0.91 (0.63,1.31)			129	335	0.74 (0.53,1.04)
			AA	103	329	0.74 (0.55,0.99)			48	167	0.80 (0.52,1.25)			55	162	0.67 (0.45,1.01)
			Additive*	491	1335	0.86 (0.74,0.99)	0.040465	0.896724	219	662	0.90 (0.72,1.12)	0.332493	0.97507	272	673	0.81 (0.66,1.00)	0.0454343	0.999842
			Dominant (TA + AA vs. TT)	491	1335	0.79 (0.63,1.00)	0.0473818	0.896724	219	662	0.87 (0.62,1.24)	0.442609	0.999408	272	673	0.72 (0.53,0.99)	0.0403031	0.999842
			Recessive (AA vs. TT + TA)	491	1335	0.84 (0.65,1.08)	0.176986	0.970806	219	662	0.86 (0.59,1.24)	0.41333	0.997884	272	673	0.81 (0.57,1.15)	0.235008	0.999842
Pathway 6: DNA repair
1	MSH2	rs2059520	AA	206	638	1.00 (ref)	0.00804865	0.742363	83	310	1.00 (ref)	0.0443946	0.872597	123	328	1.00 (ref)	0.0741275	0.999842
			AG	251	578	1.35 (1.08,1.68)			117	296	1.51 (1.08,2.10)			134	282	1.25 (0.93,1.69)
			GG	50	175	0.89 (0.62,1.28)			24	82	1.09 (0.64,1.84)			26	93	0.74 (0.45,1.22)
			Additive*	507	1391	1.06 (0.91,1.24)	0.446115	0.993008	224	688	1.17 (0.93,1.47)	0.186653	0.923446	283	703	0.98 (0.80,1.21)	0.851303	0.999842
			Dominant (AG + GG vs. AA)	507	1391	1.24 (1.01,1.53)	0.0410132	0.896724	224	688	1.42 (1.03,1.95)	0.0322117	0.872597	283	703	1.13 (0.85,1.50)	0.391475	0.999842
			Recessive (GG vs. AA + AG)	507	1391	0.76 (0.55,1.07)	0.118297	0.960449	224	688	0.87 (0.53,1.43)	0.5806	0.999988	283	703	0.66 (0.42,1.06)	0.0871398	0.999842
2	MSH2	rs3771281	GG	189	588	1.00 (ref)	0.082084	0.917435	75	286	1.00 (ref)	0.112615	0.90411	114	302	1.00 (ref)	0.298085	0.999842
			GA	257	623	1.29 (1.03,1.61)			118	319	1.42 (1.01,1.99)			139	304	1.21 (0.90,1.63)
			AA	70	199	1.10 (0.80,1.53)			34	94	1.36 (0.84,2.19)			36	105	0.91 (0.58,1.42)
			Additive*	516	1410	1.11 (0.95,1.28)	0.188043	0.973042	227	699	1.22 (0.97,1.52)	0.0847431	0.891201	289	711	1.02 (0.83,1.25)	0.861395	0.999842
			Dominant (GA + AA vs. GG)	516	1410	1.24 (1.01,1.54)	0.0435957	0.896724	227	699	1.41 (1.02,1.94)	0.0375507	0.872597	289	711	1.14 (0.86,1.51)	0.377648	0.999842
			Recessive (AA vs. GG + GA)	516	1410	0.96 (0.71,1.30)	0.798498	0.998844	227	699	1.11 (0.72,1.71)	0.643387	0.999988	289	711	0.82 (0.54,1.25)	0.36216	0.999842
3	MSH3	rs1677652	CC	262	765	1.00 (ref)	0.0846905	0.917435	109	386	1.00 (ref)	0.0347478	0.872597	153	379	1.00 (ref)	0.70781	0.999842
			CG	218	506	1.27 (1.02,1.57)			99	236	1.54 (1.11,2.13)			119	270	1.08 (0.80,1.44)
			GG	29	93	1.00 (0.64,1.57)			17	55	1.24 (0.68,2.26)			12	38	0.82 (0.41,1.63)
			Additive*	509	1364	1.13 (0.96,1.34)	0.15199	0.970806	225	677	1.28 (1.00,1.62)	0.0469101	0.872597	284	687	1.00 (0.79,1.27)	0.992652	0.999842
			Dominant (CG + GG vs. CC)	509	1364	1.23 (1.00,1.51)	0.0491113	0.896724	225	677	1.49 (1.09,2.03)	0.0129109	0.872597	284	687	1.04 (0.79,1.38)	0.761094	0.999842
			Recessive (GG vs. CC + CG)	509	1364	0.91 (0.59,1.41)	0.662431	0.998844	225	677	1.02 (0.57,1.83)	0.943175	0.999988	284	687	0.79 (0.40,1.56)	0.502594	0.999842
4	MSH3	rs26279	AA	273	739	1.00 (ref)	0.0174509	0.858699	126	371	1.00 (ref)	0.168525	0.919836	147	368	1.00 (ref)	0.112838	0.999842
			AG	221	546	1.10 (0.89,1.36)			90	255	1.06 (0.76,1.46)			131	291	1.14 (0.85,1.52)
			GG	25	127	0.56 (0.36,0.89)			13	73	0.57 (0.30,1.07)			12	54	0.57 (0.29,1.10)
			Additive*	519	1412	0.91 (0.77,1.07)	0.266612	0.989444	229	699	0.88 (0.69,1.12)	0.289953	0.969211	290	713	0.94 (0.75,1.19)	0.621884	0.999842
			Dominant (AG + GG vs. AA)	519	1412	1.01 (0.82,1.24)	0.958384	0.998844	229	699	0.95 (0.70,1.30)	0.762583	0.999988	290	713	1.05 (0.79,1.39)	0.732388	0.999842
			Recessive (GG vs. AA + AG)	519	1412	0.54 (0.35,0.84)	0.00694268	0.72436	229	699	0.55 (0.30,1.03)	0.0631612	0.88112	290	713	0.53 (0.28,1.02)	0.0582253	0.999842
5	MSH3	rs26779	GG	208	505	1.00 (ref)	0.0886354	0.925573	95	255	1.00 (ref)	0.119188	0.905238	113	250	1.00 (ref)	0.484236	0.999842
			GA	236	673	0.84 (0.68,1.05)			104	328	0.86 (0.62,1.19)			132	345	0.84 (0.62,1.14)
			AA	63	213	0.71 (0.51,0.99)			24	107	0.59 (0.35,0.98)			39	106	0.84 (0.54,1.30)
			Additive*	507	1391	0.84 (0.72,0.98)	0.0276878	0.893752	223	690	0.79 (0.63,1.00)	0.0462595	0.872597	284	701	0.90 (0.73,1.10)	0.293434	0.999842
			Dominant (GA + AA vs. GG)	507	1391	0.81 (0.66,1.00)	0.0515332	0.896724	223	690	0.79 (0.58,1.08)	0.139394	0.905238	284	701	0.84 (0.63,1.12)	0.22847	0.999842
			Recessive (AA vs. GG + GA)	507	1391	0.78 (0.58,1.06)	0.109726	0.948658	223	690	0.64 (0.39,1.03)	0.064683	0.88112	284	701	0.92 (0.62,1.38)	0.702401	0.999842
6	MSH3	rs33002	TT	164	459	1.00 (ref)	0.059963	0.897621	71	233	1.00 (ref)	0.272871	0.966103	93	226	1.00 (ref)	0.155497	0.999842
			TA	271	657	1.17 (0.93,1.47)			120	325	1.28 (0.90,1.80)			151	332	1.09 (0.79,1.49)
			AA	84	288	0.84 (0.61,1.14)			38	139	0.98 (0.62,1.56)			46	149	0.74 (0.49,1.12)
			Additive*	519	1404	0.95 (0.82,1.10)	0.4836	0.998844	229	697	1.03 (0.83,1.28)	0.789175	0.999988	290	707	0.89 (0.73,1.09)	0.261667	0.999842
			Dominant (TA + AA vs. TT)	519	1404	1.07 (0.86,1.33)	0.549198	0.998844	229	697	1.19 (0.86,1.66)	0.290656	0.969211	290	707	0.98 (0.73,1.32)	0.902374	0.999842
			Recessive (AA vs. TT + TA)	519	1404	0.76 (0.58,1.00)	0.0488027	0.896724	229	697	0.85 (0.56,1.27)	0.421445	0.997932	290	707	0.70 (0.49,1.02)	0.0634805	0.999842
7	MSH3	rs40139	AA	150	464	1.00 (ref)	0.0460105	0.896724	72	241	1.00 (ref)	0.236537	0.948615	78	223	1.00 (ref)	0.216432	0.999842
			AG	277	661	1.29 (1.02,1.63)			117	318	1.23 (0.87,1.74)			160	343	1.32 (0.95,1.82)
			GG	84	260	0.98 (0.72,1.34)			34	128	0.87 (0.54,1.39)			50	132	1.08 (0.71,1.65)
			Additive*	511	1385	1.03 (0.89,1.19)	0.699627	0.998844	223	687	0.98 (0.79,1.22)	0.850029	0.999988	288	698	1.07 (0.87,1.31)	0.511885	0.999842
			Dominant (AG + GG vs. AA)	511	1385	1.20 (0.96,1.51)	0.106093	0.944565	223	687	1.13 (0.81,1.56)	0.482544	0.999988	288	698	1.25 (0.92,1.71)	0.154268	0.999842
			Recessive (GG vs. AA + AG)	511	1385	0.84 (0.64,1.10)	0.209418	0.975603	223	687	0.77 (0.51,1.17)	0.224951	0.945553	288	698	0.91 (0.63,1.31)	0.598277	0.999842
8	MSH3	rs863221	AA	210	505	1.00 (ref)	0.0526248	0.896724	97	253	1.00 (ref)	0.129625	0.905238	113	252	1.00 (ref)	0.375885	0.999842
			AC	229	653	0.84 (0.67,1.05)			99	317	0.82 (0.59,1.15)			130	336	0.85 (0.63,1.16)
			CC	68	234	0.69 (0.50,0.95)			29	116	0.62 (0.38,1.00)			39	118	0.76 (0.49,1.16)
			Additive*	507	1392	0.83 (0.72,0.97)	0.0151842	0.858383	225	686	0.80 (0.64,0.99)	0.0437004	0.872597	282	706	0.87 (0.71,1.06)	0.164073	0.999842
			Dominant (AC + CC vs. AA)	507	1392	0.80 (0.65,0.98)	0.0350434	0.896724	225	686	0.76 (0.56,1.05)	0.0930865	0.892123	282	706	0.83 (0.62,1.10)	0.199816	0.999842
			Recessive (CC vs. AA + AC)	507	1392	0.76 (0.56,1.02)	0.0644451	0.897621	225	686	0.69 (0.44,1.07)	0.0992769	0.899359	282	706	0.82 (0.55,1.23)	0.341421	0.999842
9	NUDT1 (MTH1)	rs1799832	GG	354	899	1.00 (ref)	0.11873	0.960449	148	452	1.00 (ref)	0.992477	0.999988	206	447	1.00 (ref)	0.0264171	0.999842
			GA	147	450	0.82 (0.66,1.03)			72	217	0.99 (0.71,1.37)			75	233	0.71 (0.52,0.98)
			AA	17	62	0.67 (0.38,1.17)			10	30	0.96 (0.45,2.05)			7	32	0.44 (0.19,1.02)
			Additive*	518	1411	0.82 (0.68,0.99)	0.0389069	0.896724	230	699	0.98 (0.75,1.28)	0.902998	0.999988	288	712	0.70 (0.53,0.90)	0.00687126	0.999842
			Dominant (GA + AA vs. GG)	518	1411	0.80 (0.65,1.00)	0.0510416	0.896724	230	699	0.98 (0.71,1.35)	0.913226	0.999988	288	712	0.68 (0.50,0.92)	0.0121244	0.999842
			Recessive (AA vs. GG + GA)	518	1411	0.71 (0.41,1.24)	0.233579	0.984668	230	699	0.97 (0.46,2.04)	0.931768	0.999988	288	712	0.49 (0.21,1.13)	0.0949784	0.999842
10	XRCC2	rs3218499	CC	321	829	1.00 (ref)	0.0168254	0.858699	153	418	1.00 (ref)	0.0894249	0.892123	168	411	1.00 (ref)	0.0850796	0.999842
			CG	161	517	0.79 (0.63,0.99)			62	247	0.69 (0.49,0.98)			99	270	0.87 (0.65,1.18)
			GG	32	56	1.45 (0.91,2.29)			13	31	1.12 (0.56,2.23)			19	25	1.81 (0.96,3.40)
			Additive*	514	1402	0.95 (0.80,1.14)	0.610294	0.998844	228	696	0.84 (0.64,1.10)	0.206242	0.93169	286	706	1.06 (0.83,1.34)	0.651804	0.999842
			Dominant (CG + GG vs. CC)	514	1402	0.85 (0.69,1.05)	0.143094	0.970806	228	696	0.74 (0.54,1.02)	0.0690059	0.88112	286	706	0.95 (0.72,1.26)	0.732109	0.999842
			Recessive (GG vs. CC + CG)	514	1402	1.58 (1.00,2.48)	0.0481093	0.896724	228	696	1.26 (0.64,2.50)	0.501634	0.999988	286	706	1.91 (1.02,3.55)	0.0418747	0.999842
Pathway 7: TGF-beta signaling
1	SMAD3	rs10518714	AA	210	640	1.00 (ref)	0.104391	0.944565	91	316	1.00 (ref)	0.30335	0.969995	119	324	1.00 (ref)	0.359685	0.999842
			AC	219	591	1.12 (0.89,1.40)			93	287	1.08 (0.77,1.51)			126	304	1.15 (0.85,1.54)
			CC	64	137	1.44 (1.03,2.03)			33	76	1.46 (0.90,2.37)			31	61	1.39 (0.86,2.26)
			Additive*	493	1368	1.17 (1.01,1.37)	0.0429856	0.896724	217	679	1.17 (0.93,1.47)	0.167739	0.919836	276	689	1.17 (0.94,1.45)	0.157169	0.999842
			Dominant (AC + CC vs. AA)	493	1368	1.18 (0.95,1.45)	0.127472	0.965433	217	679	1.16 (0.84,1.59)	0.362646	0.983376	276	689	1.19 (0.89,1.58)	0.236072	0.999842
			Recessive (CC vs. AA + AC)	493	1368	1.36 (0.99,1.88)	0.0588512	0.897621	217	679	1.41 (0.90,2.21)	0.138648	0.905238	276	689	1.30 (0.82,2.07)	0.2612	0.999842
2	SMAD3	rs11639295	GG	227	696	1.00 (ref)	0.0492792	0.896724	112	350	1.00 (ref)	0.515963	0.999988	115	346	1.00 (ref)	0.0352204	0.999842
			GA	246	581	1.30 (1.05,1.61)			101	282	1.11 (0.81,1.53)			145	299	1.47 (1.10,1.98)
			AA	47	138	1.03 (0.71,1.49)			17	67	0.80 (0.44,1.44)			30	71	1.25 (0.77,2.02)
			Additive*	520	1415	1.11 (0.95,1.30)	0.175808	0.970806	230	699	0.98 (0.77,1.24)	0.871185	0.999988	290	716	1.23 (1.00,1.52)	0.0529102	0.999842
			Dominant (GA + AA vs. GG)	520	1415	1.25 (1.01,1.53)	0.0356174	0.896724	230	699	1.05 (0.78,1.43)	0.740616	0.999988	290	716	1.43 (1.08,1.89)	0.01279	0.999842
			Recessive (AA vs. GG + GA)	520	1415	0.90 (0.63,1.29)	0.568962	0.998844	230	699	0.76 (0.43,1.34)	0.341186	0.97774	290	716	1.02 (0.65,1.62)	0.918667	0.999842
3	SMAD3	rs16950635	GG	470	1252	1.00 (ref)	0.229291	0.983763	217	616	1.00 (ref)	0.0233899	0.872597	253	636	1.00 (ref)	0.96109	0.999842
			GA	38	132	0.72 (0.49,1.05)			8	64	0.34 (0.16,0.74)			30	68	1.07 (0.67,1.69)
			AA	0	6	0.00 (0.00, Inf)			0	4	0.00 (0.00, Inf)			0	2	0.00 (0.00, Inf)
			Additive*	508	1390	0.67 (0.47,0.98)	0.0364222	0.896724	225	684	0.33 (0.16,0.69)	0.0035068	0.872597	283	706	1.00 (0.64,1.56)	0.996619	0.999842
			Dominant (GA + AA vs. GG)	508	1390	0.69 (0.47,1.01)	0.0534759	0.897621	225	684	0.33 (0.15,0.69)	0.0037047	0.872597	283	706	1.03 (0.65,1.64)	0.884335	0.999842
			Recessive (AA vs. GG + GA)	508	1390	0.00 (0.00, Inf)	0.98038	0.998844	225	684	0.00 (0.00, Inf)	0.984024	0.999988	283	706	0.00 (0.00, Inf)	0.972967	0.999842
4	SMAD3	rs17293443	AA	321	809	1.00 (ref)	0.0824293	0.917435	146	401	1.00 (ref)	0.079779	0.881247	175	408	1.00 (ref)	0.536481	0.999842
			AG	173	517	0.82 (0.66,1.01)			75	256	0.77 (0.55,1.07)			98	261	0.85 (0.63,1.14)
			GG	25	91	0.69 (0.43,1.10)			8	44	0.48 (0.22,1.06)			17	47	0.85 (0.47,1.55)
			Additive*	519	1417	0.82 (0.69,0.98)	0.0258362	0.893752	229	701	0.74 (0.56,0.96)	0.0249816	0.872597	290	716	0.89 (0.70,1.12)	0.301334	0.999842
			Dominant (AG + GG vs. AA)	519	1417	0.80 (0.65,0.98)	0.0332037	0.896724	229	701	0.73 (0.53,1.00)	0.0472969	0.872597	290	716	0.85 (0.64,1.13)	0.264424	0.999842
			Recessive (GG vs. AA + AG)	519	1417	0.74 (0.47,1.18)	0.204231	0.975328	229	701	0.53 (0.24,1.16)	0.111945	0.90411	290	716	0.91 (0.50,1.63)	0.743576	0.999842
5	SMAD3	rs17294280	AA	292	729	1.00 (ref)	0.0698243	0.909473	128	358	1.00 (ref)	0.117951	0.905238	164	371	1.00 (ref)	0.271681	0.999842
			AG	190	556	0.83 (0.67,1.03)			91	278	0.89 (0.65,1.23)			99	278	0.79 (0.58,1.06)
			GG	35	127	0.67 (0.45,1.01)			11	60	0.49 (0.25,0.97)			24	67	0.82 (0.49,1.36)
			Additive*	517	1412	0.82 (0.70,0.97)	0.0209697	0.861549	230	696	0.79 (0.62,1.02)	0.068395	0.88112	287	716	0.85 (0.69,1.06)	0.157244	0.999842
			Dominant (AG + GG vs. AA)	517	1412	0.80 (0.65,0.98)	0.035373	0.896724	230	696	0.82 (0.60,1.12)	0.211206	0.932133	287	716	0.79 (0.60,1.05)	0.107431	0.999842
			Recessive (GG vs. AA + AG)	517	1412	0.73 (0.49,1.08)	0.119375	0.960449	230	696	0.51 (0.26,1.01)	0.0518523	0.880739	287	716	0.90 (0.55,1.49)	0.683217	0.999842
6	SMAD3	rs7178117	CC	154	427	1.00 (ref)	0.0181946	0.858699	65	214	1.00 (ref)	0.124001	0.905238	89	213	1.00 (ref)	0.102474	0.999842
			CG	239	724	0.90 (0.71,1.14)			108	357	0.96 (0.67,1.38)			131	367	0.84 (0.60,1.16)
			GG	121	250	1.32 (0.98,1.76)			53	120	1.44 (0.93,2.23)			68	130	1.24 (0.84,1.83)
			Additive*	514	1401	1.12 (0.97,1.30)	0.121761	0.960533	226	691	1.18 (0.94,1.47)	0.145371	0.913802	288	710	1.09 (0.89,1.32)	0.419855	0.999842
			Dominant (CG + GG vs. CC)	514	1401	1.00 (0.80,1.25)	0.980345	0.998844	226	691	1.08 (0.77,1.52)	0.642638	0.999988	288	710	0.94 (0.70,1.28)	0.70033	0.999842
			Recessive (GG vs. CC + CG)	514	1401	1.41 (1.10,1.81)	0.00720639	0.72436	226	691	1.48 (1.01,2.15)	0.0420556	0.872597	288	710	1.38 (0.98,1.94)	0.0637853	0.999842
7	SMAD3	rs7180244	GG	378	1183	1.00 (ref)	5.06819e-08	0.000256121	162	593	1.00 (ref)	1.81292e-06	0.00608114	216	590	1.00 (ref)	0.00431871	0.999842
			GC	129	198	2.13 (1.65,2.75)			63	90	2.70 (1.85,3.94)			66	108	1.76 (1.24,2.51)
			CC	2	7	0.76 (0.15,3.71)			1	0	21138500.16 (0.00, Inf)			1	7	0.36 (0.04,3.01)
			Additive*	509	1388	1.93 (1.51,2.46)	1.29977e-07	0.000437893	226	683	2.76 (1.90,4.01)	1.08237e-07	0.000833564	283	705	1.50 (1.08,2.07)	0.0148633	0.999842
			Dominant (GC + CC vs. GG)	509	1388	2.07 (1.61,2.67)	1.80877e-08	0.000182812	226	683	2.74 (1.88,4.00)	1.65669e-07	0.000833564	283	705	1.66 (1.17,2.36)	0.00415838	0.999842
			Recessive (CC vs. GG + GC)	509	1388	0.66 (0.13,3.23)	0.608132	0.998844	226	683	16167018.97 (0.00, Inf)	0.990901	0.999988	283	705	0.33 (0.04,2.74)	0.30487	0.999842
8	SMAD3	rs744910	GG	104	347	1.00 (ref)	0.120626	0.960449	45	157	1.00 (ref)	0.754078	0.999988	59	190	1.00 (ref)	0.0510858	0.999842
			GA	256	702	1.23 (0.94,1.60)			119	356	1.16 (0.78,1.72)			137	346	1.30 (0.91,1.86)
			AA	122	301	1.37 (1.01,1.87)			47	151	1.06 (0.65,1.71)			75	150	1.67 (1.11,2.52)
			Additive*	482	1350	1.17 (1.00,1.37)	0.043449	0.896724	211	664	1.03 (0.81,1.30)	0.815955	0.999988	271	686	1.29 (1.05,1.59)	0.0146888	0.999842
			Dominant (GA + AA vs. GG)	482	1350	1.27 (0.99,1.64)	0.0608914	0.897621	211	664	1.13 (0.77,1.65)	0.542595	0.999988	271	686	1.41 (1.00,1.97)	0.0484916	0.999842
			Recessive (AA vs. GG + GA)	482	1350	1.19 (0.93,1.52)	0.164092	0.970806	211	664	0.95 (0.65,1.40)	0.809533	0.999988	271	686	1.40 (1.01,1.94)	0.0455604	0.999842
9	SMAD7	rs11874392	AA	182	400	1.00 (ref)	0.000243568	0.289772	82	198	1.00 (ref)	0.00607658	0.872597	100	202	1.00 (ref)	0.0291708	0.999842
			AT	252	671	0.83 (0.66,1.05)			112	329	0.84 (0.59,1.19)			140	342	0.83 (0.61,1.14)
			TT	82	337	0.53 (0.40,0.72)			34	170	0.48 (0.30,0.76)			48	167	0.58 (0.38,0.87)
			Additive*	516	1408	0.75 (0.64,0.86)	7.21673e-05	0.182349	228	697	0.71 (0.57,0.89)	0.00226715	0.872597	288	711	0.77 (0.63,0.94)	0.00902713	0.999842
			Dominant (AT + TT vs. AA)	516	1408	0.73 (0.59,0.91)	0.00496483	0.700474	228	697	0.71 (0.51,0.99)	0.042237	0.872597	288	711	0.75 (0.56,1.01)	0.0551657	0.999842
			Recessive (TT vs. AA + AT)	516	1408	0.60 (0.46,0.78)	0.000172084	0.289772	228	697	0.53 (0.35,0.80)	0.00242551	0.872597	288	711	0.64 (0.45,0.92)	0.0166291	0.999842
10	SMAD7	rs12953717	GG	134	470	1.00 (ref)	0.00122151	0.47692	57	237	1.00 (ref)	0.00212078	0.872597	77	233	1.00 (ref)	0.121053	0.999842
			GA	249	643	1.38 (1.08,1.77)			103	315	1.40 (0.96,2.03)			146	328	1.38 (1.00,1.92)
			AA	126	273	1.70 (1.27,2.28)			64	129	2.16 (1.40,3.31)			62	144	1.39 (0.93,2.08)
			Additive*	509	1386	1.31 (1.13,1.51)	0.000270883	0.289772	224	681	1.47 (1.18,1.82)	0.000505154	0.752485	285	705	1.19 (0.98,1.45)	0.0816981	0.999842
			Dominant (GA + AA vs. GG)	509	1386	1.47 (1.17,1.85)	0.00095112	0.47692	224	681	1.61 (1.14,2.28)	0.0072019	0.872597	285	705	1.39 (1.02,1.89)	0.03988	0.999842
			Recessive (AA vs. GG + GA)	509	1386	1.39 (1.09,1.78)	0.00855684	0.742363	224	681	1.76 (1.23,2.52)	0.00211989	0.872597	285	705	1.13 (0.80,1.59)	0.487606	0.999842
11	SMAD7	rs1316447	GG	319	932	1.00 (ref)	0.0628133	0.897621	139	472	1.00 (ref)	0.0684911	0.88112	180	460	1.00 (ref)	0.509157	0.999842
			GA	173	410	1.26 (1.01,1.58)			80	191	1.46 (1.05,2.03)			93	219	1.11 (0.82,1.50)
			AA	25	55	1.45 (0.88,2.39)			11	29	1.43 (0.68,3.02)			14	26	1.45 (0.73,2.89)
			Additive*	517	1397	1.24 (1.03,1.48)	0.0194572	0.860012	230	692	1.34 (1.03,1.74)	0.031073	0.872597	287	705	1.15 (0.90,1.47)	0.275916	0.999842
			Dominant (GA + AA vs. GG)	517	1397	1.28 (1.04,1.59)	0.0219345	0.877657	230	692	1.46 (1.06,2.00)	0.0206182	0.872597	287	705	1.14 (0.85,1.53)	0.373272	0.999842
			Recessive (AA vs. GG + GA)	517	1397	1.34 (0.82,2.19)	0.248264	0.986345	230	692	1.26 (0.60,2.63)	0.543816	0.999988	287	705	1.40 (0.71,2.77)	0.336273	0.999842
12	SMAD7	rs17186877	GG	219	678	1.00 (ref)	0.0214637	0.871218	100	347	1.00 (ref)	0.0480544	0.872597	119	331	1.00 (ref)	0.165562	0.999842
			GA	235	573	1.30 (1.04,1.62)			97	269	1.28 (0.92,1.77)			138	304	1.33 (0.99,1.79)
			AA	59	130	1.47 (1.03,2.08)			31	60	1.82 (1.10,3.01)			28	70	1.23 (0.74,2.02)
			Additive*	513	1381	1.24 (1.06,1.45)	0.00651719	0.722067	228	676	1.33 (1.06,1.67)	0.0150354	0.872597	285	705	1.18 (0.95,1.47)	0.124334	0.999842
			Dominant (GA + AA vs. GG)	513	1381	1.33 (1.08,1.64)	0.00732339	0.72436	228	676	1.37 (1.01,1.87)	0.0438949	0.872597	285	705	1.31 (0.99,1.74)	0.0618376	0.999842
			Recessive (AA vs. GG + GA)	513	1381	1.29 (0.92,1.80)	0.134395	0.970806	228	676	1.63 (1.01,2.62)	0.0449781	0.872597	285	705	1.06 (0.66,1.69)	0.824229	0.999842
13	SMAD7	rs3736242	GG	356	851	1.00 (ref)	0.00593737	0.705988	155	398	1.00 (ref)	0.0248904	0.872597	201	453	1.00 (ref)	0.153426	0.999842
			GA	142	479	0.73 (0.58,0.91)			65	261	0.66 (0.47,0.92)			77	218	0.80 (0.58,1.09)
			AA	18	75	0.58 (0.34,0.99)			8	35	0.54 (0.24,1.20)			10	40	0.58 (0.28,1.19)
			Additive*	516	1405	0.74 (0.61,0.89)	0.00147299	0.485758	228	694	0.69 (0.52,0.90)	0.00771119	0.872597	288	711	0.78 (0.61,1.00)	0.0528825	0.999842
			Dominant (GA + AA vs. GG)	516	1405	0.71 (0.57,0.88)	0.00186557	0.485758	228	694	0.64 (0.46,0.89)	0.00730415	0.872597	288	711	0.76 (0.56,1.03)	0.0769301	0.999842
			Recessive (AA vs. GG + GA)	516	1405	0.64 (0.38,1.09)	0.101822	0.944565	228	694	0.62 (0.28,1.39)	0.246147	0.953052	288	711	0.62 (0.30,1.27)	0.19302	0.999842
14	SMAD7	rs4464148	AA	220	708	1.00 (ref)	0.0047745	0.700474	101	368	1.00 (ref)	0.0242294	0.872597	119	340	1.00 (ref)	0.09469	0.999842
			AG	236	557	1.39 (1.12,1.73)			97	259	1.38 (1.00,1.92)			139	298	1.39 (1.03,1.87)
			GG	58	131	1.51 (1.06,2.14)			31	63	1.85 (1.13,3.05)			27	68	1.24 (0.74,2.05)
			Additive*	514	1396	1.28 (1.10,1.49)	0.00179327	0.485758	229	690	1.37 (1.09,1.71)	0.00635242	0.872597	285	706	1.21 (0.97,1.50)	0.0869028	0.999842
			Dominant (AG + GG vs. AA)	514	1396	1.41 (1.14,1.73)	0.00121323	0.47692	229	690	1.47 (1.08,2.00)	0.0136235	0.872597	285	706	1.36 (1.02,1.81)	0.0339524	0.999842
			Recessive (GG vs. AA + AG)	514	1396	1.28 (0.92,1.79)	0.14364	0.970806	229	690	1.60 (0.99,2.56)	0.0527229	0.88112	285	706	1.04 (0.64,1.68)	0.867965	0.999842
15	SMAD7	rs4939827	AA	171	378	1.00 (ref)	0.000584449	0.42193	77	187	1.00 (ref)	0.0073859	0.872597	94	191	1.00 (ref)	0.0573758	0.999842
			AG	242	634	0.86 (0.67,1.08)			108	307	0.88 (0.61,1.25)			134	327	0.85 (0.62,1.18)
			GG	90	357	0.56 (0.42,0.75)			37	180	0.50 (0.32,0.78)			53	177	0.61 (0.41,0.92)
			Additive*	503	1369	0.76 (0.66,0.88)	0.000198614	0.289772	222	674	0.72 (0.58,0.90)	0.00335148	0.872597	281	695	0.79 (0.65,0.96)	0.0192194	0.999842
			Dominant (AG + GG vs. AA)	503	1369	0.75 (0.60,0.94)	0.0108281	0.791418	222	674	0.73 (0.53,1.02)	0.0657828	0.88112	281	695	0.77 (0.57,1.04)	0.0899767	0.999842
			Recessive (GG vs. AA + AG)	503	1369	0.62 (0.47,0.80)	0.000286704	0.289772	222	674	0.54 (0.36,0.80)	0.00236274	0.872597	281	695	0.68 (0.48,0.96)	0.0289309	0.999842
16	SMAD7	rs6507874	AA	180	389	1.00 (ref)	0.0015379	0.485758	82	192	1.00 (ref)	0.0144744	0.872597	98	197	1.00 (ref)	0.0748468	0.999842
			AG	246	677	0.79 (0.63,1.00)			109	333	0.78 (0.55,1.11)			137	344	0.81 (0.59,1.11)
			GG	91	336	0.58 (0.43,0.78)			38	169	0.52 (0.33,0.81)			53	167	0.63 (0.42,0.94)
			Additive*	517	1402	0.77 (0.66,0.89)	0.000320835	0.294789	229	694	0.73 (0.59,0.90)	0.00379929	0.872597	288	708	0.80 (0.65,0.97)	0.0227321	0.999842
			Dominant (AG + GG vs. AA)	517	1402	0.72 (0.58,0.90)	0.00356865	0.656108	229	694	0.69 (0.50,0.96)	0.025858	0.872597	288	708	0.75 (0.56,1.01)	0.0584505	0.999842
			Recessive (GG vs. AA + AG)	517	1402	0.67 (0.52,0.87)	0.00268095	0.60214	229	694	0.60 (0.40,0.89)	0.0108368	0.872597	288	708	0.72 (0.50,1.02)	0.0646806	0.999842
17	SMAD7	rs6507877	GG	155	533	1.00 (ref)	0.00410157	0.679583	73	262	1.00 (ref)	0.114221	0.90411	82	271	1.00 (ref)	0.0157072	0.999842
			GA	258	616	1.45 (1.15,1.83)			112	295	1.44 (1.02,2.04)			146	321	1.51 (1.09,2.07)
			AA	86	204	1.47 (1.07,2.01)			39	108	1.32 (0.83,2.09)			47	96	1.71 (1.10,2.64)
			Additive*	499	1353	1.25 (1.08,1.45)	0.00343557	0.656108	224	665	1.19 (0.96,1.48)	0.115068	0.904956	275	688	1.34 (1.09,1.65)	0.00592134	0.999842
			Dominant (GA + AA vs. GG)	499	1353	1.45 (1.17,1.82)	0.000918374	0.47692	224	665	1.41 (1.01,1.95)	0.0410916	0.872597	275	688	1.55 (1.14,2.10)	0.00483252	0.999842
			Recessive (AA vs. GG + GA)	499	1353	1.18 (0.89,1.57)	0.240178	0.986345	224	665	1.07 (0.71,1.62)	0.744799	0.999988	275	688	1.34 (0.90,1.97)	0.14556	0.999842
18	SMAD7	rs9946510	AA	219	712	1.00 (ref)	0.00438849	0.700474	101	370	1.00 (ref)	0.0299254	0.872597	118	342	1.00 (ref)	0.0759946	0.999842
			AC	238	569	1.38 (1.11,1.72)			96	264	1.36 (0.98,1.88)			142	305	1.40 (1.05,1.88)
			CC	60	135	1.53 (1.08,2.16)			32	66	1.82 (1.12,2.97)			28	69	1.28 (0.78,2.11)
			Additive*	517	1416	1.28 (1.10,1.50)	0.00150456	0.485758	229	700	1.35 (1.08,1.69)	0.008052	0.872597	288	716	1.23 (0.99,1.52)	0.0635098	0.999842
			Dominant (AC + CC vs. AA)	517	1416	1.41 (1.15,1.73)	0.00117625	0.47692	229	700	1.45 (1.06,1.97)	0.0182079	0.872597	288	716	1.38 (1.04,1.83)	0.0251372	0.999842
			Recessive (CC vs. AA + AC)	517	1416	1.30 (0.94,1.81)	0.11648	0.96025	229	700	1.58 (1.00,2.52)	0.0516142	0.880739	288	716	1.07 (0.67,1.72)	0.777025	0.999842
19	TGFB1	rs1982072	AA	254	598	1.00 (ref)	0.0175445	0.858699	114	283	1.00 (ref)	0.0219322	0.872597	140	315	1.00 (ref)	0.416069	0.999842
			AT	201	645	0.73 (0.58,0.91)			87	331	0.63 (0.45,0.88)			114	314	0.82 (0.61,1.10)
			TT	44	127	0.83 (0.57,1.22)			18	63	0.71 (0.40,1.27)			26	64	0.91 (0.55,1.52)
			Additive*	499	1370	0.83 (0.70,0.98)	0.0277703	0.893752	219	677	0.74 (0.57,0.96)	0.0210572	0.872597	280	693	0.90 (0.72,1.12)	0.339796	0.999842
			Dominant (AT + TT vs. AA)	499	1370	0.74 (0.60,0.92)	0.00575239	0.700474	219	677	0.64 (0.47,0.88)	0.00616862	0.872597	280	693	0.83 (0.63,1.11)	0.209284	0.999842
			Recessive (TT vs. AA + AT)	499	1370	0.98 (0.68,1.41)	0.892691	0.998844	219	677	0.89 (0.51,1.56)	0.685558	0.999988	280	693	1.01 (0.62,1.65)	0.973748	0.999842
20	TGFB1	rs2317130	AA	262	625	1.00 (ref)	0.0461265	0.896724	118	293	1.00 (ref)	0.033829	0.872597	144	332	1.00 (ref)	0.556543	0.999842
			AG	207	647	0.76 (0.61,0.94)			90	333	0.66 (0.47,0.91)			117	314	0.86 (0.64,1.15)
			GG	49	138	0.86 (0.60,1.23)			20	72	0.68 (0.39,1.17)			29	66	1.00 (0.62,1.64)
			Additive*	518	1410	0.86 (0.73,1.01)	0.0587393	0.897621	228	698	0.75 (0.59,0.96)	0.0216852	0.872597	290	712	0.94 (0.76,1.17)	0.596161	0.999842
			Dominant (AG + GG vs. AA)	518	1410	0.78 (0.63,0.95)	0.0163385	0.858699	228	698	0.66 (0.48,0.90)	0.00929031	0.872597	290	712	0.88 (0.67,1.17)	0.376811	0.999842
			Recessive (GG vs. AA + AG)	518	1410	0.98 (0.69,1.39)	0.90443	0.998844	228	698	0.83 (0.49,1.41)	0.487722	0.999988	290	712	1.08 (0.68,1.73)	0.743772	0.999842
21	TGFB1	rs4803455	CC	116	376	1.00 (ref)	0.129272	0.965433	48	191	1.00 (ref)	0.127662	0.905238	68	185	1.00 (ref)	0.578513	0.999842
			CA	261	701	1.19 (0.92,1.54)			118	344	1.38 (0.93,2.03)			143	357	1.08 (0.77,1.53)
			AA	136	327	1.35 (1.01,1.82)			60	161	1.56 (1.00,2.45)			76	166	1.23 (0.83,1.83)
			Additive*	513	1404	1.16 (1.00,1.35)	0.0438741	0.896724	226	696	1.25 (1.00,1.55)	0.0498823	0.872597	287	708	1.11 (0.91,1.35)	0.302858	0.999842
			Dominant (CA + AA vs. CC)	513	1404	1.24 (0.97,1.58)	0.0799005	0.917435	226	696	1.43 (0.99,2.08)	0.0561891	0.88112	287	708	1.13 (0.82,1.56)	0.461324	0.999842
			Recessive (AA vs. CC + CA)	513	1404	1.20 (0.95,1.52)	0.125878	0.962364	226	696	1.26 (0.88,1.79)	0.201477	0.929604	287	708	1.17 (0.85,1.61)	0.345002	0.999842
22	TGFB1	rs4803457	GG	208	509	1.00 (ref)	0.0646175	0.897621	94	239	1.00 (ref)	0.0465205	0.872597	114	270	1.00 (ref)	0.572888	0.999842
			GA	233	650	0.87 (0.69,1.08)			104	334	0.76 (0.55,1.07)			129	316	0.96 (0.71,1.31)
			AA	58	211	0.67 (0.48,0.94)			25	110	0.54 (0.33,0.90)			33	101	0.78 (0.49,1.24)
			Additive*	499	1370	0.83 (0.71,0.97)	0.0207981	0.861503	223	683	0.74 (0.59,0.94)	0.0131209	0.872597	276	687	0.91 (0.74,1.12)	0.358133	0.999842
			Dominant (GA + AA vs. GG)	499	1370	0.82 (0.66,1.01)	0.0666068	0.897838	223	683	0.71 (0.51,0.97)	0.0338228	0.872597	276	687	0.92 (0.69,1.23)	0.574615	0.999842
			Recessive (AA vs. GG + GA)	499	1370	0.73 (0.53,1.00)	0.0497852	0.896724	223	683	0.63 (0.39,1.02)	0.0591962	0.88112	276	687	0.80 (0.52,1.23)	0.303825	0.999842
23	BMP2	rs235770	GG	213	510	1.00 (ref)	0.0830487	0.917435	99	252	1.00 (ref)	0.231475	0.946986	114	258	1.00 (ref)	0.3807	0.999842
			GA	233	620	0.89 (0.72,1.12)			98	301	0.84 (0.60,1.17)			135	319	0.93 (0.69,1.26)
			AA	57	204	0.68 (0.49,0.96)			27	103	0.66 (0.40,1.08)			30	101	0.72 (0.45,1.15)
			Additive*	503	1334	0.84 (0.72,0.99)	0.0317223	0.896724	224	656	0.82 (0.65,1.03)	0.0876222	0.892123	279	678	0.87 (0.70,1.08)	0.20614	0.999842
			Dominant (GA + AA vs. GG)	503	1334	0.84 (0.68,1.04)	0.11157	0.951387	224	656	0.79 (0.58,1.09)	0.150801	0.915905	279	678	0.88 (0.66,1.18)	0.404065	0.999842
			Recessive (AA vs. GG + GA)	503	1334	0.72 (0.53,0.99)	0.0457601	0.896724	224	656	0.73 (0.46,1.15)	0.173172	0.920076	279	678	0.74 (0.48,1.16)	0.18864	0.999842
24	BMP2	rs4813802	AA	211	637	1.00 (ref)	0.0356634	0.896724	86	315	1.00 (ref)	0.0561447	0.88112	125	322	1.00 (ref)	0.430024	0.999842
			AC	226	611	1.12 (0.90,1.39)			105	302	1.28 (0.92,1.79)			121	309	1.00 (0.74,1.35)
			CC	76	155	1.53 (1.11,2.11)			35	76	1.76 (1.09,2.85)			41	79	1.31 (0.85,2.04)
			Additive*	513	1403	1.20 (1.03,1.40)	0.0164126	0.858699	226	693	1.32 (1.05,1.65)	0.0170951	0.872597	287	710	1.10 (0.90,1.35)	0.3464	0.999842
			Dominant (AC + CC vs. AA)	513	1403	1.20 (0.97,1.47)	0.088766	0.925859	226	693	1.38 (1.01,1.88)	0.0462863	0.872597	287	710	1.06 (0.80,1.41)	0.664803	0.999842
			Recessive (CC vs. AA + AC)	513	1403	1.44 (1.07,1.95)	0.0167808	0.858699	226	693	1.55 (0.99,2.42)	0.0555079	0.88112	287	710	1.31 (0.87,1.99)	0.193889	0.999842
25	SCG5/GREM1	rs11632715	GG	136	382	1.00 (ref)	0.0828489	0.917435	59	197	1.00 (ref)	0.397867	0.993582	77	185	1.00 (ref)	0.0972601	0.999842
			GA	242	724	0.93 (0.73,1.19)			111	351	1.03 (0.71,1.50)			131	373	0.83 (0.59,1.16)
			AA	137	300	1.24 (0.93,1.66)			58	146	1.31 (0.85,2.02)			79	154	1.20 (0.81,1.76)
			Additive*	515	1406	1.11 (0.96,1.29)	0.155365	0.970806	228	694	1.14 (0.92,1.42)	0.238317	0.948615	287	712	1.09 (0.90,1.33)	0.386448	0.999842
			Dominant (GA + AA vs. GG)	515	1406	1.02 (0.81,1.29)	0.842031	0.998844	228	694	1.11 (0.79,1.58)	0.547635	0.999988	287	712	0.94 (0.68,1.28)	0.679239	0.999842
			Recessive (AA vs. GG + GA)	515	1406	1.30 (1.03,1.65)	0.0303312	0.896724	228	694	1.28 (0.89,1.84)	0.177943	0.920521	287	712	1.36 (0.98,1.87)	0.0622875	0.999842
26	BMPR1B	rs13134042	GG	312	922	1.00 (ref)	0.0619163	0.897621	141	456	1.00 (ref)	0.192573	0.928912	171	466	1.00 (ref)	0.0875601	0.999842
			GA	179	416	1.28 (1.03,1.60)			79	200	1.33 (0.96,1.85)			100	216	1.26 (0.94,1.70)
			AA	27	61	1.31 (0.81,2.12)			9	33	0.85 (0.39,1.87)			18	28	1.80 (0.96,3.37)
			Additive*	518	1399	1.22 (1.03,1.45)	0.0250082	0.893752	229	689	1.14 (0.88,1.48)	0.334641	0.97622	289	710	1.30 (1.03,1.64)	0.0291552	0.999842
			Dominant (GA + AA vs. GG)	518	1399	1.29 (1.04,1.59)	0.018419	0.858699	229	689	1.26 (0.92,1.73)	0.151353	0.915905	289	710	1.32 (0.99,1.76)	0.0545656	0.999842
			Recessive (AA vs. GG + GA)	518	1399	1.21 (0.75,1.94)	0.431812	0.993008	229	689	0.78 (0.36,1.70)	0.535256	0.999988	289	710	1.66 (0.89,3.08)	0.109378	0.999842
27	BMPR2	rs17199235	AA	389	1078	1.00 (ref)	0.0416063	0.896724	170	540	1.00 (ref)	0.292402	0.969211	219	538	1.00 (ref)	0.170051	0.999842
			AG	100	267	1.00 (0.77,1.30)			43	117	1.14 (0.77,1.70)			57	150	0.90 (0.64,1.28)
			GG	17	21	2.33 (1.21,4.51)			8	12	2.01 (0.80,5.09)			9	9	2.34 (0.90,6.10)
			Additive*	506	1366	1.17 (0.94,1.44)	0.159045	0.970806	221	669	1.25 (0.91,1.71)	0.171263	0.919836	285	697	1.07 (0.80,1.43)	0.662401	0.999842
			Dominant (AG + GG vs. AA)	506	1366	1.10 (0.86,1.40)	0.467347	0.998833	221	669	1.23 (0.84,1.79)	0.289864	0.969211	285	697	0.98 (0.71,1.37)	0.920442	0.999842
			Recessive (GG vs. AA + AG)	506	1366	2.33 (1.21,4.50)	0.0116831	0.815576	221	669	1.96 (0.78,4.94)	0.153139	0.915905	285	697	2.39 (0.92,6.21)	0.0731359	0.999842
28	BMPR2	rs6751210	AA	154	358	1.00 (ref)	0.0489361	0.896724	77	178	1.00 (ref)	0.0373087	0.872597	77	180	1.00 (ref)	0.338822	0.999842
			AG	259	704	0.87 (0.68,1.11)			108	351	0.70 (0.49,1.00)			151	353	1.05 (0.75,1.46)
			GG	102	350	0.69 (0.51,0.93)			43	168	0.58 (0.38,0.91)			59	182	0.80 (0.54,1.21)
			Additive*	515	1412	0.83 (0.72,0.97)	0.0149932	0.858383	228	697	0.76 (0.61,0.94)	0.0128898	0.872597	287	715	0.90 (0.74,1.10)	0.309349	0.999842
			Dominant (AG + GG vs. AA)	515	1412	0.81 (0.65,1.02)	0.071578	0.909473	228	697	0.66 (0.48,0.93)	0.0157581	0.872597	287	715	0.96 (0.70,1.33)	0.826519	0.999842
			Recessive (GG vs. AA + AG)	515	1412	0.76 (0.59,0.97)	0.0300776	0.896724	228	697	0.73 (0.50,1.07)	0.106534	0.899359	287	715	0.78 (0.56,1.09)	0.147896	0.999842
29	JUN	rs2811888	AA	409	1120	1.00 (ref)	0.133196	0.970806	185	555	1.00 (ref)	0.634373	0.999988	224	565	1.00 (ref)	0.156865	0.999842
			AG	97	253	1.04 (0.80,1.35)			41	128	0.95 (0.64,1.41)			56	125	1.12 (0.78,1.60)
			GG	2	21	0.23 (0.05,0.98)			1	8	0.37 (0.05,3.02)			1	13	0.15 (0.02,1.18)
			Additive*	508	1394	0.91 (0.72,1.16)	0.441623	0.993008	227	691	0.89 (0.61,1.28)	0.522993	0.999988	281	703	0.92 (0.67,1.26)	0.610629	0.999842
			Dominant (AG + GG vs. AA)	508	1394	0.97 (0.75,1.26)	0.813031	0.998844	227	691	0.91 (0.62,1.35)	0.652924	0.999988	281	703	1.01 (0.71,1.44)	0.942297	0.999842
			Recessive (GG vs. AA + AG)	508	1394	0.23 (0.05,0.98)	0.0464856	0.896724	227	691	0.38 (0.05,3.05)	0.359577	0.981932	281	703	0.15 (0.02,1.16)	0.0684741	0.999842
Pathway 8: Cell cycle control
1	CDC6	rs13706	GG	398	1080	1.00 (ref)	0.0710372	0.909473	174	520	1.00 (ref)	0.974587	0.999988	224	560	1.00 (ref)	0.235141	0.999842
			GA	117	306	1.03 (0.80,1.31)			53	161	0.96 (0.67,1.38)			64	145	1.10 (0.79,1.55)
			AA	1	27	0.10 (0.01,0.72)			0	14	0.00 (0.00, Inf)			1	13	0.19 (0.02,1.49)
			Additive*	516	1413	0.88 (0.70,1.11)	0.275773	0.989444	227	695	0.80 (0.57,1.12)	0.190683	0.928902	289	718	0.95 (0.70,1.30)	0.759294	0.999842
			Dominant (GA + AA vs. GG)	516	1413	0.95 (0.75,1.21)	0.692806	0.998844	227	695	0.87 (0.61,1.25)	0.456857	0.999988	289	718	1.03 (0.74,1.44)	0.866721	0.999842
			Recessive (AA vs. GG + GA)	516	1413	0.10 (0.01,0.71)	0.0220757	0.877657	227	695	0.00 (0.00, Inf)	0.980228	0.999988	289	718	0.19 (0.02,1.45)	0.109107	0.999842
2	CDC6	rs36030243	GG	417	1141	1.00 (ref)	0.0968167	0.944565	183	555	1.00 (ref)	0.998648	0.999988	234	586	1.00 (ref)	0.230379	0.999842
			GA	102	256	1.08 (0.83,1.40)			47	137	1.01 (0.69,1.48)			55	119	1.16 (0.81,1.67)
			AA	1	22	0.12 (0.02,0.89)			0	10	0.00 (0.00, Inf)			1	12	0.21 (0.03,1.65)
			Additive*	520	1419	0.93 (0.73,1.18)	0.529752	0.998844	230	702	0.86 (0.60,1.23)	0.403662	0.994067	290	717	0.99 (0.71,1.36)	0.931686	0.999842
			Dominant (GA + AA vs. GG)	520	1419	1.00 (0.77,1.29)	0.996389	0.998844	230	702	0.93 (0.64,1.36)	0.711071	0.999988	290	717	1.07 (0.75,1.53)	0.696811	0.999842
			Recessive (AA vs. GG + GA)	520	1419	0.12 (0.02,0.88)	0.0368247	0.896724	230	702	0.00 (0.00, Inf)	0.983276	0.999988	290	717	0.21 (0.03,1.60)	0.130476	0.999842

## Sheet: All
Supplementary Table S3v. All Se pathway SNPs (by pathway) significantly associated with CRC, or separately by subsite of colon cancer or rectal cancer risk before multiple testing corrections, the EPIC study, 1992-2003
Associations with colorectal cancer risk, colon cancer risk, and rectal cancer risk (unconditional logistic regression with adjustment for age at recruitment, study center and sex)
* Additive models impose a structure in which each additional copy of the variant allele increases the response (log odds ratio) by the same amount.
** Adujsted P Values by Benjamini-Hochberg
				All participants															Women															Men
				Colorectal Cancer					Colon Cancer					Rectal Cancer					Colorectal Cancer					Colon Cancer					Rectal Cancer					Colorectal Cancer					Colon Cancer					Rectal Cancer
number	Gene	SNP	Genotype	Case	Control	OR (95% CI)	P-value	Adj P-value**	Case	Control	OR (95% CI)	P-value	Adj P-value**	Case	Control	OR (95% CI)	P-value	Adj P-value**	Case	Control	OR (95% CI)	P-value	Adj P-value**	Case	Control	OR (95% CI)	P-value	Adj P-value**	Case	Control	OR (95% CI)	P-value	Adj P-value**	Case	Control	OR (95% CI)	P-value	Adj P-value**	Case	Control	OR (95% CI)	P-value	Adj P-value**	Case	Control	OR (95% CI)	P-value	Adj P-value**
Pathway 1: Se transport/metabolism, selenoproteins and non-selenium containing associated proteins in Se transport and biosynthesis
1	DIO1	rs11206244	GG	543	618	1.00 (ref)	0.0879238	0.822017	346	618	1.00 (ref)	0.314787	0.949853	197	618	1.00 (ref)	0.077452	0.911873	275	309	1.00 (ref)	0.299991	0.931034	180	309	1.00 (ref)	0.306738	0.949973	95	309	1.00 (ref)	0.662535	0.999988	268	309	1.00 (ref)	0.183337	0.935015	166	309	1.00 (ref)	0.851904	0.999774	102	309	1.00 (ref)	0.0213887	0.999842
			GA	577	557	1.18 (1.00,1.39)		NA	358	557	1.15 (0.95,1.39)		NA	219	557	1.22 (0.97,1.53)		NA	282	265	1.21 (0.95,1.53)		NA	188	265	1.22 (0.94,1.60)		NA	94	265	1.16 (0.83,1.63)		NA	295	292	1.16 (0.92,1.46)		NA	170	292	1.07 (0.82,1.41)		NA	125	292	1.28 (0.94,1.75)		NA
			AA	147	134	1.24 (0.95,1.61)		NA	86	134	1.15 (0.85,1.57)		NA	61	134	1.42 (1.00,2.01)		NA	71	71	1.11 (0.77,1.62)		NA	49	71	1.19 (0.79,1.81)		NA	22	71	1.00 (0.58,1.73)		NA	76	63	1.38 (0.95,2.01)		NA	37	63	1.09 (0.69,1.72)		NA	39	63	1.90 (1.19,3.04)		NA
			Additive*	1267	1309	1.13 (1.01,1.28)	0.034826	0.783231	790	1309	1.10 (0.96,1.26)	0.168184	0.903	477	1309	1.20 (1.02,1.41)	0.0240568	0.886284	628	645	1.10 (0.93,1.30)	0.244815	0.923285	417	645	1.13 (0.94,1.37)	0.186132	0.929981	211	645	1.05 (0.83,1.34)	0.665255	0.999988	639	664	1.17 (0.99,1.38)	0.0660829	0.896763	373	664	1.06 (0.87,1.29)	0.590515	0.99819	266	664	1.35 (1.09,1.68)	0.00647267	0.999842
			Dominant (GA + AA vs. GG)	1267	1309	1.19 (1.02,1.39)	0.0297141	0.777278	790	1309	1.15 (0.96,1.38)	0.128476	0.871812	477	1309	1.26 (1.01,1.56)	0.0364216	0.896724	628	645	1.19 (0.95,1.48)	0.134284	0.909014	417	645	1.22 (0.95,1.57)	0.125326	0.929981	211	645	1.13 (0.82,1.56)	0.460326	0.999988	639	664	1.20 (0.96,1.49)	0.112307	0.931579	373	664	1.08 (0.83,1.39)	0.574668	0.996458	266	664	1.39 (1.03,1.87)	0.0287416	0.999842
			Recessive (AA vs. GG + GA)	1267	1309	1.14 (0.89,1.46)	0.302826	0.931501	790	1309	1.08 (0.81,1.44)	0.616192	0.988148	477	1309	1.28 (0.92,1.78)	0.139494	0.970806	628	645	1.02 (0.71,1.45)	0.916377	0.999899	417	645	1.08 (0.73,1.61)	0.693349	0.99994	211	645	0.94 (0.56,1.57)	0.802184	0.999988	639	664	1.28 (0.90,1.83)	0.16942	0.931579	373	664	1.05 (0.68,1.62)	0.81167	0.999774	266	664	1.67 (1.08,2.58)	0.0211214	0.999842
2	DIO2	rs1907526	GG	1129	1157	1.00 (ref)	0.166942	0.873288	726	1157	1.00 (ref)	0.545688	0.983839	403	1157	1.00 (ref)	0.0302152	0.896724	562	568	1.00 (ref)	0.464103	0.970162	384	568	1.00 (ref)	0.740565	0.99994	178	568	1.00 (ref)	0.294421	0.969211	567	589	1.00 (ref)	0.298989	0.957033	342	589	1.00 (ref)	0.562073	0.996422	225	589	1.00 (ref)	0.0830731	0.999842
			GA	256	218	1.21 (0.99,1.48)		NA	150	218	1.11 (0.88,1.39)		NA	106	218	1.41 (1.08,1.83)		NA	124	107	1.20 (0.90,1.60)		NA	79	107	1.14 (0.82,1.57)		NA	45	107	1.37 (0.92,2.03)		NA	132	111	1.24 (0.94,1.64)		NA	71	111	1.11 (0.80,1.54)		NA	61	111	1.46 (1.02,2.08)		NA
			AA	14	13	1.10 (0.51,2.35)		NA	11	13	1.35 (0.60,3.05)		NA	3	13	0.67 (0.19,2.38)		NA	8	8	0.99 (0.37,2.68)		NA	6	8	1.10 (0.37,3.22)		NA	2	8	0.83 (0.17,4.03)		NA	6	5	1.22 (0.37,4.06)		NA	5	5	1.78 (0.51,6.28)		NA	1	5	0.45 (0.05,3.90)		NA
			Additive*	1399	1388	1.18 (0.98,1.41)	0.0774696	0.819248	887	1388	1.12 (0.91,1.37)	0.280875	0.937287	512	1388	1.28 (1.01,1.63)	0.0417675	0.896724	694	683	1.15 (0.89,1.48)	0.289901	0.928766	469	683	1.11 (0.84,1.48)	0.464956	0.982998	225	683	1.25 (0.88,1.78)	0.219301	0.94062	705	705	1.22 (0.94,1.58)	0.13026	0.931579	418	705	1.15 (0.86,1.55)	0.347621	0.968341	287	705	1.32 (0.95,1.85)	0.0984042	0.999842
			Dominant (GA + AA vs. GG)	1399	1388	1.21 (0.99,1.46)	0.0607648	0.806672	887	1388	1.12 (0.90,1.40)	0.321035	0.949853	512	1388	1.36 (1.05,1.76)	0.0185091	0.858699	694	683	1.18 (0.90,1.57)	0.235865	0.923285	469	683	1.13 (0.83,1.55)	0.439844	0.97962	225	683	1.33 (0.90,1.96)	0.153708	0.915905	705	705	1.24 (0.94,1.63)	0.120248	0.931579	418	705	1.14 (0.83,1.57)	0.426925	0.974802	287	705	1.41 (0.99,2.00)	0.0555073	0.999842
			Recessive (AA vs. GG + GA)	1399	1388	1.06 (0.50,2.27)	0.879853	0.997345	887	1388	1.33 (0.59,3.00)	0.488979	0.981712	512	1388	0.63 (0.18,2.24)	0.472579	0.998844	694	683	0.96 (0.36,2.60)	0.943057	0.999899	469	683	1.08 (0.37,3.16)	0.893257	0.99994	225	683	0.78 (0.16,3.80)	0.762067	0.999988	705	705	1.18 (0.36,3.92)	0.783644	0.999902	418	705	1.75 (0.50,6.17)	0.382695	0.970482	287	705	0.42 (0.05,3.65)	0.430061	0.999842
3	EEFSEC (Efsec)	rs2999064	GG	995	1017	1.00 (ref)	0.22498	0.886993	642	1017	1.00 (ref)	0.888247	0.998599	353	1017	1.00 (ref)	0.0322743	0.896724	485	512	1.00 (ref)	0.0831144	0.909014	325	512	1.00 (ref)	0.124069	0.929981	160	512	1.00 (ref)	0.241946	0.952141	510	505	1.00 (ref)	0.632036	0.996704	317	505	1.00 (ref)	0.241296	0.957266	193	505	1.00 (ref)	0.131286	0.999842
			GC	391	361	1.11 (0.94,1.31)		NA	233	361	1.03 (0.85,1.25)		NA	158	361	1.23 (0.98,1.54)		NA	205	169	1.28 (1.01,1.64)		NA	139	169	1.32 (1.01,1.72)		NA	66	169	1.21 (0.86,1.70)		NA	186	192	0.95 (0.75,1.21)		NA	94	192	0.78 (0.59,1.04)		NA	92	192	1.23 (0.91,1.67)		NA
			CC	28	38	0.75 (0.46,1.23)		NA	22	38	0.90 (0.53,1.55)		NA	6	38	0.46 (0.19,1.10)		NA	14	19	0.77 (0.38,1.57)		NA	11	19	0.94 (0.44,2.02)		NA	3	19	0.47 (0.14,1.63)		NA	14	19	0.72 (0.36,1.46)		NA	11	19	0.89 (0.42,1.92)		NA	3	19	0.42 (0.12,1.44)		NA
			Additive*	1414	1416	1.03 (0.89,1.19)	0.700273	0.988645	897	1416	1.00 (0.85,1.18)	0.987323	0.998708	517	1416	1.06 (0.87,1.30)	0.542777	0.998844	704	700	1.15 (0.93,1.41)	0.198874	0.923285	475	700	1.19 (0.95,1.50)	0.129638	0.929981	229	700	1.04 (0.77,1.40)	0.796514	0.999988	710	716	0.92 (0.75,1.13)	0.437197	0.983583	422	716	0.83 (0.65,1.06)	0.138516	0.955119	288	716	1.06 (0.81,1.39)	0.650952	0.999842
			Dominant (GC + CC vs. GG)	1414	1416	1.07 (0.91,1.26)	0.393589	0.943985	897	1416	1.02 (0.84,1.23)	0.872282	0.996814	517	1416	1.16 (0.93,1.45)	0.188581	0.973042	704	700	1.23 (0.98,1.56)	0.0790177	0.909014	475	700	1.28 (0.99,1.66)	0.0636689	0.929981	229	700	1.13 (0.81,1.58)	0.460385	0.999988	710	716	0.93 (0.74,1.18)	0.559907	0.988851	422	716	0.79 (0.60,1.04)	0.0978102	0.955119	288	716	1.16 (0.86,1.57)	0.322789	0.999842
			Recessive (CC vs. GG + GC)	1414	1416	0.73 (0.44,1.20)	0.211611	0.881847	897	1416	0.90 (0.52,1.53)	0.687795	0.993689	517	1416	0.43 (0.18,1.03)	0.0594421	0.897621	704	700	0.72 (0.36,1.46)	0.364871	0.946169	475	700	0.87 (0.41,1.86)	0.718142	0.99994	229	700	0.45 (0.13,1.55)	0.203304	0.930349	710	716	0.73 (0.36,1.47)	0.379693	0.971704	422	716	0.95 (0.44,2.04)	0.899706	0.999774	288	716	0.39 (0.11,1.35)	0.136835	0.999842
4	GGT1 (GST)	rs2017869	GG	503	537	1.00 (ref)	0.0941626	0.826407	307	537	1.00 (ref)	0.0216006	0.791632	196	537	1.00 (ref)	0.943359	0.998844	256	251	1.00 (ref)	0.0763025	0.909014	169	251	1.00 (ref)	0.0424649	0.929981	87	251	1.00 (ref)	0.65475	0.999988	247	286	1.00 (ref)	0.159844	0.931579	138	286	1.00 (ref)	0.0699819	0.955119	109	286	1.00 (ref)	0.855388	0.999842
			GC	593	648	0.98 (0.83,1.16)		NA	368	648	0.98 (0.80,1.18)		NA	225	648	0.98 (0.78,1.23)		NA	292	345	0.82 (0.65,1.05)		NA	189	345	0.80 (0.61,1.05)		NA	103	345	0.86 (0.62,1.21)		NA	301	303	1.17 (0.93,1.49)		NA	179	303	1.22 (0.92,1.62)		NA	122	303	1.09 (0.80,1.49)		NA
			CC	214	183	1.25 (0.99,1.58)		NA	147	183	1.38 (1.06,1.80)		NA	67	183	1.03 (0.74,1.43)		NA	104	86	1.16 (0.83,1.63)		NA	75	86	1.24 (0.85,1.81)		NA	29	86	1.01 (0.61,1.66)		NA	110	97	1.35 (0.97,1.86)		NA	72	97	1.53 (1.06,2.23)		NA	38	97	1.08 (0.69,1.68)		NA
			Additive*	1310	1368	1.09 (0.97,1.21)	0.145451	0.857254	822	1368	1.13 (1.00,1.29)	0.0553643	0.869629	488	1368	1.00 (0.86,1.17)	0.954631	0.998844	652	682	1.01 (0.86,1.19)	0.888145	0.999899	433	682	1.04 (0.86,1.24)	0.697827	0.99994	219	682	0.96 (0.76,1.22)	0.757973	0.999988	658	686	1.16 (1.00,1.36)	0.0558131	0.896763	389	686	1.24 (1.03,1.48)	0.0212531	0.941165	269	686	1.05 (0.85,1.29)	0.640029	0.999842
			Dominant (GC + CC vs. GG)	1310	1368	1.04 (0.89,1.22)	0.628389	0.985411	822	1368	1.07 (0.89,1.28)	0.493069	0.982431	488	1368	0.99 (0.80,1.23)	0.91213	0.998844	652	682	0.89 (0.71,1.12)	0.323639	0.934633	433	682	0.89 (0.69,1.15)	0.373429	0.968491	219	682	0.89 (0.65,1.23)	0.492143	0.999988	658	686	1.22 (0.97,1.52)	0.0855208	0.919337	389	686	1.30 (1.00,1.69)	0.0507817	0.955119	269	686	1.09 (0.81,1.46)	0.577652	0.999842
			Recessive (CC vs. GG + GC)	1310	1368	1.27 (1.02,1.57)	0.030782	0.779554	822	1368	1.40 (1.10,1.78)	0.00580029	0.622026	488	1368	1.04 (0.77,1.42)	0.786648	0.998844	652	682	1.30 (0.95,1.77)	0.103905	0.909014	433	682	1.41 (1.00,1.99)	0.0508503	0.929981	219	682	1.09 (0.69,1.74)	0.701816	0.999988	658	686	1.24 (0.92,1.67)	0.165941	0.931579	389	686	1.37 (0.98,1.93)	0.0666628	0.955119	269	686	1.03 (0.68,1.56)	0.886193	0.999842
5	GGT1 (GST)	rs5751902	GG	610	559	1.00 (ref)	0.10111	0.832866	395	559	1.00 (ref)	0.0739681	0.869629	215	559	1.00 (ref)	0.635889	0.998844	288	280	1.00 (ref)	0.877721	0.999899	194	280	1.00 (ref)	0.900718	0.99994	94	280	1.00 (ref)	0.919331	0.999988	322	279	1.00 (ref)	0.0337474	0.886015	201	279	1.00 (ref)	0.0145074	0.918466	121	279	1.00 (ref)	0.591736	0.999842
			GA	596	645	0.85 (0.72,0.99)		NA	369	645	0.81 (0.68,0.98)		NA	227	645	0.91 (0.73,1.13)		NA	306	309	0.97 (0.77,1.22)		NA	205	309	0.97 (0.75,1.26)		NA	101	309	0.94 (0.67,1.31)		NA	290	336	0.75 (0.59,0.93)		NA	164	336	0.68 (0.52,0.88)		NA	126	336	0.86 (0.64,1.17)		NA
			AA	190	203	0.86 (0.68,1.08)		NA	119	203	0.84 (0.64,1.09)		NA	71	203	0.90 (0.65,1.23)		NA	99	105	0.92 (0.67,1.27)		NA	66	105	0.92 (0.64,1.32)		NA	33	105	0.93 (0.58,1.49)		NA	91	98	0.80 (0.57,1.11)		NA	53	98	0.76 (0.52,1.12)		NA	38	98	0.86 (0.55,1.33)		NA
			Additive*	1396	1407	0.90 (0.81,1.01)	0.0671244	0.817503	883	1407	0.89 (0.78,1.00)	0.056524	0.869629	513	1407	0.94 (0.81,1.09)	0.38802	0.990841	693	694	0.96 (0.82,1.12)	0.611445	0.983476	465	694	0.96 (0.81,1.14)	0.6597	0.99994	228	694	0.96 (0.77,1.20)	0.71438	0.999988	703	713	0.85 (0.73,0.99)	0.0359558	0.886015	418	713	0.81 (0.68,0.97)	0.0227911	0.942355	285	713	0.91 (0.74,1.12)	0.361895	0.999842
			Dominant (GA + AA vs. GG)	1396	1407	0.85 (0.73,0.99)	0.0325246	0.779554	883	1407	0.82 (0.69,0.97)	0.0229999	0.804995	513	1407	0.90 (0.73,1.11)	0.342399	0.989444	693	694	0.95 (0.77,1.19)	0.67431	0.988302	465	694	0.96 (0.75,1.23)	0.744052	0.99994	228	694	0.94 (0.68,1.28)	0.68193	0.999988	703	713	0.76 (0.61,0.94)	0.0100407	0.749637	418	713	0.70 (0.55,0.89)	0.00425186	0.889614	285	713	0.86 (0.65,1.14)	0.305771	0.999842
			Recessive (AA vs. GG + GA)	1396	1407	0.93 (0.75,1.16)	0.539318	0.975177	883	1407	0.93 (0.73,1.19)	0.567418	0.983935	513	1407	0.95 (0.70,1.27)	0.710302	0.998844	693	694	0.94 (0.70,1.27)	0.678098	0.988302	465	694	0.93 (0.66,1.31)	0.680699	0.99994	228	694	0.97 (0.63,1.49)	0.87992	0.999988	703	713	0.93 (0.68,1.26)	0.621246	0.995713	418	713	0.92 (0.64,1.33)	0.664624	0.999774	285	713	0.93 (0.62,1.40)	0.721876	0.999842
6	GPx1	rs17080528	GG	700	620	1.00 (ref)	0.00974713	0.703177	440	620	1.00 (ref)	0.0502732	0.869629	260	620	1.00 (ref)	0.0497515	0.896724	351	303	1.00 (ref)	0.0233126	0.909014	235	303	1.00 (ref)	0.0911998	0.929981	116	303	1.00 (ref)	0.0636734	0.88112	349	317	1.00 (ref)	0.246411	0.941968	205	317	1.00 (ref)	0.440274	0.979776	144	317	1.00 (ref)	0.374126	0.999842
			GA	580	636	0.81 (0.69,0.95)		NA	369	636	0.82 (0.69,0.98)		NA	211	636	0.79 (0.64,0.98)		NA	291	318	0.79 (0.63,0.99)		NA	194	318	0.79 (0.62,1.02)		NA	97	318	0.78 (0.57,1.07)		NA	289	318	0.83 (0.67,1.04)		NA	175	318	0.85 (0.66,1.10)		NA	114	318	0.81 (0.60,1.09)		NA
			AA	131	154	0.75 (0.58,0.97)		NA	84	154	0.77 (0.57,1.03)		NA	47	154	0.73 (0.51,1.04)		NA	58	77	0.64 (0.44,0.94)		NA	41	77	0.69 (0.46,1.06)		NA	17	77	0.53 (0.30,0.95)		NA	73	77	0.86 (0.60,1.23)		NA	43	77	0.85 (0.56,1.30)		NA	30	77	0.91 (0.56,1.45)		NA
			Additive*	1411	1410	0.84 (0.75,0.95)	0.0032864	0.554251	893	1410	0.86 (0.75,0.97)	0.0182436	0.759181	518	1410	0.83 (0.71,0.97)	0.0184569	0.858699	700	698	0.80 (0.68,0.94)	0.00619144	0.735179	470	698	0.82 (0.68,0.98)	0.031109	0.929981	230	698	0.75 (0.59,0.95)	0.0191379	0.872597	711	712	0.89 (0.76,1.05)	0.159684	0.931579	423	712	0.90 (0.75,1.08)	0.253044	0.957817	288	712	0.90 (0.73,1.11)	0.317803	0.999842
			Dominant (GA + AA vs. GG)	1411	1410	0.80 (0.69,0.92)	0.00279767	0.534143	893	1410	0.81 (0.69,0.96)	0.0163298	0.740906	518	1410	0.78 (0.63,0.95)	0.0158984	0.858699	700	698	0.76 (0.61,0.94)	0.0112757	0.833477	470	698	0.77 (0.61,0.98)	0.035376	0.929981	230	698	0.73 (0.54,0.99)	0.0444766	0.872597	711	712	0.84 (0.68,1.03)	0.0965589	0.931579	423	712	0.85 (0.67,1.09)	0.200259	0.955119	288	712	0.83 (0.63,1.09)	0.183898	0.999842
			Recessive (AA vs. GG + GA)	1411	1410	0.83 (0.65,1.06)	0.137243	0.854028	893	1410	0.84 (0.64,1.12)	0.232413	0.924673	518	1410	0.81 (0.57,1.15)	0.240278	0.986345	700	698	0.72 (0.50,1.04)	0.0762645	0.909014	470	698	0.78 (0.52,1.16)	0.221292	0.929981	230	698	0.60 (0.35,1.05)	0.0754656	0.88112	711	712	0.94 (0.67,1.32)	0.727092	0.999902	423	712	0.92 (0.62,1.37)	0.693366	0.999774	288	712	1.00 (0.64,1.57)	0.994378	0.999842
7	GPx1	rs3448	GG	749	800	1.00 (ref)	0.0803848	0.82068	464	800	1.00 (ref)	0.0139534	0.734537	285	800	1.00 (ref)	0.413888	0.992955	355	393	1.00 (ref)	0.0921627	0.909014	232	393	1.00 (ref)	0.0371435	0.929981	123	393	1.00 (ref)	0.443515	0.999408	394	407	1.00 (ref)	0.626915	0.996676	232	407	1.00 (ref)	0.344266	0.968341	162	407	1.00 (ref)	0.827974	0.999842
			GA	542	511	1.13 (0.97,1.33)		NA	338	511	1.13 (0.95,1.36)		NA	204	511	1.13 (0.91,1.40)		NA	273	248	1.22 (0.97,1.52)		NA	181	248	1.22 (0.94,1.57)		NA	92	248	1.20 (0.87,1.66)		NA	269	263	1.06 (0.85,1.32)		NA	157	263	1.05 (0.81,1.36)		NA	112	263	1.08 (0.80,1.44)		NA
			AA	115	93	1.33 (0.99,1.79)		NA	87	93	1.58 (1.15,2.18)		NA	28	93	0.90 (0.57,1.41)		NA	68	54	1.41 (0.96,2.08)		NA	54	54	1.66 (1.09,2.52)		NA	14	54	0.90 (0.48,1.69)		NA	47	39	1.23 (0.78,1.93)		NA	33	39	1.45 (0.88,2.38)		NA	14	39	0.92 (0.48,1.75)		NA
			Additive*	1406	1404	1.14 (1.02,1.29)	0.0252424	0.753499	889	1404	1.20 (1.05,1.37)	0.00598499	0.628734	517	1404	1.04 (0.88,1.23)	0.654694	0.998844	696	695	1.20 (1.02,1.41)	0.0295506	0.909014	467	695	1.26 (1.05,1.51)	0.0112342	0.892281	229	695	1.06 (0.83,1.35)	0.640605	0.999988	710	709	1.08 (0.91,1.29)	0.358468	0.961822	422	709	1.13 (0.92,1.37)	0.240986	0.957266	288	709	1.02 (0.81,1.29)	0.853668	0.999842
			Dominant (GA + AA vs. GG)	1406	1404	1.16 (1.00,1.35)	0.0473808	0.791137	889	1404	1.20 (1.01,1.43)	0.0343252	0.856477	517	1404	1.10 (0.89,1.35)	0.37716	0.990841	696	695	1.25 (1.01,1.55)	0.0393202	0.909014	467	695	1.30 (1.02,1.65)	0.0322952	0.929981	229	695	1.15 (0.85,1.56)	0.372386	0.990831	710	709	1.08 (0.88,1.34)	0.461038	0.985577	422	709	1.10 (0.86,1.41)	0.455199	0.98117	288	709	1.06 (0.80,1.40)	0.701169	0.999842
			Recessive (AA vs. GG + GA)	1406	1404	1.27 (0.95,1.69)	0.104591	0.833112	889	1404	1.51 (1.11,2.05)	0.00945877	0.717029	517	1404	0.86 (0.55,1.33)	0.490215	0.998844	696	695	1.31 (0.89,1.91)	0.167016	0.909014	467	695	1.54 (1.03,2.30)	0.0374792	0.929981	229	695	0.83 (0.45,1.54)	0.558327	0.999988	710	709	1.20 (0.77,1.87)	0.417899	0.980089	422	709	1.42 (0.87,2.31)	0.155802	0.955119	288	709	0.89 (0.47,1.68)	0.721583	0.999842
8	GPx1	rs9818758	GG	980	919	1.00 (ref)	0.0367058	0.78859	626	919	1.00 (ref)	0.0177764	0.756487	354	919	1.00 (ref)	0.407815	0.992955	491	450	1.00 (ref)	0.0751652	0.909014	333	450	1.00 (ref)	0.102161	0.929981	158	450	1.00 (ref)	0.319727	0.970465	489	469	1.00 (ref)	0.158333	0.931579	293	469	1.00 (ref)	0.0415151	0.955119	196	469	1.00 (ref)	0.923258	0.999842
			GA	390	452	0.81 (0.68,0.95)		NA	239	452	0.76 (0.63,0.92)		NA	151	452	0.89 (0.71,1.12)		NA	192	223	0.79 (0.62,0.99)		NA	127	223	0.77 (0.59,1.00)		NA	65	223	0.82 (0.59,1.15)		NA	198	229	0.83 (0.66,1.04)		NA	112	229	0.76 (0.58,1.00)		NA	86	229	0.95 (0.70,1.29)		NA
			AA	50	50	0.94 (0.63,1.40)		NA	35	50	1.05 (0.67,1.64)		NA	15	50	0.73 (0.40,1.33)		NA	22	29	0.69 (0.39,1.22)		NA	15	29	0.71 (0.37,1.36)		NA	7	29	0.61 (0.26,1.44)		NA	28	21	1.29 (0.72,2.30)		NA	20	21	1.54 (0.82,2.90)		NA	8	21	0.89 (0.38,2.06)		NA
			Additive*	1420	1421	0.86 (0.76,0.99)	0.0346349	0.783231	900	1421	0.86 (0.73,1.00)	0.0512117	0.869629	520	1421	0.88 (0.73,1.06)	0.185182	0.971396	705	702	0.80 (0.66,0.97)	0.0243093	0.909014	475	702	0.79 (0.64,0.99)	0.0380031	0.929981	230	702	0.81 (0.61,1.07)	0.132091	0.905238	715	719	0.93 (0.77,1.13)	0.460831	0.985577	425	719	0.93 (0.74,1.15)	0.494283	0.986558	290	719	0.95 (0.73,1.23)	0.690463	0.999842
			Dominant (GA + AA vs. GG)	1420	1421	0.82 (0.70,0.96)	0.0133987	0.722085	900	1421	0.79 (0.66,0.95)	0.0118545	0.724318	520	1421	0.88 (0.71,1.09)	0.233644	0.984668	705	702	0.77 (0.62,0.97)	0.0255507	0.909014	475	702	0.76 (0.59,0.98)	0.0334969	0.929981	230	702	0.80 (0.58,1.10)	0.169835	0.919836	715	719	0.87 (0.69,1.08)	0.205188	0.937992	425	719	0.83 (0.64,1.07)	0.150374	0.955119	290	719	0.95 (0.70,1.27)	0.712032	0.999842
			Recessive (AA vs. GG + GA)	1420	1421	1.00 (0.67,1.49)	0.998563	0.999932	900	1421	1.14 (0.73,1.77)	0.569861	0.983935	520	1421	0.76 (0.42,1.37)	0.363936	0.989444	705	702	0.74 (0.42,1.31)	0.297808	0.931034	475	702	0.77 (0.41,1.47)	0.426506	0.977846	230	702	0.65 (0.28,1.52)	0.319524	0.970465	715	719	1.36 (0.76,2.43)	0.293763	0.955555	425	719	1.67 (0.89,3.14)	0.10916	0.955119	290	719	0.90 (0.39,2.08)	0.810553	0.999842
9	GPx1	rs17650792	AA	447	475	1.00 (ref)	0.204238	0.88177	297	475	1.00 (ref)	0.690472	0.993689	150	475	1.00 (ref)	0.0459228	0.896724	220	238	1.00 (ref)	0.357661	0.945907	157	238	1.00 (ref)	0.787927	0.99994	63	238	1.00 (ref)	0.0808505	0.883781	227	237	1.00 (ref)	0.504874	0.987636	140	237	1.00 (ref)	0.864277	0.999774	87	237	1.00 (ref)	0.347734	0.999842
			AG	654	670	1.04 (0.88,1.23)		NA	405	670	0.98 (0.81,1.18)		NA	249	670	1.16 (0.92,1.47)		NA	327	330	1.08 (0.85,1.38)		NA	212	330	1.00 (0.76,1.31)		NA	115	330	1.29 (0.91,1.84)		NA	327	340	1.00 (0.79,1.27)		NA	193	340	0.97 (0.74,1.28)		NA	134	340	1.04 (0.75,1.43)		NA
			GG	263	231	1.22 (0.98,1.52)		NA	155	231	1.09 (0.84,1.40)		NA	108	231	1.46 (1.08,1.96)		NA	123	107	1.27 (0.92,1.75)		NA	78	107	1.12 (0.78,1.61)		NA	45	107	1.67 (1.06,2.65)		NA	140	124	1.18 (0.87,1.60)		NA	77	124	1.07 (0.74,1.52)		NA	63	124	1.32 (0.89,1.96)		NA
			Additive*	1364	1376	1.09 (0.98,1.22)	0.105722	0.833112	857	1376	1.03 (0.91,1.17)	0.626615	0.989306	507	1376	1.20 (1.04,1.39)	0.0144006	0.858383	670	675	1.12 (0.96,1.31)	0.164227	0.909014	447	675	1.05 (0.88,1.25)	0.606057	0.999578	223	675	1.29 (1.03,1.62)	0.0249278	0.872597	694	701	1.07 (0.92,1.25)	0.352923	0.958348	410	701	1.02 (0.86,1.22)	0.804184	0.999774	284	701	1.14 (0.93,1.39)	0.204964	0.999842
			Dominant (AG + GG vs. AA)	1364	1376	1.08 (0.92,1.27)	0.317175	0.931501	857	1376	1.01 (0.84,1.20)	0.954935	0.998708	507	1376	1.24 (0.99,1.55)	0.0610221	0.897621	670	675	1.13 (0.90,1.41)	0.309129	0.932225	447	675	1.03 (0.80,1.33)	0.830551	0.99994	223	675	1.38 (0.99,1.94)	0.0600648	0.88112	694	701	1.05 (0.84,1.31)	0.669577	0.999902	410	701	1.00 (0.77,1.29)	0.971831	0.999774	284	701	1.12 (0.82,1.51)	0.479727	0.999842
			Recessive (GG vs. AA + AG)	1364	1376	1.19 (0.98,1.45)	0.0845918	0.822017	857	1376	1.10 (0.88,1.38)	0.407034	0.967602	507	1376	1.33 (1.03,1.73)	0.0307878	0.896724	670	675	1.21 (0.91,1.61)	0.197662	0.923285	447	675	1.12 (0.81,1.56)	0.489997	0.982998	223	675	1.43 (0.96,2.14)	0.0779619	0.88112	694	701	1.18 (0.90,1.54)	0.242487	0.939242	410	701	1.08 (0.79,1.49)	0.619518	0.999774	284	701	1.29 (0.91,1.82)	0.151113	0.999842
10	GPx2	rs2412065	CC	707	770	1.00 (ref)	0.0736974	0.819248	433	770	1.00 (ref)	0.032902	0.856477	274	770	1.00 (ref)	0.461705	0.996704	339	379	1.00 (ref)	0.114175	0.909014	215	379	1.00 (ref)	0.0439593	0.929981	124	379	1.00 (ref)	0.255631	0.961699	368	391	1.00 (ref)	0.598469	0.988851	218	391	1.00 (ref)	0.535847	0.994705	150	391	1.00 (ref)	0.91247	0.999842
			CG	490	456	1.18 (1.00,1.40)		NA	324	456	1.27 (1.05,1.53)		NA	166	456	1.03 (0.82,1.29)		NA	252	227	1.25 (0.98,1.58)		NA	182	227	1.40 (1.07,1.82)		NA	70	227	0.98 (0.70,1.39)		NA	238	229	1.11 (0.88,1.40)		NA	142	229	1.13 (0.86,1.49)		NA	96	229	1.07 (0.78,1.45)		NA
			GG	40	52	0.84 (0.55,1.29)		NA	27	52	0.91 (0.56,1.49)		NA	13	52	0.69 (0.36,1.29)		NA	18	26	0.80 (0.43,1.49)		NA	15	26	1.05 (0.54,2.06)		NA	3	26	0.36 (0.10,1.21)		NA	22	26	0.90 (0.50,1.61)		NA	12	26	0.82 (0.40,1.68)		NA	10	26	0.97 (0.45,2.09)		NA
			Additive*	1237	1278	1.08 (0.94,1.24)	0.271327	0.91886	784	1278	1.15 (0.98,1.34)	0.0916179	0.869629	453	1278	0.96 (0.79,1.16)	0.64355	0.998844	609	632	1.11 (0.91,1.36)	0.303792	0.931841	412	632	1.25 (1.00,1.56)	0.0510272	0.929981	197	632	0.86 (0.64,1.16)	0.315738	0.970465	628	646	1.05 (0.86,1.27)	0.646089	0.998886	372	646	1.05 (0.83,1.31)	0.701313	0.999774	256	646	1.03 (0.80,1.34)	0.794633	0.999842
			Dominant (CG + GG vs. CC)	1237	1278	1.15 (0.98,1.35)	0.0910867	0.822017	784	1278	1.23 (1.03,1.48)	0.0244083	0.83128	453	1278	0.99 (0.79,1.24)	0.954232	0.998844	609	632	1.20 (0.95,1.51)	0.119608	0.909014	412	632	1.36 (1.05,1.76)	0.0183276	0.929981	197	632	0.92 (0.65,1.29)	0.611077	0.999988	628	646	1.09 (0.87,1.37)	0.465886	0.985577	372	646	1.10 (0.84,1.43)	0.48063	0.982367	256	646	1.06 (0.78,1.43)	0.719887	0.999842
			Recessive (GG vs. CC + CG)	1237	1278	0.79 (0.52,1.20)	0.270927	0.91886	784	1278	0.83 (0.51,1.34)	0.445882	0.973409	453	1278	0.68 (0.36,1.27)	0.223069	0.980121	609	632	0.73 (0.39,1.35)	0.317319	0.932792	412	632	0.91 (0.47,1.77)	0.791769	0.99994	197	632	0.36 (0.11,1.21)	0.0992603	0.899359	628	646	0.86 (0.48,1.54)	0.61499	0.992248	372	646	0.79 (0.39,1.59)	0.504011	0.987117	256	646	0.95 (0.45,2.02)	0.892222	0.999842
11	GPx3	rs3792795	GG	1211	1179	1.00 (ref)	0.145914	0.857434	757	1179	1.00 (ref)	0.267803	0.936871	454	1179	1.00 (ref)	0.133441	0.970806	599	578	1.00 (ref)	0.315341	0.932596	399	578	1.00 (ref)	0.439534	0.97962	200	578	1.00 (ref)	0.419565	0.997932	612	601	1.00 (ref)	0.415047	0.978861	358	601	1.00 (ref)	0.568951	0.996458	254	601	1.00 (ref)	0.381186	0.999842
			GA	204	219	0.90 (0.73,1.11)		NA	140	219	1.00 (0.79,1.26)		NA	64	219	0.76 (0.56,1.03)		NA	104	115	0.86 (0.64,1.16)		NA	75	115	0.94 (0.68,1.31)		NA	29	115	0.75 (0.48,1.17)		NA	100	104	0.95 (0.70,1.28)		NA	65	104	1.05 (0.75,1.48)		NA	35	104	0.80 (0.53,1.22)		NA
			AA	5	12	0.39 (0.14,1.12)		NA	3	12	0.35 (0.10,1.25)		NA	2	12	0.48 (0.11,2.18)		NA	2	5	0.37 (0.07,1.91)		NA	1	5	0.25 (0.03,2.21)		NA	1	5	0.67 (0.08,5.93)		NA	3	7	0.41 (0.10,1.60)		NA	2	7	0.44 (0.09,2.17)		NA	1	7	0.35 (0.04,2.95)		NA
			Additive*	1420	1410	0.86 (0.71,1.04)	0.124993	0.850398	900	1410	0.93 (0.75,1.16)	0.512793	0.982992	520	1410	0.75 (0.56,0.99)	0.0446188	0.896724	705	698	0.83 (0.63,1.09)	0.184534	0.921826	475	698	0.89 (0.65,1.20)	0.438515	0.97962	230	698	0.75 (0.50,1.15)	0.191517	0.928912	715	712	0.89 (0.68,1.17)	0.394023	0.974341	425	712	0.97 (0.71,1.33)	0.870444	0.999774	290	712	0.77 (0.52,1.13)	0.179199	0.999842
			Dominant (GA + AA vs. GG)	1420	1410	0.88 (0.72,1.08)	0.212585	0.881847	900	1410	0.96 (0.77,1.21)	0.747306	0.993689	520	1410	0.74 (0.55,1.00)	0.0526328	0.896724	705	698	0.84 (0.63,1.13)	0.246495	0.923285	475	698	0.91 (0.66,1.26)	0.579255	0.997622	230	698	0.74 (0.48,1.16)	0.188449	0.925055	715	712	0.91 (0.68,1.22)	0.544133	0.988851	425	712	1.01 (0.73,1.41)	0.93642	0.999774	290	712	0.78 (0.52,1.17)	0.225281	0.999842
			Recessive (AA vs. GG + GA)	1420	1410	0.40 (0.14,1.14)	0.0854824	0.822017	900	1410	0.35 (0.10,1.25)	0.104538	0.869629	520	1410	0.50 (0.11,2.27)	0.371211	0.989444	705	698	0.38 (0.07,1.96)	0.245643	0.923285	475	698	0.26 (0.03,2.23)	0.216714	0.929981	230	698	0.70 (0.08,6.20)	0.748463	0.999988	715	712	0.41 (0.10,1.61)	0.201113	0.937992	425	712	0.44 (0.09,2.15)	0.308391	0.962335	290	712	0.36 (0.04,3.04)	0.350978	0.999842
12	GPx4	rs2074451	CC	312	353	1.00 (ref)	0.0848059	0.822017	205	353	1.00 (ref)	0.272009	0.937287	107	353	1.00 (ref)	0.0902463	0.930474	163	172	1.00 (ref)	0.135686	0.909014	116	172	1.00 (ref)	0.352371	0.967897	47	172	1.00 (ref)	0.105918	0.899359	149	181	1.00 (ref)	0.0728838	0.911006	89	181	1.00 (ref)	0.0855764	0.955119	60	181	1.00 (ref)	0.341919	0.999842
			CA	685	666	1.19 (0.99,1.44)		NA	434	666	1.17 (0.95,1.45)		NA	251	666	1.23 (0.94,1.61)		NA	331	347	1.03 (0.79,1.35)		NA	218	347	0.98 (0.73,1.32)		NA	113	347	1.17 (0.79,1.75)		NA	354	319	1.37 (1.05,1.79)		NA	216	319	1.42 (1.03,1.94)		NA	138	319	1.31 (0.91,1.88)		NA
			AA	300	272	1.27 (1.01,1.59)		NA	184	272	1.20 (0.93,1.56)		NA	116	272	1.41 (1.03,1.93)		NA	151	121	1.35 (0.97,1.86)		NA	97	121	1.24 (0.86,1.78)		NA	54	121	1.63 (1.02,2.59)		NA	149	151	1.21 (0.88,1.66)		NA	87	151	1.18 (0.81,1.72)		NA	62	151	1.24 (0.81,1.90)		NA
			Additive*	1297	1291	1.13 (1.01,1.26)	0.0349046	0.783231	823	1291	1.10 (0.97,1.25)	0.147434	0.888733	474	1291	1.19 (1.02,1.39)	0.0294162	0.896724	645	640	1.15 (0.98,1.36)	0.0838546	0.909014	431	640	1.10 (0.92,1.32)	0.28792	0.946773	214	640	1.28 (1.01,1.61)	0.0417152	0.872597	652	651	1.10 (0.94,1.29)	0.217619	0.937992	392	651	1.09 (0.91,1.31)	0.349083	0.968341	260	651	1.12 (0.91,1.37)	0.304788	0.999842
			Dominant (CA + AA vs. CC)	1297	1291	1.21 (1.02,1.45)	0.033207	0.779554	823	1291	1.18 (0.96,1.45)	0.110302	0.869629	474	1291	1.28 (1.00,1.65)	0.0518768	0.896724	645	640	1.12 (0.87,1.44)	0.391562	0.952832	431	640	1.05 (0.79,1.39)	0.735679	0.99994	214	640	1.29 (0.89,1.89)	0.181422	0.921431	652	651	1.32 (1.02,1.70)	0.0342102	0.886015	392	651	1.34 (0.99,1.81)	0.054926	0.955119	260	651	1.29 (0.91,1.82)	0.150546	0.999842
			Recessive (AA vs. CC + CA)	1297	1291	1.13 (0.94,1.36)	0.20186	0.88177	823	1291	1.08 (0.87,1.34)	0.466183	0.976948	474	1291	1.23 (0.95,1.58)	0.112082	0.951387	645	640	1.32 (1.00,1.73)	0.0473039	0.909014	431	640	1.25 (0.92,1.70)	0.150128	0.929981	214	640	1.46 (1.00,2.13)	0.0481341	0.872597	652	651	0.98 (0.76,1.27)	0.884113	0.999902	392	651	0.93 (0.69,1.27)	0.658795	0.999774	260	651	1.04 (0.74,1.47)	0.823656	0.999842
13	GPx6	rs974334	GG	996	963	1.00 (ref)	0.0776881	0.819248	639	963	1.00 (ref)	0.0184865	0.759181	357	963	1.00 (ref)	0.827805	0.998844	490	471	1.00 (ref)	0.0943749	0.909014	334	471	1.00 (ref)	0.0109765	0.891564	156	471	1.00 (ref)	0.928183	0.999988	506	492	1.00 (ref)	0.422784	0.98044	305	492	1.00 (ref)	0.354492	0.968341	201	492	1.00 (ref)	0.790047	0.999842
			GC	358	376	0.92 (0.78,1.09)		NA	223	376	0.91 (0.75,1.11)		NA	135	376	0.93 (0.74,1.18)		NA	187	186	0.97 (0.76,1.24)		NA	127	186	0.96 (0.73,1.26)		NA	60	186	0.98 (0.69,1.39)		NA	171	190	0.87 (0.69,1.12)		NA	96	190	0.83 (0.62,1.11)		NA	75	190	0.92 (0.67,1.26)		NA
			CC	35	54	0.62 (0.40,0.96)		NA	17	54	0.46 (0.26,0.80)		NA	18	54	0.94 (0.54,1.63)		NA	16	30	0.50 (0.27,0.93)		NA	6	30	0.25 (0.10,0.62)		NA	10	30	1.14 (0.54,2.43)		NA	19	24	0.76 (0.41,1.42)		NA	11	24	0.75 (0.36,1.56)		NA	8	24	0.81 (0.35,1.85)		NA
			Additive*	1389	1393	0.87 (0.75,1.00)	0.0509979	0.791137	879	1393	0.82 (0.70,0.97)	0.0198947	0.777319	510	1393	0.95 (0.78,1.14)	0.565447	0.998844	693	687	0.86 (0.70,1.05)	0.145697	0.909014	467	687	0.79 (0.63,1.00)	0.0454452	0.929981	226	687	1.02 (0.77,1.34)	0.903753	0.999988	696	706	0.87 (0.72,1.07)	0.189469	0.935015	412	706	0.84 (0.66,1.07)	0.154065	0.955119	284	706	0.91 (0.70,1.19)	0.494703	0.999842
			Dominant (GC + CC vs. GG)	1389	1393	0.88 (0.75,1.04)	0.13874	0.854028	879	1393	0.85 (0.70,1.03)	0.0940176	0.869629	510	1393	0.93 (0.74,1.17)	0.538835	0.998844	693	687	0.90 (0.72,1.14)	0.400957	0.952832	467	687	0.86 (0.66,1.12)	0.270905	0.935187	226	687	1.00 (0.71,1.40)	0.989628	0.999988	696	706	0.86 (0.68,1.09)	0.212128	0.937992	412	706	0.82 (0.62,1.08)	0.156486	0.955119	284	706	0.91 (0.67,1.23)	0.532235	0.999842
			Recessive (CC vs. GG + GC)	1389	1393	0.63 (0.41,0.98)	0.0397077	0.789971	879	1393	0.47 (0.27,0.82)	0.00786579	0.652151	510	1393	0.95 (0.55,1.65)	0.869029	0.998844	693	687	0.50 (0.27,0.94)	0.0309488	0.909014	467	687	0.25 (0.10,0.62)	0.00278275	0.776154	226	687	1.15 (0.54,2.43)	0.716045	0.999988	696	706	0.79 (0.43,1.47)	0.459176	0.985577	412	706	0.78 (0.38,1.63)	0.512553	0.989775	284	706	0.83 (0.36,1.89)	0.654877	0.999842
14	GSTA3	rs641019	TT	566	576	1.00 (ref)	0.0973379	0.830505	354	576	1.00 (ref)	0.133675	0.878974	212	576	1.00 (ref)	0.391945	0.992204	267	296	1.00 (ref)	0.0583679	0.909014	177	296	1.00 (ref)	0.109569	0.929981	90	296	1.00 (ref)	0.177362	0.920521	299	280	1.00 (ref)	0.192081	0.937154	177	280	1.00 (ref)	0.140594	0.955119	122	280	1.00 (ref)	0.656702	0.999842
			TA	627	656	0.97 (0.83,1.14)		NA	399	656	0.98 (0.82,1.18)		NA	228	656	0.96 (0.77,1.20)		NA	326	320	1.13 (0.90,1.42)		NA	225	320	1.18 (0.91,1.52)		NA	101	320	1.07 (0.77,1.50)		NA	301	336	0.84 (0.67,1.05)		NA	174	336	0.81 (0.62,1.05)		NA	127	336	0.87 (0.65,1.18)		NA
			AA	216	177	1.25 (0.99,1.57)		NA	139	177	1.27 (0.98,1.65)		NA	77	177	1.19 (0.87,1.63)		NA	109	81	1.50 (1.07,2.11)		NA	72	81	1.48 (1.01,2.15)		NA	37	81	1.56 (0.97,2.50)		NA	107	96	1.06 (0.76,1.46)		NA	67	96	1.10 (0.76,1.60)		NA	40	96	0.97 (0.63,1.49)		NA
			Additive*	1409	1409	1.08 (0.97,1.20)	0.175697	0.874921	892	1409	1.09 (0.96,1.23)	0.183746	0.915039	517	1409	1.06 (0.91,1.23)	0.481897	0.998844	702	697	1.20 (1.03,1.40)	0.0219017	0.909014	474	697	1.21 (1.01,1.44)	0.0369574	0.929981	228	697	1.20 (0.96,1.51)	0.110737	0.90411	707	712	0.98 (0.84,1.14)	0.758439	0.999902	418	712	0.98 (0.82,1.18)	0.858781	0.999774	289	712	0.95 (0.78,1.17)	0.64038	0.999842
			Dominant (TA + AA vs. TT)	1409	1409	1.03 (0.89,1.20)	0.695773	0.988584	892	1409	1.04 (0.88,1.24)	0.647668	0.99102	517	1409	1.01 (0.82,1.24)	0.94631	0.998844	702	697	1.21 (0.97,1.50)	0.0886197	0.909014	474	697	1.24 (0.97,1.58)	0.0863075	0.929981	228	697	1.17 (0.85,1.60)	0.338549	0.97774	707	712	0.88 (0.71,1.10)	0.262175	0.946526	418	712	0.87 (0.68,1.12)	0.273074	0.959616	289	712	0.89 (0.67,1.18)	0.43276	0.999842
			Recessive (AA vs. TT + TA)	1409	1409	1.26 (1.02,1.57)	0.0329296	0.779554	892	1409	1.28 (1.00,1.64)	0.0459903	0.869629	517	1409	1.22 (0.91,1.63)	0.188455	0.973042	702	697	1.40 (1.03,1.92)	0.0333295	0.909014	474	697	1.35 (0.96,1.92)	0.0884136	0.929981	228	697	1.50 (0.97,2.32)	0.0692517	0.88112	707	712	1.16 (0.86,1.57)	0.333541	0.95758	418	712	1.23 (0.87,1.74)	0.234892	0.957034	289	712	1.04 (0.69,1.56)	0.848057	0.999842
15	LRP2	rs12614394	AA	711	668	1.00 (ref)	0.0886652	0.822017	454	668	1.00 (ref)	0.22643	0.923716	257	668	1.00 (ref)	0.178133	0.970806	358	322	1.00 (ref)	0.07821	0.909014	241	322	1.00 (ref)	0.322947	0.957264	117	322	1.00 (ref)	0.089876	0.892123	353	346	1.00 (ref)	0.490589	0.987455	213	346	1.00 (ref)	0.577252	0.996458	140	346	1.00 (ref)	0.646903	0.999842
			AG	585	590	0.93 (0.80,1.09)		NA	366	590	0.91 (0.76,1.09)		NA	219	590	0.96 (0.78,1.19)		NA	284	300	0.84 (0.67,1.06)		NA	190	300	0.86 (0.67,1.10)		NA	94	300	0.83 (0.60,1.14)		NA	301	290	1.02 (0.82,1.27)		NA	176	290	0.99 (0.76,1.27)		NA	125	290	1.06 (0.79,1.42)		NA
			GG	107	136	0.74 (0.56,0.97)		NA	70	136	0.77 (0.56,1.06)		NA	37	136	0.69 (0.46,1.02)		NA	52	69	0.66 (0.45,0.98)		NA	38	69	0.77 (0.49,1.19)		NA	14	69	0.51 (0.28,0.96)		NA	55	67	0.81 (0.55,1.19)		NA	32	67	0.78 (0.50,1.24)		NA	23	67	0.83 (0.49,1.39)		NA
			Additive*	1403	1394	0.89 (0.79,1.00)	0.0432539	0.789971	890	1394	0.89 (0.78,1.02)	0.0905453	0.869629	513	1394	0.88 (0.75,1.04)	0.130977	0.96719	694	691	0.83 (0.70,0.98)	0.0247945	0.909014	469	691	0.87 (0.72,1.05)	0.135071	0.929981	225	691	0.77 (0.60,0.98)	0.0332671	0.872597	709	703	0.95 (0.80,1.11)	0.506504	0.988851	421	703	0.93 (0.77,1.12)	0.428773	0.974802	288	703	0.97 (0.78,1.20)	0.777923	0.999842
			Dominant (AG + GG vs. AA)	1403	1394	0.89 (0.77,1.04)	0.141353	0.854028	890	1394	0.89 (0.75,1.05)	0.162429	0.903	513	1394	0.91 (0.74,1.12)	0.365036	0.989444	694	691	0.81 (0.65,1.00)	0.0534818	0.909014	469	691	0.84 (0.66,1.07)	0.155075	0.929981	225	691	0.77 (0.56,1.05)	0.09382	0.895178	709	703	0.98 (0.79,1.21)	0.848066	0.999902	421	703	0.95 (0.74,1.21)	0.666314	0.999774	288	703	1.02 (0.77,1.35)	0.904188	0.999842
			Recessive (GG vs. AA + AG)	1403	1394	0.76 (0.58,0.99)	0.0446171	0.789971	890	1394	0.81 (0.59,1.09)	0.164314	0.903	513	1394	0.70 (0.48,1.03)	0.0684568	0.907995	694	691	0.72 (0.49,1.05)	0.0896425	0.909014	469	691	0.82 (0.54,1.26)	0.370042	0.968491	225	691	0.56 (0.31,1.03)	0.0625299	0.88112	709	703	0.80 (0.55,1.16)	0.238135	0.937992	421	703	0.79 (0.51,1.23)	0.297346	0.961331	288	703	0.81 (0.49,1.33)	0.400364	0.999842
16	LRP2	rs2229266	GG	740	803	1.00 (ref)	0.0674341	0.817503	451	803	1.00 (ref)	0.0086483	0.688799	289	803	1.00 (ref)	0.257293	0.989444	382	388	1.00 (ref)	0.884072	0.999899	255	388	1.00 (ref)	0.720992	0.99994	127	388	1.00 (ref)	0.957168	0.999988	358	415	1.00 (ref)	0.0101147	0.749637	196	415	1.00 (ref)	0.000541908	0.496536	162	415	1.00 (ref)	0.132032	0.999842
			GA	549	497	1.20 (1.02,1.40)		NA	352	497	1.27 (1.06,1.52)		NA	197	497	1.10 (0.88,1.36)		NA	255	254	1.02 (0.81,1.28)		NA	170	254	1.03 (0.80,1.33)		NA	85	254	0.99 (0.72,1.37)		NA	294	243	1.41 (1.13,1.76)		NA	182	243	1.59 (1.23,2.06)		NA	112	243	1.17 (0.87,1.57)		NA
			AA	112	105	1.17 (0.88,1.55)		NA	83	105	1.43 (1.05,1.96)		NA	29	105	0.76 (0.49,1.18)		NA	55	51	1.11 (0.74,1.67)		NA	39	51	1.21 (0.77,1.90)		NA	16	51	0.91 (0.50,1.68)		NA	57	54	1.23 (0.82,1.84)		NA	44	54	1.75 (1.13,2.71)		NA	13	54	0.61 (0.32,1.16)		NA
			Additive*	1401	1405	1.13 (1.01,1.27)	0.0404767	0.789971	886	1405	1.23 (1.07,1.40)	0.00237596	0.480657	515	1405	0.98 (0.83,1.15)	0.770422	0.998844	692	693	1.04 (0.88,1.23)	0.66627	0.988302	464	693	1.07 (0.89,1.29)	0.479488	0.982998	228	693	0.97 (0.76,1.24)	0.820539	0.999988	709	712	1.23 (1.04,1.45)	0.0140082	0.812636	422	712	1.42 (1.18,1.71)	0.000231027	0.258724	287	712	0.96 (0.77,1.20)	0.720264	0.999842
			Dominant (GA + AA vs. GG)	1401	1405	1.19 (1.03,1.39)	0.0206179	0.746686	886	1405	1.30 (1.09,1.54)	0.00281057	0.490536	515	1405	1.04 (0.84,1.28)	0.716901	0.998844	692	693	1.03 (0.83,1.28)	0.765621	0.994132	464	693	1.06 (0.84,1.35)	0.622524	0.99994	228	693	0.98 (0.72,1.33)	0.894205	0.999988	709	712	1.38 (1.11,1.70)	0.00305025	0.715507	422	712	1.62 (1.27,2.07)	0.000115178	0.14511	287	712	1.06 (0.80,1.41)	0.66487	0.999842
			Recessive (AA vs. GG + GA)	1401	1405	1.08 (0.82,1.43)	0.573005	0.976894	886	1405	1.30 (0.96,1.76)	0.0890445	0.869629	515	1405	0.73 (0.48,1.13)	0.158075	0.970806	692	693	1.10 (0.74,1.64)	0.637379	0.988302	464	693	1.19 (0.76,1.85)	0.443434	0.979759	228	693	0.91 (0.50,1.66)	0.76982	0.999988	709	712	1.07 (0.72,1.58)	0.736934	0.999902	422	712	1.44 (0.94,2.19)	0.093166	0.955119	287	712	0.58 (0.31,1.08)	0.0854351	0.999842
17	LRP2	rs2389557	AA	350	328	1.00 (ref)	0.126228	0.850398	216	328	1.00 (ref)	0.524096	0.983839	134	328	1.00 (ref)	0.0596801	0.897621	163	166	1.00 (ref)	0.290867	0.928766	107	166	1.00 (ref)	0.666323	0.99994	56	166	1.00 (ref)	0.131634	0.905238	187	162	1.00 (ref)	0.216334	0.937992	109	162	1.00 (ref)	0.453888	0.98117	78	162	1.00 (ref)	0.237953	0.999842
			AG	704	666	0.99 (0.82,1.19)		NA	440	666	1.00 (0.81,1.23)		NA	264	666	0.98 (0.76,1.26)		NA	356	327	1.11 (0.85,1.45)		NA	235	327	1.12 (0.83,1.52)		NA	121	327	1.11 (0.76,1.62)		NA	348	339	0.89 (0.68,1.15)		NA	205	339	0.90 (0.66,1.21)		NA	143	339	0.87 (0.62,1.23)		NA
			GG	311	351	0.82 (0.66,1.02)		NA	206	351	0.89 (0.69,1.14)		NA	105	351	0.73 (0.54,0.98)		NA	153	173	0.90 (0.66,1.22)		NA	109	173	1.01 (0.71,1.43)		NA	44	173	0.74 (0.46,1.17)		NA	158	178	0.76 (0.56,1.03)		NA	97	178	0.80 (0.56,1.13)		NA	61	178	0.71 (0.47,1.06)		NA
			Additive*	1365	1345	0.91 (0.82,1.01)	0.0824279	0.822017	862	1345	0.94 (0.83,1.07)	0.34368	0.95853	503	1345	0.86 (0.74,0.99)	0.0423748	0.896724	672	666	0.95 (0.81,1.11)	0.493755	0.973061	451	666	1.00 (0.84,1.20)	0.959587	0.99994	221	666	0.87 (0.69,1.08)	0.209676	0.93169	693	679	0.87 (0.75,1.02)	0.0810729	0.919337	411	679	0.89 (0.75,1.07)	0.208806	0.955119	282	679	0.84 (0.69,1.03)	0.0928058	0.999842
			Dominant (AG + GG vs. AA)	1365	1345	0.93 (0.78,1.11)	0.42265	0.952409	862	1345	0.96 (0.79,1.17)	0.68645	0.993689	503	1345	0.89 (0.70,1.13)	0.348251	0.989444	672	666	1.04 (0.80,1.33)	0.785256	0.997326	451	666	1.09 (0.82,1.44)	0.57026	0.996717	221	666	0.98 (0.69,1.41)	0.919832	0.999988	693	679	0.84 (0.66,1.08)	0.177437	0.931831	411	679	0.86 (0.65,1.15)	0.310334	0.962335	282	679	0.82 (0.59,1.12)	0.213982	0.999842
			Recessive (GG vs. AA + AG)	1365	1345	0.83 (0.70,0.99)	0.0424723	0.789971	862	1345	0.89 (0.73,1.09)	0.255857	0.93223	503	1345	0.74 (0.57,0.95)	0.0178933	0.858699	672	666	0.84 (0.65,1.08)	0.16695	0.909014	451	666	0.93 (0.70,1.24)	0.631356	0.99994	221	666	0.69 (0.47,1.00)	0.0527686	0.88112	693	679	0.83 (0.65,1.06)	0.133699	0.931579	411	679	0.86 (0.64,1.15)	0.299691	0.961331	282	679	0.77 (0.55,1.08)	0.133931	0.999842
18	LRP2	rs700552	GG	611	603	1.00 (ref)	0.118531	0.850398	378	603	1.00 (ref)	0.32695	0.951253	233	603	1.00 (ref)	0.0843289	0.917435	296	313	1.00 (ref)	0.0490385	0.909014	200	313	1.00 (ref)	0.0869841	0.929981	96	313	1.00 (ref)	0.244013	0.952581	315	290	1.00 (ref)	0.297855	0.956045	178	290	1.00 (ref)	0.936212	0.999774	137	290	1.00 (ref)	0.0454235	0.999842
			GC	656	627	1.04 (0.88,1.21)		NA	422	627	1.09 (0.91,1.31)		NA	234	627	0.95 (0.77,1.18)		NA	345	301	1.21 (0.97,1.51)		NA	233	301	1.23 (0.96,1.58)		NA	112	301	1.19 (0.86,1.65)		NA	311	326	0.88 (0.71,1.10)		NA	189	326	0.96 (0.74,1.25)		NA	122	326	0.78 (0.58,1.04)		NA
			CC	146	181	0.80 (0.63,1.03)		NA	96	181	0.89 (0.67,1.19)		NA	50	181	0.67 (0.47,0.96)		NA	61	81	0.80 (0.55,1.16)		NA	40	81	0.82 (0.54,1.25)		NA	21	81	0.78 (0.46,1.35)		NA	85	100	0.79 (0.56,1.10)		NA	56	100	0.94 (0.64,1.38)		NA	29	100	0.58 (0.37,0.93)		NA
			Additive*	1413	1411	0.94 (0.84,1.05)	0.260159	0.912543	896	1411	0.99 (0.87,1.12)	0.873643	0.996814	517	1411	0.86 (0.74,1.01)	0.0597265	0.897621	702	695	1.00 (0.85,1.17)	0.979228	0.999899	473	695	1.01 (0.85,1.22)	0.88035	0.99994	229	695	0.98 (0.78,1.24)	0.885391	0.999988	711	716	0.89 (0.76,1.03)	0.119741	0.931579	423	716	0.97 (0.81,1.16)	0.723853	0.999774	288	716	0.77 (0.62,0.95)	0.0128096	0.999842
			Dominant (GC + CC vs. GG)	1413	1411	0.98 (0.85,1.14)	0.8317	0.997345	896	1411	1.05 (0.88,1.24)	0.589188	0.98421	517	1411	0.89 (0.72,1.09)	0.261456	0.989444	702	695	1.12 (0.91,1.39)	0.285967	0.927382	473	695	1.15 (0.90,1.46)	0.265934	0.935018	229	695	1.10 (0.81,1.51)	0.528508	0.999988	711	716	0.86 (0.70,1.06)	0.162667	0.931579	423	716	0.96 (0.75,1.23)	0.725554	0.999774	288	716	0.73 (0.55,0.97)	0.0271999	0.999842
			Recessive (CC vs. GG + GC)	1413	1411	0.79 (0.62,0.99)	0.0435216	0.789971	896	1411	0.85 (0.65,1.12)	0.247686	0.926947	517	1411	0.69 (0.49,0.96)	0.0293398	0.896724	702	695	0.72 (0.51,1.03)	0.0715838	0.909014	473	695	0.74 (0.49,1.10)	0.135513	0.929981	229	695	0.71 (0.43,1.19)	0.199545	0.929039	711	716	0.84 (0.61,1.15)	0.267528	0.949269	423	716	0.96 (0.67,1.38)	0.839287	0.999774	288	716	0.66 (0.43,1.03)	0.069948	0.999842
19	LRP2	rs9789747	AA	917	935	1.00 (ref)	0.129002	0.850398	582	935	1.00 (ref)	0.396043	0.966547	335	935	1.00 (ref)	0.108948	0.94827	454	446	1.00 (ref)	0.0433529	0.909014	310	446	1.00 (ref)	0.0814005	0.929981	144	446	1.00 (ref)	0.0800165	0.882193	463	489	1.00 (ref)	0.460547	0.985577	272	489	1.00 (ref)	0.457217	0.98117	191	489	1.00 (ref)	0.612345	0.999842
			AG	417	430	0.99 (0.84,1.17)		NA	265	430	0.98 (0.82,1.18)		NA	152	430	1.01 (0.80,1.26)		NA	201	229	0.87 (0.69,1.09)		NA	132	229	0.82 (0.63,1.06)		NA	69	229	0.96 (0.68,1.34)		NA	216	201	1.14 (0.90,1.44)		NA	133	201	1.19 (0.91,1.55)		NA	83	201	1.06 (0.78,1.45)		NA
			GG	65	44	1.49 (1.01,2.22)		NA	38	44	1.35 (0.86,2.12)		NA	27	44	1.71 (1.03,2.83)		NA	37	20	1.78 (1.01,3.12)		NA	23	20	1.57 (0.84,2.94)		NA	14	20	2.23 (1.08,4.61)		NA	28	24	1.23 (0.70,2.16)		NA	15	24	1.09 (0.56,2.13)		NA	13	24	1.41 (0.69,2.88)		NA
			Additive*	1399	1409	1.08 (0.94,1.23)	0.2623	0.913665	885	1409	1.05 (0.90,1.22)	0.53913	0.983839	514	1409	1.12 (0.94,1.35)	0.208044	0.975603	692	695	1.03 (0.85,1.24)	0.752518	0.990972	465	695	0.97 (0.78,1.20)	0.754171	0.99994	227	695	1.16 (0.88,1.51)	0.286357	0.969211	707	714	1.13 (0.93,1.36)	0.216977	0.937992	420	714	1.13 (0.91,1.41)	0.277716	0.959616	287	714	1.11 (0.87,1.43)	0.396894	0.999842
			Dominant (AG + GG vs. AA)	1399	1409	1.04 (0.89,1.22)	0.62016	0.985357	885	1409	1.02 (0.85,1.22)	0.85235	0.996814	514	1409	1.07 (0.86,1.33)	0.529877	0.998844	692	695	0.94 (0.75,1.17)	0.583939	0.979827	465	695	0.88 (0.68,1.13)	0.304476	0.949385	227	695	1.06 (0.77,1.45)	0.73136	0.999988	707	714	1.15 (0.92,1.44)	0.222552	0.937992	420	714	1.17 (0.91,1.52)	0.219551	0.955119	287	714	1.10 (0.82,1.48)	0.528236	0.999842
			Recessive (GG vs. AA + AG)	1399	1409	1.50 (1.01,2.22)	0.0431519	0.789971	885	1409	1.36 (0.87,2.12)	0.177538	0.908385	514	1409	1.71 (1.04,2.81)	0.0352738	0.896724	692	695	1.86 (1.07,3.25)	0.0288644	0.909014	465	695	1.68 (0.90,3.12)	0.100448	0.929981	227	695	2.26 (1.10,4.64)	0.0256298	0.872597	707	714	1.18 (0.67,2.06)	0.562996	0.988851	420	714	1.03 (0.53,2.01)	0.923325	0.999774	287	714	1.39 (0.69,2.81)	0.362533	0.999842
20	LRP2	rs10199676	CC	1099	1105	1.00 (ref)	0.662279	0.987845	695	1105	1.00 (ref)	0.966334	0.998708	404	1105	1.00 (ref)	0.0930179	0.942961	539	554	1.00 (ref)	0.58727	0.980499	365	554	1.00 (ref)	0.838248	0.99994	174	554	1.00 (ref)	0.163054	0.918105	560	551	1.00 (ref)	0.673122	0.999902	330	551	1.00 (ref)	0.921847	0.999774	230	551	1.00 (ref)	0.338839	0.999842
			CA	290	282	1.03 (0.86,1.24)		NA	180	282	1.00 (0.81,1.24)		NA	110	282	1.08 (0.84,1.39)		NA	147	133	1.14 (0.87,1.49)		NA	95	133	1.08 (0.80,1.45)		NA	52	133	1.25 (0.86,1.82)		NA	143	149	0.95 (0.73,1.23)		NA	85	149	0.94 (0.69,1.27)		NA	58	149	0.97 (0.68,1.37)		NA
			AA	22	28	0.79 (0.45,1.39)		NA	19	28	1.08 (0.60,1.96)		NA	3	28	0.28 (0.08,0.94)		NA	11	13	0.88 (0.39,1.98)		NA	10	13	1.18 (0.51,2.75)		NA	1	13	0.22 (0.03,1.75)		NA	11	15	0.72 (0.32,1.59)		NA	9	15	0.98 (0.42,2.28)		NA	2	15	0.33 (0.07,1.46)		NA
			Additive*	1411	1415	0.99 (0.84,1.16)	0.898024	0.997865	894	1415	1.02 (0.85,1.21)	0.867869	0.996814	517	1415	0.94 (0.75,1.17)	0.566265	0.998844	697	700	1.08 (0.86,1.36)	0.528317	0.979617	470	700	1.08 (0.84,1.39)	0.553188	0.994799	227	700	1.05 (0.75,1.46)	0.788508	0.999988	714	715	0.92 (0.73,1.15)	0.451929	0.984709	424	715	0.95 (0.74,1.23)	0.723957	0.999774	290	715	0.87 (0.64,1.18)	0.360159	0.999842
			Dominant (CA + AA vs. CC)	1411	1415	1.01 (0.85,1.21)	0.900903	0.99858	894	1415	1.01 (0.82,1.24)	0.919495	0.998708	517	1415	1.01 (0.79,1.29)	0.963082	0.998844	697	700	1.12 (0.86,1.44)	0.406265	0.955673	470	700	1.09 (0.81,1.45)	0.577184	0.997434	227	700	1.16 (0.80,1.67)	0.430647	0.997932	714	715	0.93 (0.72,1.19)	0.555306	0.988851	424	715	0.94 (0.70,1.26)	0.693084	0.999774	290	715	0.91 (0.65,1.28)	0.583797	0.999842
			Recessive (AA vs. CC + CA)	1411	1415	0.79 (0.45,1.38)	0.401527	0.948424	894	1415	1.08 (0.60,1.96)	0.795097	0.993689	517	1415	0.28 (0.08,0.92)	0.036176	0.896724	697	700	0.85 (0.38,1.92)	0.698573	0.989981	470	700	1.16 (0.50,2.70)	0.728319	0.99994	227	700	0.21 (0.03,1.65)	0.138435	0.905238	714	715	0.73 (0.33,1.60)	0.428008	0.98044	424	715	0.99 (0.42,2.31)	0.98149	0.999774	290	715	0.33 (0.07,1.46)	0.144266	0.999842
21	LRP2	rs3845732	GG	793	824	1.00 (ref)	0.68881	0.987845	487	824	1.00 (ref)	0.447706	0.973409	306	824	1.00 (ref)	0.0839702	0.917435	375	421	1.00 (ref)	0.0500955	0.909014	245	421	1.00 (ref)	0.0482454	0.929981	130	421	1.00 (ref)	0.0226134	0.872597	418	403	1.00 (ref)	0.385843	0.97389	242	403	1.00 (ref)	0.701128	0.999774	176	403	1.00 (ref)	0.188667	0.999842
			GA	470	458	1.07 (0.91,1.25)		NA	301	458	1.10 (0.91,1.32)		NA	169	458	1.02 (0.82,1.28)		NA	249	210	1.34 (1.06,1.69)		NA	165	210	1.36 (1.04,1.77)		NA	84	210	1.36 (0.98,1.89)		NA	221	248	0.86 (0.68,1.08)		NA	136	248	0.90 (0.68,1.17)		NA	85	248	0.80 (0.59,1.09)		NA
			AA	63	68	0.96 (0.67,1.37)		NA	51	68	1.22 (0.83,1.79)		NA	12	68	0.49 (0.26,0.93)		NA	34	35	1.08 (0.66,1.79)		NA	30	35	1.45 (0.86,2.45)		NA	4	35	0.37 (0.13,1.07)		NA	29	33	0.84 (0.49,1.43)		NA	21	33	1.02 (0.57,1.84)		NA	8	33	0.58 (0.26,1.30)		NA
			Additive*	1326	1350	1.03 (0.90,1.17)	0.69618	0.988584	839	1350	1.10 (0.95,1.27)	0.205277	0.915393	487	1350	0.90 (0.75,1.08)	0.260788	0.989444	658	666	1.19 (0.99,1.44)	0.0620775	0.909014	440	666	1.28 (1.04,1.57)	0.0182861	0.929981	218	666	1.03 (0.79,1.35)	0.826463	0.999988	668	684	0.88 (0.73,1.06)	0.187192	0.935015	399	684	0.94 (0.76,1.17)	0.602514	0.999597	269	684	0.79 (0.61,1.02)	0.0680655	0.999842
			Dominant (GA + AA vs. GG)	1326	1350	1.05 (0.90,1.23)	0.523528	0.972546	839	1350	1.11 (0.93,1.33)	0.246411	0.926947	487	1350	0.96 (0.77,1.19)	0.697036	0.998844	658	666	1.30 (1.04,1.63)	0.02074	0.909014	440	666	1.37 (1.07,1.76)	0.0142505	0.929981	218	666	1.21 (0.88,1.67)	0.239934	0.950119	668	684	0.86 (0.69,1.07)	0.168224	0.931579	399	684	0.91 (0.70,1.18)	0.469657	0.982367	269	684	0.77 (0.57,1.04)	0.0937994	0.999842
			Recessive (AA vs. GG + GA)	1326	1350	0.93 (0.65,1.33)	0.698899	0.988645	839	1350	1.17 (0.80,1.72)	0.41121	0.968264	487	1350	0.49 (0.26,0.92)	0.0266909	0.893752	658	666	0.97 (0.59,1.59)	0.90081	0.999899	440	666	1.29 (0.77,2.16)	0.337243	0.963504	218	666	0.33 (0.11,0.95)	0.0402297	0.872597	668	684	0.89 (0.53,1.50)	0.664453	0.999902	399	684	1.07 (0.60,1.90)	0.820959	0.999774	269	684	0.63 (0.28,1.40)	0.256137	0.999842
22	SECISBP2 (SBP2)	rs7470318	GG	1059	1064	1.00 (ref)	0.145597	0.857254	673	1064	1.00 (ref)	0.123511	0.871812	386	1064	1.00 (ref)	0.764115	0.998844	529	528	1.00 (ref)	0.248158	0.923285	355	528	1.00 (ref)	0.702398	0.99994	174	528	1.00 (ref)	0.879445	0.999988	530	536	1.00 (ref)	0.486453	0.985759	318	536	1.00 (ref)	0.520277	0.989905	212	536	1.00 (ref)	0.693924	0.999842
			GA	225	208	1.08 (0.88,1.34)		NA	139	208	1.07 (0.84,1.35)		NA	86	208	1.09 (0.82,1.44)		NA	110	96	1.14 (0.84,1.55)		NA	74	96	1.16 (0.82,1.62)		NA	36	96	1.12 (0.73,1.72)		NA	115	112	1.04 (0.78,1.39)		NA	65	112	0.99 (0.71,1.39)		NA	50	112	1.08 (0.74,1.58)		NA
			AA	4	11	0.35 (0.11,1.11)		NA	1	11	0.13 (0.02,0.99)		NA	3	11	0.76 (0.21,2.79)		NA	2	6	0.31 (0.06,1.58)		NA	0	6	0.00 (0.00, Inf)		NA	2	6	1.07 (0.21,5.50)		NA	2	5	0.37 (0.07,1.97)		NA	1	5	0.28 (0.03,2.47)		NA	1	5	0.44 (0.05,3.91)		NA
			Additive*	1288	1283	1.00 (0.83,1.22)	0.96071	0.999932	813	1283	0.96 (0.77,1.20)	0.737988	0.993689	475	1283	1.05 (0.81,1.36)	0.710082	0.998844	641	630	1.04 (0.78,1.37)	0.803951	0.998947	429	630	1.01 (0.73,1.39)	0.962456	0.99994	212	630	1.10 (0.75,1.62)	0.633033	0.999988	647	653	0.98 (0.75,1.29)	0.878488	0.999902	384	653	0.92 (0.67,1.27)	0.630724	0.999774	263	653	1.02 (0.72,1.45)	0.91454	0.999842
			Dominant (GA + AA vs. GG)	1288	1283	1.05 (0.85,1.28)	0.666575	0.987845	813	1283	1.01 (0.80,1.28)	0.903945	0.998708	475	1283	1.07 (0.81,1.42)	0.619059	0.998844	641	630	1.09 (0.81,1.47)	0.561279	0.979827	429	630	1.08 (0.78,1.52)	0.635195	0.99994	212	630	1.11 (0.73,1.70)	0.61433	0.999988	647	653	1.01 (0.76,1.34)	0.94436	0.999902	384	653	0.96 (0.68,1.34)	0.792757	0.999774	263	653	1.05 (0.73,1.53)	0.783486	0.999842
			Recessive (AA vs. GG + GA)	1288	1283	0.34 (0.11,1.09)	0.0705421	0.818476	813	1283	0.13 (0.02,0.98)	0.0482054	0.869629	475	1283	0.75 (0.21,2.76)	0.666722	0.998844	641	630	0.31 (0.06,1.55)	0.153396	0.909014	429	630	0.00 (0.00, Inf)	0.979492	0.99994	212	630	1.05 (0.20,5.41)	0.954585	0.999988	647	653	0.37 (0.07,1.95)	0.242304	0.939242	384	653	0.28 (0.03,2.47)	0.253352	0.957817	263	653	0.44 (0.05,3.86)	0.456955	0.999842
23	SECISBP2 (SBP2)	rs3763616	GG	746	782	1.00 (ref)	0.222278	0.886573	485	782	1.00 (ref)	0.768355	0.993689	261	782	1.00 (ref)	0.0434059	0.896724	387	379	1.00 (ref)	0.557167	0.979827	267	379	1.00 (ref)	0.560092	0.996616	120	379	1.00 (ref)	0.67682	0.999988	359	403	1.00 (ref)	0.00616907	0.727946	218	403	1.00 (ref)	0.105883	0.955119	141	403	1.00 (ref)	0.00527549	0.999842
			GA	572	524	1.14 (0.98,1.33)		NA	346	524	1.06 (0.89,1.27)		NA	226	524	1.30 (1.05,1.60)		NA	264	271	0.95 (0.76,1.19)		NA	171	271	0.90 (0.70,1.16)		NA	93	271	1.04 (0.75,1.43)		NA	308	253	1.36 (1.09,1.70)		NA	175	253	1.27 (0.98,1.64)		NA	133	253	1.51 (1.13,2.01)		NA
			AA	89	95	0.98 (0.72,1.33)		NA	58	95	0.99 (0.70,1.40)		NA	31	95	0.96 (0.62,1.48)		NA	48	38	1.22 (0.78,1.92)		NA	32	38	1.15 (0.69,1.90)		NA	16	38	1.33 (0.71,2.51)		NA	41	57	0.80 (0.52,1.23)		NA	26	57	0.84 (0.51,1.39)		NA	15	57	0.73 (0.39,1.34)		NA
			Additive*	1407	1401	1.06 (0.94,1.20)	0.331517	0.931501	889	1401	1.03 (0.90,1.18)	0.701861	0.993689	518	1401	1.12 (0.95,1.32)	0.162149	0.970806	699	688	1.02 (0.86,1.22)	0.798831	0.998947	470	688	0.98 (0.81,1.19)	0.857983	0.99994	229	688	1.09 (0.85,1.41)	0.481823	0.999988	708	713	1.09 (0.92,1.30)	0.29326	0.955555	419	713	1.07 (0.88,1.30)	0.506718	0.987968	289	713	1.13 (0.91,1.41)	0.28391	0.999842
			Dominant (GA + AA vs. GG)	1407	1401	1.12 (0.96,1.30)	0.147665	0.858952	889	1401	1.05 (0.89,1.25)	0.554862	0.983839	518	1401	1.24 (1.01,1.53)	0.0367025	0.896724	699	688	0.98 (0.79,1.22)	0.871038	0.999899	470	688	0.93 (0.73,1.19)	0.571801	0.996717	229	688	1.07 (0.79,1.46)	0.652467	0.999988	708	713	1.26 (1.02,1.55)	0.0322639	0.873114	419	713	1.19 (0.93,1.52)	0.161001	0.955119	289	713	1.36 (1.03,1.80)	0.0287246	0.999842
			Recessive (AA vs. GG + GA)	1407	1401	0.93 (0.69,1.25)	0.620092	0.985357	889	1401	0.96 (0.68,1.35)	0.820132	0.993689	518	1401	0.86 (0.56,1.31)	0.470752	0.998844	699	688	1.25 (0.80,1.94)	0.328214	0.936514	470	688	1.20 (0.73,1.96)	0.474734	0.982998	229	688	1.31 (0.70,2.43)	0.393663	0.993582	708	713	0.70 (0.46,1.07)	0.101133	0.931579	419	713	0.76 (0.47,1.24)	0.280519	0.959616	289	713	0.61 (0.34,1.11)	0.103957	0.999842
24	SCLY	rs3739055	GG	442	397	1.00 (ref)	0.108982	0.838623	289	397	1.00 (ref)	0.0505712	0.869629	153	397	1.00 (ref)	0.696148	0.998844	225	197	1.00 (ref)	0.128834	0.909014	158	197	1.00 (ref)	0.0646621	0.929981	67	197	1.00 (ref)	0.556764	0.999988	217	200	1.00 (ref)	0.568706	0.988851	131	200	1.00 (ref)	0.485071	0.982367	86	200	1.00 (ref)	0.881333	0.999842
			GA	640	688	0.83 (0.70,0.99)		NA	400	688	0.79 (0.65,0.96)		NA	240	688	0.92 (0.72,1.17)		NA	311	346	0.77 (0.60,0.99)		NA	208	346	0.73 (0.55,0.96)		NA	103	346	0.91 (0.63,1.30)		NA	329	342	0.88 (0.69,1.13)		NA	192	342	0.85 (0.64,1.12)		NA	137	342	0.93 (0.67,1.29)		NA
			AA	298	304	0.87 (0.71,1.08)		NA	180	304	0.80 (0.63,1.02)		NA	118	304	1.01 (0.76,1.34)		NA	143	145	0.86 (0.64,1.17)		NA	89	145	0.76 (0.54,1.07)		NA	54	145	1.12 (0.73,1.72)		NA	155	159	0.89 (0.66,1.19)		NA	91	159	0.86 (0.61,1.21)		NA	64	159	0.91 (0.62,1.36)		NA
			Additive*	1380	1389	0.93 (0.83,1.03)	0.150604	0.860289	869	1389	0.89 (0.79,1.00)	0.0490569	0.869629	511	1389	1.00 (0.86,1.15)	0.984438	0.998844	679	688	0.91 (0.79,1.06)	0.235673	0.923285	455	688	0.85 (0.72,1.01)	0.0657662	0.929981	224	688	1.05 (0.85,1.30)	0.655218	0.999988	701	701	0.94 (0.81,1.09)	0.394361	0.974341	414	701	0.92 (0.77,1.09)	0.338695	0.967711	287	701	0.95 (0.78,1.16)	0.642604	0.999842
			Dominant (GA + AA vs. GG)	1380	1389	0.84 (0.72,0.99)	0.0412297	0.789971	869	1389	0.79 (0.66,0.96)	0.0147643	0.740906	511	1389	0.95 (0.75,1.19)	0.628116	0.998844	679	688	0.80 (0.63,1.01)	0.0603121	0.909014	455	688	0.74 (0.57,0.95)	0.0199481	0.929981	224	688	0.97 (0.69,1.36)	0.871957	0.999988	701	701	0.88 (0.70,1.11)	0.289009	0.955555	414	701	0.85 (0.65,1.11)	0.230251	0.955119	287	701	0.93 (0.68,1.26)	0.621604	0.999842
			Recessive (AA vs. GG + GA)	1380	1389	0.98 (0.82,1.17)	0.825203	0.997345	869	1389	0.93 (0.75,1.14)	0.488273	0.981689	511	1389	1.06 (0.83,1.36)	0.621472	0.998844	679	688	1.01 (0.77,1.31)	0.960012	0.999899	455	688	0.92 (0.68,1.24)	0.567932	0.996717	224	688	1.19 (0.83,1.72)	0.344022	0.97774	701	701	0.96 (0.75,1.24)	0.761979	0.999902	414	701	0.95 (0.71,1.28)	0.739298	0.999774	287	701	0.96 (0.68,1.34)	0.797847	0.999842
25	SCLY	rs2278742	AA	404	409	1.00 (ref)	0.170116	0.873288	242	409	1.00 (ref)	0.0921758	0.869629	162	409	1.00 (ref)	0.469462	0.998844	196	193	1.00 (ref)	0.378519	0.951891	125	193	1.00 (ref)	0.37639	0.968779	71	193	1.00 (ref)	0.403391	0.99401	208	216	1.00 (ref)	0.397715	0.974341	117	216	1.00 (ref)	0.218816	0.955119	91	216	1.00 (ref)	0.865363	0.999842
			AG	658	694	0.96 (0.80,1.14)		NA	421	694	1.02 (0.83,1.25)		NA	237	694	0.87 (0.69,1.10)		NA	329	348	0.92 (0.72,1.19)		NA	226	348	1.00 (0.75,1.33)		NA	103	348	0.79 (0.55,1.13)		NA	329	346	0.99 (0.77,1.26)		NA	195	346	1.04 (0.78,1.38)		NA	134	346	0.93 (0.68,1.29)		NA
			GG	350	311	1.15 (0.93,1.41)		NA	231	311	1.26 (1.00,1.60)		NA	119	311	0.97 (0.73,1.28)		NA	176	156	1.12 (0.83,1.50)		NA	121	156	1.22 (0.87,1.70)		NA	55	156	0.92 (0.61,1.41)		NA	174	155	1.18 (0.88,1.58)		NA	110	155	1.32 (0.94,1.84)		NA	64	155	1.01 (0.69,1.50)		NA
			Additive*	1412	1414	1.06 (0.96,1.18)	0.234888	0.897156	894	1414	1.12 (0.99,1.26)	0.0612619	0.869629	518	1414	0.97 (0.85,1.12)	0.722869	0.998844	701	697	1.05 (0.91,1.22)	0.510219	0.976187	472	697	1.10 (0.93,1.30)	0.260193	0.932094	229	697	0.95 (0.77,1.18)	0.642668	0.999988	711	717	1.08 (0.93,1.25)	0.300254	0.957033	422	717	1.14 (0.96,1.35)	0.123865	0.955119	289	717	1.00 (0.82,1.21)	0.998861	0.999842
			Dominant (AG + GG vs. AA)	1412	1414	1.02 (0.86,1.20)	0.851595	0.997345	894	1414	1.09 (0.91,1.32)	0.351392	0.959442	518	1414	0.90 (0.72,1.12)	0.348079	0.989444	701	697	0.98 (0.78,1.25)	0.892003	0.999899	472	697	1.07 (0.82,1.39)	0.640454	0.99994	229	697	0.83 (0.60,1.16)	0.278488	0.969211	711	717	1.05 (0.83,1.32)	0.696493	0.999902	422	717	1.12 (0.86,1.47)	0.40351	0.974802	289	717	0.96 (0.71,1.29)	0.773231	0.999842
			Recessive (GG vs. AA + AG)	1412	1414	1.18 (0.99,1.40)	0.0687827	0.817503	894	1414	1.25 (1.02,1.52)	0.029623	0.853667	518	1414	1.05 (0.83,1.34)	0.674583	0.998844	701	697	1.17 (0.91,1.50)	0.210503	0.923285	472	697	1.22 (0.92,1.61)	0.162148	0.929981	229	697	1.07 (0.75,1.53)	0.712343	0.999988	711	717	1.19 (0.93,1.52)	0.175538	0.931579	422	717	1.29 (0.97,1.71)	0.0845108	0.955119	289	717	1.06 (0.76,1.48)	0.744511	0.999842
26	SELENBP1	rs2769270	GG	998	1025	1.00 (ref)	0.58428	0.978215	643	1025	1.00 (ref)	0.990095	0.999112	355	1025	1.00 (ref)	0.12563	0.962364	500	510	1.00 (ref)	0.445865	0.969049	342	510	1.00 (ref)	0.167919	0.929981	158	510	1.00 (ref)	0.385757	0.993582	498	515	1.00 (ref)	0.455807	0.984997	301	515	1.00 (ref)	0.315436	0.962335	197	515	1.00 (ref)	0.279204	0.999842
			GA	377	353	1.09 (0.92,1.30)		NA	229	353	1.01 (0.83,1.23)		NA	148	353	1.26 (1.00,1.59)		NA	188	170	1.12 (0.88,1.43)		NA	126	170	1.07 (0.82,1.41)		NA	62	170	1.24 (0.87,1.76)		NA	189	183	1.07 (0.84,1.36)		NA	103	183	0.95 (0.71,1.26)		NA	86	183	1.29 (0.94,1.77)		NA
			AA	40	38	1.08 (0.69,1.71)		NA	24	38	0.97 (0.57,1.65)		NA	16	38	1.27 (0.69,2.33)		NA	15	20	0.76 (0.38,1.51)		NA	6	20	0.43 (0.17,1.09)		NA	9	20	1.43 (0.63,3.26)		NA	25	18	1.45 (0.78,2.71)		NA	18	18	1.63 (0.83,3.21)		NA	7	18	1.05 (0.43,2.59)		NA
			Additive*	1415	1416	1.07 (0.93,1.24)	0.329703	0.931501	896	1416	1.00 (0.85,1.18)	0.991002	0.999112	519	1416	1.21 (1.00,1.47)	0.0516432	0.896724	703	700	1.03 (0.84,1.27)	0.746649	0.990387	474	700	0.94 (0.74,1.19)	0.598322	0.999222	229	700	1.22 (0.92,1.62)	0.168876	0.919836	712	716	1.12 (0.91,1.36)	0.276211	0.951499	422	716	1.07 (0.85,1.34)	0.581136	0.996915	290	716	1.20 (0.92,1.56)	0.183524	0.999842
			Dominant (GA + AA vs. GG)	1415	1416	1.09 (0.93,1.29)	0.300192	0.931222	896	1416	1.01 (0.83,1.21)	0.957267	0.998708	519	1416	1.26 (1.01,1.58)	0.041683	0.896724	703	700	1.08 (0.86,1.37)	0.50024	0.973469	474	700	1.00 (0.77,1.31)	0.976872	0.99994	229	700	1.26 (0.90,1.76)	0.180983	0.921431	712	716	1.10 (0.88,1.39)	0.403345	0.976318	422	716	1.01 (0.77,1.32)	0.949852	0.999774	290	716	1.27 (0.94,1.72)	0.125337	0.999842
			Recessive (AA vs. GG + GA)	1415	1416	1.06 (0.67,1.66)	0.813742	0.997345	896	1416	0.97 (0.58,1.64)	0.910891	0.998708	519	1416	1.19 (0.65,2.17)	0.570597	0.998844	703	700	0.74 (0.37,1.46)	0.383843	0.951891	474	700	0.42 (0.17,1.07)	0.0682587	0.929981	229	700	1.35 (0.60,3.05)	0.474076	0.999988	712	716	1.43 (0.77,2.65)	0.260155	0.945969	422	716	1.66 (0.85,3.25)	0.140699	0.955119	290	716	0.97 (0.40,2.38)	0.952205	0.999842
27	SELENOH	rs527140	AA	831	847	1.00 (ref)	0.460995	0.953683	504	847	1.00 (ref)	0.30665	0.949494	327	847	1.00 (ref)	0.0657125	0.897621	409	407	1.00 (ref)	0.996016	0.999899	263	407	1.00 (ref)	0.628003	0.99994	146	407	1.00 (ref)	0.172393	0.919836	422	440	1.00 (ref)	0.23233	0.937992	241	440	1.00 (ref)	0.263012	0.957825	181	440	1.00 (ref)	0.189095	0.999842
			AG	488	461	1.08 (0.92,1.26)		NA	321	461	1.15 (0.96,1.38)		NA	167	461	0.94 (0.76,1.18)		NA	241	239	1.01 (0.80,1.26)		NA	170	239	1.09 (0.84,1.41)		NA	71	239	0.82 (0.58,1.14)		NA	247	222	1.16 (0.93,1.46)		NA	151	222	1.24 (0.95,1.61)		NA	96	222	1.06 (0.78,1.43)		NA
			GG	73	83	0.89 (0.64,1.24)		NA	56	83	1.11 (0.77,1.59)		NA	17	83	0.52 (0.30,0.90)		NA	40	40	0.99 (0.62,1.57)		NA	32	40	1.23 (0.75,2.04)		NA	8	40	0.52 (0.23,1.15)		NA	33	43	0.81 (0.50,1.30)		NA	24	43	0.99 (0.58,1.68)		NA	9	43	0.52 (0.24,1.09)		NA
			Additive*	1392	1391	1.01 (0.89,1.14)	0.874163	0.997345	881	1391	1.10 (0.96,1.26)	0.182279	0.915039	511	1391	0.85 (0.71,1.01)	0.065496	0.897621	690	686	1.00 (0.84,1.19)	0.996523	0.999899	465	686	1.10 (0.90,1.34)	0.338375	0.963905	225	686	0.78 (0.59,1.02)	0.0656607	0.88112	702	705	1.03 (0.86,1.23)	0.752768	0.999902	416	705	1.11 (0.91,1.36)	0.311876	0.962335	286	705	0.90 (0.71,1.15)	0.398764	0.999842
			Dominant (AG + GG vs. AA)	1392	1391	1.05 (0.90,1.22)	0.548321	0.975177	881	1391	1.14 (0.96,1.36)	0.127617	0.871812	511	1391	0.88 (0.71,1.09)	0.234462	0.984668	690	686	1.00 (0.81,1.25)	0.976754	0.999899	465	686	1.11 (0.87,1.42)	0.400191	0.976031	225	686	0.77 (0.56,1.07)	0.116461	0.905238	702	705	1.10 (0.89,1.37)	0.366967	0.965861	416	705	1.20 (0.93,1.54)	0.156523	0.955119	286	705	0.97 (0.73,1.30)	0.839065	0.999842
			Recessive (GG vs. AA + AG)	1392	1391	0.87 (0.63,1.20)	0.387258	0.943487	881	1391	1.05 (0.74,1.49)	0.791424	0.993689	511	1391	0.54 (0.31,0.92)	0.0230158	0.886284	690	686	0.98 (0.62,1.55)	0.942393	0.999899	465	686	1.19 (0.73,1.95)	0.483991	0.982998	225	686	0.56 (0.25,1.23)	0.148503	0.915455	702	705	0.76 (0.48,1.22)	0.263922	0.946526	416	705	0.91 (0.54,1.54)	0.737214	0.999774	286	705	0.51 (0.24,1.07)	0.0737369	0.999842
28	SELENOM	rs11705137	AA	367	346	1.00 (ref)	0.0242614	0.753499	249	346	1.00 (ref)	0.00655229	0.630876	118	346	1.00 (ref)	0.213103	0.975719	179	163	1.00 (ref)	0.00400403	0.641472	131	163	1.00 (ref)	0.00474309	0.845789	48	163	1.00 (ref)	0.0644679	0.88112	188	183	1.00 (ref)	0.671175	0.999902	118	183	1.00 (ref)	0.267655	0.959616	70	183	1.00 (ref)	0.925561	0.999842
			AG	631	648	0.91 (0.75,1.09)		NA	378	648	0.80 (0.65,0.99)		NA	253	648	1.14 (0.88,1.47)		NA	320	313	0.92 (0.70,1.20)		NA	205	313	0.82 (0.61,1.11)		NA	115	313	1.25 (0.83,1.86)		NA	311	335	0.89 (0.69,1.15)		NA	173	335	0.78 (0.58,1.05)		NA	138	335	1.07 (0.76,1.51)		NA
			GG	288	359	0.74 (0.60,0.92)		NA	180	359	0.68 (0.53,0.86)		NA	108	359	0.90 (0.67,1.23)		NA	135	197	0.62 (0.45,0.84)		NA	89	197	0.57 (0.40,0.80)		NA	46	197	0.78 (0.49,1.25)		NA	153	162	0.90 (0.67,1.23)		NA	91	162	0.83 (0.59,1.18)		NA	62	162	1.03 (0.68,1.55)		NA
			Additive*	1286	1353	0.86 (0.78,0.96)	0.00785317	0.683536	807	1353	0.82 (0.73,0.93)	0.00161726	0.432289	479	1353	0.95 (0.82,1.11)	0.52971	0.998844	634	673	0.79 (0.67,0.92)	0.00243959	0.566966	425	673	0.75 (0.63,0.90)	0.00132501	0.636445	209	673	0.88 (0.70,1.10)	0.269698	0.964649	652	680	0.95 (0.81,1.10)	0.49031	0.987455	382	680	0.90 (0.76,1.08)	0.267128	0.959616	270	680	1.02 (0.83,1.25)	0.870168	0.999842
			Dominant (AG + GG vs. AA)	1286	1353	0.85 (0.71,1.01)	0.0641653	0.814666	807	1353	0.76 (0.62,0.92)	0.00503386	0.592412	479	1353	1.06 (0.83,1.35)	0.663485	0.998844	634	673	0.80 (0.63,1.03)	0.0879118	0.909014	425	673	0.72 (0.55,0.95)	0.0220179	0.929981	209	673	1.07 (0.73,1.57)	0.732881	0.999988	652	680	0.90 (0.70,1.14)	0.374157	0.967496	382	680	0.80 (0.60,1.06)	0.114058	0.955119	270	680	1.06 (0.76,1.46)	0.736217	0.999842
			Recessive (GG vs. AA + AG)	1286	1353	0.79 (0.66,0.95)	0.0118226	0.710119	807	1353	0.78 (0.63,0.96)	0.0173885	0.756487	479	1353	0.83 (0.65,1.07)	0.143666	0.970806	634	673	0.65 (0.51,0.84)	0.00109593	0.420862	425	673	0.64 (0.48,0.86)	0.00266909	0.776154	209	673	0.67 (0.46,0.98)	0.0386562	0.872597	652	680	0.97 (0.75,1.26)	0.824205	0.999902	382	680	0.97 (0.72,1.31)	0.839726	0.999774	270	680	0.99 (0.70,1.39)	0.935234	0.999842
29	SELENOO	rs5771107	TT	1057	1015	1.00 (ref)	0.203079	0.88177	673	1015	1.00 (ref)	0.109919	0.869629	384	1015	1.00 (ref)	0.166293	0.970806	514	500	1.00 (ref)	0.525374	0.978486	346	500	1.00 (ref)	0.441459	0.97962	168	500	1.00 (ref)	0.92118	0.999988	543	515	1.00 (ref)	0.0627828	0.896763	327	515	1.00 (ref)	0.147083	0.955119	216	515	1.00 (ref)	0.0183139	0.999842
			TA	322	361	0.85 (0.72,1.02)		NA	206	361	0.85 (0.70,1.04)		NA	116	361	0.85 (0.66,1.08)		NA	171	173	0.95 (0.75,1.22)		NA	115	173	0.95 (0.72,1.26)		NA	56	173	0.95 (0.67,1.36)		NA	151	188	0.76 (0.59,0.97)		NA	91	188	0.76 (0.57,1.02)		NA	60	188	0.74 (0.53,1.04)		NA
			AA	35	36	0.92 (0.57,1.48)		NA	16	36	0.63 (0.34,1.15)		NA	19	36	1.42 (0.80,2.53)		NA	16	22	0.69 (0.35,1.34)		NA	10	22	0.61 (0.28,1.32)		NA	6	22	0.86 (0.33,2.19)		NA	19	14	1.29 (0.63,2.61)		NA	6	14	0.65 (0.25,1.73)		NA	13	14	2.29 (1.04,5.05)		NA
			Additive*	1414	1412	0.89 (0.77,1.03)	0.111826	0.845835	895	1412	0.83 (0.70,0.99)	0.038402	0.856477	519	1412	0.96 (0.79,1.18)	0.716399	0.998844	701	695	0.91 (0.74,1.12)	0.369178	0.946263	471	695	0.89 (0.71,1.12)	0.330551	0.960671	230	695	0.94 (0.70,1.27)	0.693182	0.999988	713	717	0.86 (0.70,1.06)	0.168593	0.931579	424	717	0.77 (0.60,1.00)	0.0519265	0.955119	289	717	0.97 (0.74,1.28)	0.852703	0.999842
			Dominant (TA + AA vs. TT)	1414	1412	0.86 (0.73,1.02)	0.0783414	0.819248	895	1412	0.83 (0.68,1.01)	0.0610205	0.869629	519	1412	0.90 (0.71,1.13)	0.356624	0.989444	701	695	0.93 (0.73,1.17)	0.521276	0.978254	471	695	0.91 (0.70,1.19)	0.504353	0.98711	230	695	0.94 (0.67,1.33)	0.729249	0.999988	713	717	0.80 (0.63,1.01)	0.0608709	0.896763	424	717	0.76 (0.57,1.00)	0.0529227	0.955119	289	717	0.84 (0.61,1.16)	0.294157	0.999842
			Recessive (AA vs. TT + TA)	1414	1412	0.96 (0.60,1.54)	0.865157	0.997345	895	1412	0.65 (0.36,1.19)	0.165714	0.903	519	1412	1.48 (0.83,2.63)	0.181679	0.970806	701	695	0.70 (0.36,1.35)	0.283056	0.926813	471	695	0.62 (0.29,1.33)	0.218224	0.929981	230	695	0.87 (0.34,2.21)	0.76518	0.999988	713	717	1.38 (0.68,2.79)	0.370001	0.965861	424	717	0.70 (0.26,1.86)	0.475615	0.982367	289	717	2.46 (1.12,5.40)	0.0251246	0.999842
30	SELENOO	rs5771237	GG	438	483	1.00 (ref)	0.158018	0.865908	287	483	1.00 (ref)	0.219878	0.922061	151	483	1.00 (ref)	0.057766	0.897621	230	225	1.00 (ref)	0.950413	0.999899	162	225	1.00 (ref)	0.28166	0.946773	68	225	1.00 (ref)	0.0689253	0.88112	208	258	1.00 (ref)	0.013954	0.812636	125	258	1.00 (ref)	0.0558525	0.955119	83	258	1.00 (ref)	0.0793287	0.999842
			GC	698	673	1.14 (0.96,1.35)		NA	426	673	1.06 (0.88,1.29)		NA	272	673	1.33 (1.05,1.68)		NA	343	347	0.96 (0.76,1.22)		NA	214	347	0.85 (0.65,1.11)		NA	129	347	1.30 (0.92,1.84)		NA	355	326	1.35 (1.07,1.72)		NA	212	326	1.35 (1.02,1.78)		NA	143	326	1.35 (0.98,1.86)		NA
			CC	264	239	1.21 (0.97,1.51)		NA	176	239	1.24 (0.97,1.59)		NA	88	239	1.15 (0.85,1.57)		NA	123	121	0.98 (0.72,1.34)		NA	94	121	1.08 (0.76,1.52)		NA	29	121	0.79 (0.48,1.30)		NA	141	118	1.48 (1.09,2.01)		NA	82	118	1.43 (1.00,2.05)		NA	59	118	1.52 (1.01,2.27)		NA
			Additive*	1400	1395	1.11 (0.99,1.23)	0.0620904	0.809779	889	1395	1.11 (0.98,1.25)	0.0983329	0.869629	511	1395	1.11 (0.96,1.28)	0.172195	0.970806	696	693	0.99 (0.85,1.15)	0.851978	0.999899	470	693	1.01 (0.85,1.19)	0.922453	0.99994	226	693	0.96 (0.77,1.20)	0.718595	0.999988	704	702	1.24 (1.06,1.44)	0.00581878	0.727946	419	702	1.22 (1.02,1.45)	0.0266943	0.955119	285	702	1.24 (1.02,1.52)	0.0297119	0.999842
			Dominant (GC + CC vs. GG)	1400	1395	1.16 (0.99,1.36)	0.0670165	0.817503	889	1395	1.11 (0.93,1.33)	0.256639	0.93223	511	1395	1.28 (1.03,1.60)	0.0293464	0.896724	696	693	0.97 (0.77,1.21)	0.768787	0.994132	470	693	0.91 (0.71,1.17)	0.457647	0.982998	226	693	1.16 (0.83,1.62)	0.378395	0.991669	704	702	1.39 (1.11,1.74)	0.00424662	0.725179	419	702	1.37 (1.06,1.78)	0.0174342	0.933496	285	702	1.40 (1.03,1.89)	0.0301647	0.999842
			Recessive (CC vs. GG + GC)	1400	1395	1.12 (0.92,1.36)	0.250814	0.906162	889	1395	1.20 (0.96,1.49)	0.104055	0.869629	511	1395	0.97 (0.74,1.28)	0.831306	0.998844	696	693	1.00 (0.76,1.33)	0.981628	0.999899	470	693	1.18 (0.87,1.60)	0.280945	0.946773	226	693	0.67 (0.43,1.05)	0.0783914	0.88112	704	702	1.24 (0.94,1.62)	0.125921	0.931579	419	702	1.20 (0.87,1.64)	0.261588	0.957825	285	702	1.27 (0.89,1.80)	0.18972	0.999842
31	SELENOT	rs17214746	AA	1015	970	1.00 (ref)	0.0889155	0.822017	643	970	1.00 (ref)	0.170813	0.903648	372	970	1.00 (ref)	0.230626	0.983763	511	483	1.00 (ref)	0.270554	0.925278	336	483	1.00 (ref)	0.389056	0.973292	175	483	1.00 (ref)	0.170088	0.919836	504	487	1.00 (ref)	0.331802	0.95758	307	487	1.00 (ref)	0.215992	0.955119	197	487	1.00 (ref)	0.822566	0.999842
			AG	353	374	0.90 (0.76,1.06)		NA	227	374	0.92 (0.76,1.12)		NA	126	374	0.85 (0.67,1.08)		NA	171	178	0.91 (0.71,1.17)		NA	125	178	1.02 (0.78,1.34)		NA	46	178	0.72 (0.50,1.06)		NA	182	196	0.89 (0.70,1.13)		NA	102	196	0.82 (0.61,1.08)		NA	80	196	0.98 (0.72,1.35)		NA
			GG	28	43	0.62 (0.38,1.01)		NA	16	43	0.59 (0.33,1.07)		NA	12	43	0.68 (0.35,1.31)		NA	13	21	0.58 (0.28,1.18)		NA	8	21	0.56 (0.24,1.30)		NA	5	21	0.59 (0.22,1.63)		NA	15	22	0.66 (0.34,1.29)		NA	8	22	0.61 (0.27,1.40)		NA	7	22	0.76 (0.32,1.82)		NA
			Additive*	1396	1387	0.86 (0.74,1.00)	0.0435339	0.789971	886	1387	0.87 (0.74,1.03)	0.106741	0.869629	510	1387	0.84 (0.68,1.03)	0.0870259	0.923797	695	682	0.86 (0.70,1.06)	0.165527	0.909014	469	682	0.93 (0.74,1.18)	0.55031	0.993688	226	682	0.74 (0.54,1.02)	0.0622303	0.88112	701	705	0.86 (0.70,1.06)	0.154281	0.931579	417	705	0.81 (0.63,1.03)	0.080583	0.955119	284	705	0.94 (0.72,1.23)	0.667509	0.999842
			Dominant (AG + GG vs. AA)	1396	1387	0.87 (0.74,1.03)	0.0968215	0.828881	886	1387	0.89 (0.73,1.07)	0.21272	0.915393	510	1387	0.83 (0.66,1.04)	0.11068	0.951387	695	682	0.88 (0.69,1.11)	0.283352	0.926813	469	682	0.97 (0.75,1.27)	0.841517	0.99994	226	682	0.71 (0.49,1.02)	0.0643749	0.88112	701	705	0.86 (0.68,1.09)	0.218794	0.937992	417	705	0.80 (0.60,1.05)	0.103885	0.955119	284	705	0.96 (0.71,1.30)	0.789569	0.999842
			Recessive (GG vs. AA + AG)	1396	1387	0.64 (0.39,1.04)	0.0695196	0.817503	886	1387	0.61 (0.34,1.09)	0.0939404	0.869629	510	1387	0.71 (0.37,1.36)	0.302729	0.989444	695	682	0.59 (0.29,1.21)	0.149927	0.909014	469	682	0.56 (0.24,1.29)	0.171709	0.929981	226	682	0.65 (0.24,1.78)	0.40154	0.99401	701	705	0.68 (0.35,1.33)	0.264217	0.946526	417	705	0.65 (0.28,1.47)	0.299218	0.961331	284	705	0.76 (0.32,1.82)	0.538229	0.999842
32	SELENOT	rs2049229	AA	654	686	1.00 (ref)	0.177978	0.874921	403	686	1.00 (ref)	0.0999317	0.869629	251	686	1.00 (ref)	0.728494	0.998844	323	317	1.00 (ref)	0.947826	0.999899	211	317	1.00 (ref)	0.945117	0.99994	112	317	1.00 (ref)	0.501687	0.999988	331	369	1.00 (ref)	0.0166045	0.827914	192	369	1.00 (ref)	0.021448	0.941165	139	369	1.00 (ref)	0.164105	0.999842
			AC	585	557	1.11 (0.95,1.30)		NA	379	557	1.17 (0.98,1.41)		NA	206	557	1.01 (0.81,1.25)		NA	297	298	0.98 (0.78,1.23)		NA	203	298	1.04 (0.81,1.35)		NA	94	298	0.85 (0.61,1.18)		NA	288	259	1.24 (0.99,1.55)		NA	176	259	1.32 (1.01,1.72)		NA	112	259	1.13 (0.84,1.53)		NA
			CC	85	68	1.32 (0.94,1.85)		NA	56	68	1.38 (0.94,2.02)		NA	29	68	1.21 (0.76,1.93)		NA	36	38	0.93 (0.57,1.51)		NA	27	38	1.03 (0.60,1.76)		NA	9	38	0.72 (0.33,1.57)		NA	49	30	1.86 (1.14,3.02)		NA	29	30	1.89 (1.09,3.28)		NA	20	30	1.79 (0.96,3.33)		NA
			Additive*	1324	1311	1.13 (0.99,1.28)	0.0671712	0.817503	838	1311	1.17 (1.01,1.36)	0.0318515	0.856477	486	1311	1.05 (0.88,1.25)	0.610824	0.998844	656	653	0.97 (0.81,1.17)	0.757977	0.992952	441	653	1.03 (0.84,1.26)	0.773452	0.99994	215	653	0.85 (0.65,1.12)	0.240175	0.950119	668	658	1.30 (1.08,1.55)	0.00499988	0.727946	397	658	1.34 (1.09,1.66)	0.00576259	0.889614	271	658	1.23 (0.97,1.56)	0.0919856	0.999842
			Dominant (AC + CC vs. AA)	1324	1311	1.13 (0.97,1.32)	0.114459	0.846158	838	1311	1.19 (1.00,1.42)	0.0472105	0.869629	486	1311	1.03 (0.83,1.27)	0.80055	0.998844	656	653	0.97 (0.78,1.21)	0.806549	0.999486	441	653	1.04 (0.81,1.33)	0.739895	0.99994	215	653	0.84 (0.61,1.15)	0.269035	0.964649	668	658	1.30 (1.05,1.62)	0.0171827	0.827914	397	658	1.38 (1.07,1.77)	0.0136044	0.916619	271	658	1.20 (0.90,1.61)	0.21104	0.999842
			Recessive (CC vs. AA + AC)	1324	1311	1.26 (0.90,1.76)	0.177574	0.874921	838	1311	1.28 (0.88,1.85)	0.197047	0.915039	486	1311	1.20 (0.76,1.91)	0.427074	0.993008	656	653	0.94 (0.58,1.51)	0.786778	0.997606	441	653	1.01 (0.60,1.70)	0.972953	0.99994	215	653	0.78 (0.36,1.67)	0.517994	0.999988	668	658	1.70 (1.05,2.73)	0.0296301	0.842497	397	658	1.67 (0.97,2.86)	0.0635298	0.955119	271	658	1.71 (0.93,3.14)	0.0850557	0.999842
33	SELENOV	rs4802034	GG	779	783	1.00 (ref)	0.0508718	0.791137	499	783	1.00 (ref)	0.171056	0.904019	280	783	1.00 (ref)	0.0846899	0.917435	386	381	1.00 (ref)	0.842687	0.999899	266	381	1.00 (ref)	0.625395	0.99994	120	381	1.00 (ref)	0.858322	0.999988	393	402	1.00 (ref)	0.0170234	0.827914	233	402	1.00 (ref)	0.202189	0.955119	160	402	1.00 (ref)	0.0160174	0.999842
			GA	543	510	1.07 (0.91,1.25)		NA	337	510	1.03 (0.86,1.23)		NA	206	510	1.15 (0.93,1.43)		NA	267	263	1.00 (0.80,1.25)		NA	178	263	0.96 (0.75,1.24)		NA	89	263	1.09 (0.79,1.51)		NA	276	247	1.15 (0.92,1.43)		NA	159	247	1.10 (0.85,1.42)		NA	117	247	1.21 (0.91,1.62)		NA
			AA	66	94	0.70 (0.50,0.98)		NA	43	94	0.71 (0.48,1.04)		NA	23	94	0.69 (0.42,1.11)		NA	36	41	0.87 (0.54,1.40)		NA	22	41	0.76 (0.44,1.32)		NA	14	41	1.07 (0.56,2.06)		NA	30	53	0.57 (0.36,0.92)		NA	21	53	0.67 (0.39,1.14)		NA	9	53	0.42 (0.20,0.87)		NA
			Additive*	1388	1387	0.95 (0.84,1.08)	0.429663	0.953134	879	1387	0.93 (0.81,1.07)	0.33593	0.955573	509	1387	0.99 (0.84,1.17)	0.899862	0.998844	689	685	0.97 (0.81,1.15)	0.699751	0.989981	466	685	0.92 (0.75,1.13)	0.429612	0.978386	223	685	1.06 (0.83,1.37)	0.625028	0.999988	699	702	0.94 (0.79,1.12)	0.486296	0.985759	413	702	0.95 (0.78,1.15)	0.586797	0.997845	286	702	0.92 (0.74,1.16)	0.503381	0.999842
			Dominant (GA + AA vs. GG)	1388	1387	1.01 (0.87,1.17)	0.898656	0.997865	879	1387	0.98 (0.82,1.16)	0.778237	0.993689	509	1387	1.08 (0.88,1.33)	0.471167	0.998844	689	685	0.98 (0.79,1.21)	0.844105	0.999899	466	685	0.94 (0.73,1.19)	0.596843	0.999222	223	685	1.09 (0.80,1.49)	0.582397	0.999988	699	702	1.04 (0.84,1.29)	0.691155	0.999902	413	702	1.02 (0.80,1.31)	0.876615	0.999774	286	702	1.07 (0.81,1.41)	0.641882	0.999842
			Recessive (AA vs. GG + GA)	1388	1387	0.68 (0.49,0.94)	0.0213306	0.746686	879	1387	0.70 (0.48,1.02)	0.0629633	0.869629	509	1387	0.65 (0.40,1.04)	0.0722801	0.909473	689	685	0.87 (0.55,1.39)	0.559189	0.979827	466	685	0.77 (0.45,1.33)	0.353518	0.967897	223	685	1.04 (0.55,1.96)	0.914465	0.999988	699	702	0.54 (0.34,0.86)	0.00961358	0.749637	413	702	0.64 (0.38,1.09)	0.0995833	0.955119	286	702	0.39 (0.19,0.80)	0.0104235	0.999842
34	SELENOV	rs28612323	AA	1143	1167	1.00 (ref)	0.388612	0.943487	712	1167	1.00 (ref)	0.106269	0.869629	431	1167	1.00 (ref)	0.8157	0.998844	566	578	1.00 (ref)	0.487884	0.972382	376	578	1.00 (ref)	0.180366	0.929981	190	578	1.00 (ref)	0.927204	0.999988	577	589	1.00 (ref)	0.730823	0.999902	336	589	1.00 (ref)	0.316086	0.962335	241	589	1.00 (ref)	0.705948	0.999842
			AG	256	233	1.13 (0.93,1.37)		NA	175	233	1.26 (1.01,1.57)		NA	81	233	0.93 (0.70,1.23)		NA	128	115	1.15 (0.87,1.52)		NA	90	115	1.26 (0.92,1.71)		NA	38	115	0.96 (0.63,1.45)		NA	128	118	1.11 (0.84,1.47)		NA	85	118	1.27 (0.93,1.73)		NA	43	118	0.90 (0.61,1.33)		NA
			GG	20	16	1.29 (0.66,2.50)		NA	13	16	1.28 (0.61,2.69)		NA	7	16	1.19 (0.48,2.95)		NA	11	8	1.43 (0.57,3.62)		NA	9	8	1.87 (0.71,4.94)		NA	2	8	0.76 (0.16,3.71)		NA	9	8	1.15 (0.44,3.04)		NA	4	8	0.84 (0.25,2.85)		NA	5	8	1.46 (0.46,4.64)		NA
			Additive*	1419	1416	1.13 (0.95,1.34)	0.16926	0.873288	900	1416	1.23 (1.01,1.49)	0.039733	0.856928	519	1416	0.97 (0.76,1.24)	0.803407	0.998844	705	701	1.16 (0.91,1.48)	0.234483	0.923285	475	701	1.29 (0.98,1.68)	0.0674866	0.929981	230	701	0.94 (0.65,1.36)	0.738856	0.999988	714	715	1.10 (0.86,1.41)	0.434057	0.983474	425	715	1.18 (0.89,1.57)	0.240037	0.957266	289	715	0.98 (0.71,1.36)	0.912517	0.999842
			Dominant (AG + GG vs. AA)	1419	1416	1.14 (0.94,1.38)	0.186438	0.881762	900	1416	1.26 (1.02,1.56)	0.0342528	0.856477	519	1416	0.95 (0.72,1.24)	0.697605	0.998844	705	701	1.17 (0.89,1.53)	0.267833	0.925278	475	701	1.29 (0.96,1.75)	0.0929993	0.929981	230	701	0.94 (0.63,1.42)	0.783476	0.999988	714	715	1.11 (0.85,1.46)	0.430397	0.98083	425	715	1.24 (0.91,1.68)	0.171315	0.955119	289	715	0.94 (0.65,1.36)	0.747927	0.999842
			Recessive (GG vs. AA + AG)	1419	1416	1.26 (0.65,2.45)	0.494445	0.962736	900	1416	1.22 (0.58,2.57)	0.59382	0.98421	519	1416	1.20 (0.49,2.99)	0.68956	0.998844	705	701	1.40 (0.56,3.52)	0.476505	0.970967	475	701	1.79 (0.68,4.71)	0.240824	0.929981	230	701	0.77 (0.16,3.73)	0.741435	0.999988	714	715	1.14 (0.43,2.99)	0.796115	0.999902	425	715	0.81 (0.24,2.74)	0.734326	0.999774	289	715	1.48 (0.46,4.69)	0.510435	0.999842
35	SELENOF	rs472509	AA	1218	1202	1.00 (ref)	0.0716967	0.819248	763	1202	1.00 (ref)	0.974473	0.998708	455	1202	1.00 (ref)	0.392781	0.992858	607	593	1.00 (ref)	0.225355	0.923285	405	593	1.00 (ref)	0.854105	0.99994	202	593	1.00 (ref)	0.743925	0.999988	611	609	1.00 (ref)	0.999315	0.999902	358	609	1.00 (ref)	0.985119	0.999774	253	609	1.00 (ref)	0.953736	0.999842
			AG	151	159	0.94 (0.74,1.19)		NA	98	159	0.97 ( 7.400000e-01, 1.270000e+00)		NA	53	159	0.88 (0.63,1.23)		NA	66	74	0.87 (0.61,1.24)		NA	46	74	0.89 (0.60,1.33)		NA	20	74	0.84 (0.49,1.42)		NA	85	85	1.00 (0.72,1.38)		NA	52	85	1.03 (0.71,1.50)		NA	33	85	0.93 (0.60,1.45)		NA
			GG	1	10	0.09 (0.01,0.74)		NA	0	10	0.00 ( 0.000000e+00,1.979096e+229)		NA	1	10	0.30 (0.04,2.36)		NA	1	5	0.18 (0.02,1.57)		NA	0	5	0.00 (0.00, Inf)		NA	1	5	0.63 (0.07,5.67)		NA	0	5	0.00 (0.00, Inf)		NA	0	5	0.00 (0.00, Inf)		NA	0	5	0.00 (0.00, Inf)		NA
			Additive*	1370	1371	0.85 (0.68,1.06)	0.148194	0.858952	861	1371	0.86 (0.66,1.11)	0.234736	0.926497	509	1371	0.83 (0.61,1.13)	0.237313	0.986345	674	672	0.79 (0.57,1.10)	0.167622	0.909014	451	672	0.79 (0.54,1.15)	0.217491	0.929981	223	672	0.83 (0.51,1.34)	0.443047	0.999408	696	699	0.89 (0.66,1.21)	0.459067	0.985577	410	699	0.91 (0.64,1.30)	0.609435	0.999774	286	699	0.85 (0.56,1.28)	0.431398	0.999842
			Dominant (AG + GG vs. AA)	1370	1371	0.89 (0.70,1.12)	0.32904	0.931501	861	1371	0.91 (0.70,1.19)	0.47937	0.977978	509	1371	0.85 (0.61,1.18)	0.321629	0.989444	674	672	0.82 (0.58,1.17)	0.272626	0.925278	451	672	0.83 (0.56,1.23)	0.364477	0.967897	223	672	0.82 (0.49,1.38)	0.464509	0.999988	696	699	0.94 (0.68,1.30)	0.712882	0.999902	410	699	0.97 (0.67,1.40)	0.86452	0.999774	286	699	0.88 (0.57,1.36)	0.578123	0.999842
			Recessive (GG vs. AA + AG)	1370	1371	0.09 (0.01,0.74)	0.0249957	0.753499	861	1371	0.00 ( 0.000000e+00,1.976343e+229)	0.958994	0.998708	509	1371	0.30 (0.04,2.39)	0.256063	0.989444	674	672	0.18 (0.02,1.59)	0.123742	0.909014	451	672	0.00 (0.00, Inf)	0.970496	0.99994	223	672	0.64 (0.07,5.77)	0.689065	0.999988	696	699	0.00 (0.00, Inf)	0.970467	0.999902	410	699	0.00 (0.00, Inf)	0.971332	0.999774	286	699	0.00 (0.00, Inf)	0.972488	0.999842
36	SELENOF	rs547127	GG	928	882	1.00 (ref)	0.208423	0.881847	584	882	1.00 (ref)	0.483533	0.980962	344	882	1.00 (ref)	0.100062	0.944565	474	441	1.00 (ref)	0.195894	0.923285	310	441	1.00 (ref)	0.734208	0.99994	164	441	1.00 (ref)	0.0476411	0.872597	454	441	1.00 (ref)	0.563595	0.988851	274	441	1.00 (ref)	0.647527	0.999774	180	441	1.00 (ref)	0.194601	0.999842
			GA	437	469	0.89 (0.75,1.04)		NA	276	469	0.89 (0.74,1.07)		NA	161	469	0.87 (0.70,1.09)		NA	201	230	0.81 (0.64,1.02)		NA	144	230	0.90 (0.70,1.17)		NA	57	230	0.66 (0.46,0.94)		NA	236	239	0.95 (0.76,1.19)		NA	132	239	0.88 (0.68,1.15)		NA	104	239	1.08 (0.80,1.45)		NA
			AA	48	58	0.79 (0.53,1.17)		NA	35	58	0.94 (0.61,1.45)		NA	13	58	0.55 (0.30,1.02)		NA	25	28	0.84 (0.48,1.47)		NA	18	28	0.97 (0.52,1.81)		NA	7	28	0.61 (0.26,1.45)		NA	23	30	0.74 (0.42,1.30)		NA	17	30	0.93 (0.50,1.72)		NA	6	30	0.47 (0.19,1.15)		NA
			Additive*	1413	1409	0.89 (0.78,1.01)	0.0766322	0.819248	895	1409	0.92 (0.79,1.07)	0.29531	0.94588	518	1409	0.83 (0.68,1.00)	0.0445529	0.896724	700	699	0.85 (0.70,1.03)	0.0965626	0.909014	472	699	0.93 (0.75,1.15)	0.527011	0.990971	228	699	0.70 (0.53,0.94)	0.0178697	0.872597	713	710	0.92 (0.76,1.11)	0.373308	0.967496	423	710	0.91 (0.74,1.13)	0.415323	0.974802	290	710	0.93 (0.73,1.20)	0.578205	0.999842
			Dominant (GA + AA vs. GG)	1413	1409	0.88 (0.75,1.02)	0.0920147	0.822017	895	1409	0.90 (0.75,1.07)	0.235529	0.926947	518	1409	0.84 (0.67,1.04)	0.101053	0.944565	700	699	0.81 (0.65,1.02)	0.071564	0.909014	472	699	0.91 (0.71,1.17)	0.452254	0.981401	228	699	0.65 (0.47,0.92)	0.0137737	0.872597	713	710	0.93 (0.75,1.16)	0.518155	0.988851	423	710	0.89 (0.69,1.14)	0.357717	0.968341	290	710	1.01 (0.76,1.34)	0.961387	0.999842
			Recessive (AA vs. GG + GA)	1413	1409	0.82 (0.56,1.22)	0.331968	0.931501	895	1409	0.98 (0.63,1.50)	0.909493	0.998708	518	1409	0.57 (0.31,1.06)	0.0768173	0.911873	700	699	0.90 (0.52,1.57)	0.704576	0.990066	472	699	1.01 (0.54,1.86)	0.982737	0.99994	228	699	0.69 (0.30,1.63)	0.402016	0.99401	713	710	0.76 (0.43,1.32)	0.321425	0.95758	423	710	0.97 (0.53,1.79)	0.917893	0.999774	290	710	0.45 (0.19,1.11)	0.082602	0.999842
[truncated: 1,291 more rows]
