# Supplementary material for: Association of Selenoprotein and Selenium Pathway Genotypes with Risk of Colorectal Cancer and Interaction with Selenium Status
Source: Nutrients. 2019 Apr 25;11(4):935. doi: 10.3390/nu11040935 (PMC6520820; doi:10.3390/nu11040935)
Supplement: Supplementary file 1 [file nutrients-11-00935-s001.zip › Supp Table S4 Se status x SNPs in controls.xlsx]

## Sheet: Sheet1
Supplementary Table S4. Se pathway SNPs from pathways 1-8 associated with Se or SELENOP Concentrations Among Controls, the EPIC study, 1992-2003
SNP_SELENIUM									SNP_SELENOP
SNP/Biomarker	Gene	Pathway	N	per allele Δ (95% CI)*	P**	SNP and CRC risk alone***	also significant with SELENOP; Y=Yes; N=No		SNP/Biomarker	Gene	Pathway	N	per allele Δ (95% CI)*	P**	SNP and CRC risk alone***	also significant with Se; Y=Yes; N=No
Selenium, μg/L									SELENOP, mg/L
rs2294511	DIO1	1	609	3.14(0.41-5.87)	0.0243586	N	N		rs685653	SARS	1	652	0.12(0.01-0.22)	0.0364355	N	Y
rs2268181	DIO1	1	654	3.86(0.59-7.12)	0.020612	N	N		rs4656125	SELENOF	1	645	-0.18(-0.34--0.02)	0.0286308	N	N
rs434112	GPX6	1	649	-2.82(-5.49--0.15)	0.0385911	N	N		rs12443981	SEPHS2	1	648	0.11(0.01-0.21)	0.0251028	N	N
rs831022	LRP2	1	607	-2.89(-5.78--0.01)	0.0491128	N	N		rs4659382	SELENON	1	638	0.11(0.01-0.21)	0.0350666	Y	N
rs3755166	LRP2	1	634	3.45(0.82-6.08)	0.0103001	N	N		rs11247710	SELENON	1	650	0.1(0-0.19)	0.0468941	Y	N
rs6713072	LRP2	1	640	-3.28(-5.85--0.71)	0.0124614	N	N		rs2072749	SELENON	1	651	0.12(0.02-0.22)	0.0241208	Y	N
rs16856802	LRP2	1	656	6.3(0.09-12.5)	0.0466607	N	N		rs13153784	SELENOP	1	620	-0.13(-0.23--0.02)	0.0172318	N	N
rs685653	SARS	1	656	3.61(0.68-6.54)	0.0157809	N	Y		rs6413428	SELENOP	1	646	-0.16(-0.26--0.05)	0.00346509	N	N
rs735119	SELENOO	1	647	-3.32(-6.19--0.45)	0.0235928	N	N		rs3877899	SELENOP	1	651	-0.16(-0.27--0.06)	0.0022783	N	N
rs2101171	SELENOS	1	647	-2.96(-5.88--0.04)	0.0469849	N	N		rs9928139	SEPX1 (MSRB1)	1	618	0.12(0.01-0.23)	0.03146	N	N
rs12910524	SELENOS	1	657	-3.3(-6.04--0.55)	0.0187405	N	N		rs13331553	SEPX1 (MSRB1)	1	651	0.11(0.01-0.22)	0.0339778	N	N
rs6510301	SLC7A9	1	605	3.89(0.43-7.35)	0.0277236	N	N		rs10060827	SLC6A19	1	646	-0.11(-0.22--0.01)	0.0331367	N	N
rs2287882	SLC7A9	1	646	3.66(0.13-7.18)	0.0423149	N	Y		rs2287882	SLC7A9	1	642	0.17(0.04-0.3)	0.0127817	N	Y
rs17202060	TXNRD1	1	657	-3.06(-5.74--0.37)	0.0255897	N	N		rs7247583	SLC7A9	1	654	0.14(0.04-0.23)	0.00564752	N	N
rs8190996	GSR	2	657	2.53(0.01-5.06)	0.0492304	N	N		rs11111979	TXNRD1	1	624	0.13(0.03-0.23)	0.0105373	Y	N
rs3779647	GSR	2	655	-3.16(-5.72--0.61)	0.0152396	N	N		rs4755374	CAT	2	651	0.2(0.06-0.33)	0.0040615	N	N
rs11549465	HIF1A	2	645	-4.15(-8.03--0.26)	0.0363332	N	N		rs208682	CAT	2	654	0.16(0.04-0.28)	0.0109019	N (Y with colon cancer)	N
rs1319462	HIF1A	2	652	-3.55(-6.83--0.27)	0.0340655	N	Y		rs3753753	GPX7	2	612	-0.12(-0.23--0.02)	0.0233378	N	N
rs10873142	HIF1A	2	653	-3.15(-6.23--0.07)	0.0452363	N	N		rs835340	GPX7	2	653	-0.14(-0.26--0.01)	0.029998	N	N
rs1951795	HIF1A	2	652	-3.62(-6.73--0.51)	0.0227457	N	Y		rs17557435	GSR	2	653	-0.16(-0.29--0.02)	0.0275608	N	N
rs2301113	HIF1A	2	654	-3.47(-6.4--0.55)	0.0198845	N	N		rs1319462	HIF1A	2	648	-0.14(-0.26--0.02)	0.0212541	N	Y
rs2842980	SOD2	2	616	5.04(1.79-8.3)	0.0024165	N	N		rs1951795	HIF1A	2	648	-0.12(-0.24--0.01)	0.035264	N	Y
rs5746136	SOD2	2	650	-2.87(-5.55--0.19)	0.0356444	N	N		rs1048290	KEAP1	2	647	-0.14(-0.24--0.05)	0.00309112	N	N
rs911847	SOD2	2	658	-2.91(-5.72--0.1)	0.0421559	N	N		rs11668429	KEAP1	2	642	-0.14(-0.24--0.04)	0.00468611	Y	N
rs2301241	TXN (TRXN)	2	652	3.42(0.86-5.97)	0.00881855	N	Y		rs1569199	MBL2	2	640	0.12(0.02-0.21)	0.016683	N	N
rs4135212	TXN (TRXN)	2	653	-4.41(-7.93--0.89)	0.0141657	N	N		rs8071475	RPS6KB1 (S6K)	2	648	0.12(0.01-0.22)	0.0251114	N	N
rs1882619	APC	3	652	5.49(0.54-10.44)	0.0298074	N	N		rs2301241	TXN (TRXN)	2	648	0.12(0.03-0.22)	0.00980944	N	Y
rs10515629	CSNK1A1	3	654	-3.13(-6.12--0.15)	0.0396709	N	N		rs2026314	TXN (TRXN)	2	654	0.12(0.02-0.22)	0.0177623	N	N
rs4645874	FOS (c-fos)	3	651	-4.18(-8.34--0.02)	0.0487864	N	Y		rs5756202	TXN2	2	590	0.17(0-0.33)	0.0453009	N	N
rs10845493	LRP6	3	622	6.87(3.26-10.49)	0.000204827	N	Y		rs4645874	FOS (c-fos)	3	647	-0.29(-0.44--0.13)	0.000245949	N	Y
rs2302685	LRP6	3	655	4.17(1.01-7.33)	0.00980862	N	N		rs12895416	FOS (c-fos)	3	648	-0.1(-0.21-0)	0.0440071	N	N
rs3821544	RBP2	3	624	-4.56(-7.39--1.74)	0.00160039	N	N		rs4645877	FOS (c-fos)	3	654	-0.28(-0.5--0.07)	0.0107448	N	N
rs1045485	CASP8	4	601	4.64(0.25-9.03)	0.0382144	N	N		rs10845493	LRP6	3	618	0.14(0-0.27)	0.0429089	N	Y
rs7963565	DIABLO (SMAC)	4	655	3.17(0.4-5.94)	0.0247618	N	Y		rs7963565	DIABLO (SMAC)	4	651	0.13(0.03-0.23)	0.0119471	N	Y
rs12578815	DIABLO (SMAC)	4	656	3.47(0.45-6.49)	0.0245175	N	Y		rs12578815	DIABLO (SMAC)	4	652	0.16(0.04-0.27)	0.00604678	N	Y
rs1062225	MAPK8 (JNK)	4	577	-4.64(-8.3--0.98)	0.0131661	N	Y		rs6601105	MAPK9	4	609	-0.11(-0.21--0.01)	0.0250793	N	N
rs17794612	XAF1	4	611	3.34(0.61-6.07)	0.016488	N	N		rs6894217	MAPK9	4	653	0.11(0-0.22)	0.04113	N	N
rs4948671	ALOX5	5	622	-3.83(-6.51--1.16)	0.00504057	N	N		rs4147385	MAPK9	4	650	-0.13(-0.25--0.02)	0.0240054	N	N
rs1565097	ALOX5	5	650	-3.47(-6.34--0.61)	0.0175923	N	N		rs1062225	MAPK8 (JNK)	4	573	-0.22(-0.36--0.09)	0.00120137	N	Y
rs934187	ALOX5	5	654	-3.7(-6.31--1.1)	0.00542573	N	N		rs746286	CLDN1	5	652	-0.13(-0.23--0.02)	0.0195118	N	N
rs10900213	ALOX5	5	655	-3.8(-6.29--1.32)	0.00279217	N	N		rs1800947	CRP	5	650	0.21(0.02-0.39)	0.0259935	N	N
rs9848283	CLDN1	5	618	2.94(0.43-5.46)	0.022	N	N		rs3024509	IL10	5	650	0.2(0.01-0.39)	0.0358674	N (Y with rectal cancer)	N
rs6776378	CLDN1	5	646	-3.37(-6.14--0.61)	0.0167889	N	N		rs2069849	IL6	5	654	-0.34(-0.64--0.04)	0.026271	N	N
rs947890	IL10R	5	650	4(0.05-7.94)	0.0470776	N	N		rs9276810	PSMB8 (LMP7)	5	650	0.12(0.02-0.21)	0.0149446	N	Y
rs11216666	IL10R	5	656	-3.9(-7.38--0.42)	0.0279361	N	N		rs20417	PTGS2 (COX2)	5	643	0.12(0-0.25)	0.0462162	N	N
rs9276810	PSMB8 (LMP7)	5	654	3.25(0.71-5.78)	0.0122401	N	Y		rs16898963	RPS6KA2	5	642	-0.16(-0.3--0.02)	0.0274872	N	N
rs1213266	PTGS1 (COX1)	5	645	6.63(2-11.25)	0.00505844	N	N		rs2228527	ERCC6	6	651	0.12(0.01-0.23)	0.035505	N	N
rs1800932	MSH6	6	656	3.29(0.05-6.53)	0.046833	N	N		rs1540354	MLH1	6	641	-0.14(-0.27--0.01)	0.0327767	N	N
rs373572	RAD18	6	646	-3.71(-6.67--0.75)	0.0139691	N	Y		rs3136326	MSH6	6	653	-0.16(-0.32--0.01)	0.043064	N	N
rs235770	BMP2	7	618	3.63(0.98-6.27)	0.00721998	Y	N		rs373572	RAD18	6	642	-0.12(-0.23--0.01)	0.032899	N	Y
rs1979855	BMP2	7	657	-3.33(-6.64--0.03)	0.0481506	N	N		rs5030783	RAD51	6	647	-0.12(-0.22--0.02)	0.0183903	N	N
rs2228545	BMPR2	7	658	12.47(4.29-20.66)	0.00286767	N	N		rs3764482	SMAD7	7	631	-0.12(-0.24-0)	0.0436419	N	N
rs11632715	GREM1/SCG5	7	652	3.3(0.62-5.99)	0.015977	N (Y with rectal cancer)	N		rs3736242	SMAD7	7	649	0.15(0.04-0.26)	0.00854121	N (Y with rectal cancer)	N
rs36030243	CDC6	8	658	4.39(0.45-8.32)	0.0289303	Y	N		rs17186485	SMAD7	7	653	-0.19(-0.37--0.02)	0.0326748	N	N
rs9783948	RHPN2	8	653	4.47(0.32-8.63)	0.0349807	N	N		rs6510328	RHPN2	8	647	0.13(0.03-0.24)	0.0114724	N	N
									rs2304101	RHPN2	8	652	0.11(0.02-0.21)	0.0165239	N	N
*Among controls only; adjusted for age, sex, and study center; beta coefficients for change in Se (μg/L) or SELENOP (mg/L) per allele
**None are statistical significant after adjustment for multiple testing (after Bonferroni multiple testing correction, significant p-values should be equal or less than: 0.00005)
***SNP also associated with CRC risk on its own in analysis uncorrected for multiple testing; Yes = Y; No=No
