# Supplementary material for: Association of Selenoprotein and Selenium Pathway Genotypes with Risk of Colorectal Cancer and Interaction with Selenium Status
Source: Nutrients. 2019 Apr 25;11(4):935. doi: 10.3390/nu11040935 (PMC6520820; doi:10.3390/nu11040935)
Supplement: Supplementary file 1 [file nutrients-11-00935-s001.zip › Supp Table S5 PIGE Analysis.xlsx]

## Sheet: PIGE values by Gene
Supplementary Table S5. Se pathway PIGE P values for each gene and CRC risk association per pathway designation, the EPIC study, 1992-2003
Se Pathway 1 Genes: Selenoproteins & Se transport/biosynthesis/metabolism (41 genes)	SNP No.1	P Value Gene only (model 1)2	P Value Gene only (model 2)3	P value Genes x Se interaction	P value Gene x SELENOP		Se Pathway2: Antioxidant and Redox (14 genes)	SNP No.	P Value Gene only (model 1)2	P Value Gene only (model 2)3	P value Genes x Se interaction	P value Gene x SELENOP interaction		Se Pathway3: Cell Signaling (28 genes)	SNP No.	P Value Gene only (model 1)2	P Value Gene only (model 2)3	P value Genes x Se interaction	P value Gene x SELENOP interaction		Se Pathway4: Apoptosis (13 genes)	SNP No.	P Value Gene only (model 1)2	P Value Gene only (model 2)3	P value Genes x Se interaction	P value Gene x SELENOP interaction		Se Pathway5: Inflammation (22 genes but NCAM2 not included so 21 genes)	SNP No.	P Value Gene only (model 1)2	P Value Gene only (model 2)3	P value Genes x Se interaction	P value Gene x SELENOP interaction		Se Pathway6: DNA Repair (21 genes)	SNP No.	P Value Gene only (model 1)2	P Value Gene only (model 2)3	P value Genes x Se interaction	P value Gene x SELENOP interaction		Se Pathway7: TGF Beta Signaling (12 genes)	SNP No.	P Value Gene only (model 1)2	P Value Gene only (model 2)3	P value Genes x Se interaction	P value Gene x SELENOP interaction		Se Pathway8: Cell Cycle Control (3 genes)
DIO1	7	0.277472	0.246753	0.341866	0.40276		CAT	9	0.127487	0.0639361	0.279172	0.020098		AKT1 (Akt/PKB)	5	0.489451	0.142857	0.278972	0.581242		APAF1	8	0.525747	0.0939061	0.522448	0.519448		ALOX5	11	0.825217	0.226773	0.00689931	0.259074		APEX1 (APE1)	2	0.341066	0.52048	0.0705929	0.747325		BMP2	5	0.0146985	0.00799201	0.267173	0.621838		CCND1
DIO2	4	0.308269	0.264735	0.413859	0.925607		GPx5	4	0.0161984	0.0539461	0.327467	0.707829		APC	5	0.089691	0.027972	0.20248	0.583142		ARL11 (ARLTS1)	1	0.408259	0.425574	0.512749	0.738726		CLDN1	7	0.744226	0.705295	0.0524948	0.0420958		CHEK2	1	0.423358	0.869131	0.0786921	0.629037		BMP4	1	0.19928	0.154845	0.882012	0.543546		CDC6
EEFSEC (Efsec)	10	0.60344	0.001998	0.769123	0.682932		GPx7	4	0.375062	0.636364	0.125287	0.0273973		AXIN	7	0.133887	0.131868	0.561944	0.590341		BAX	5	0.313769	0.604396	0.982302	0.663634		CLDN8	2	0.780522	0.806194	0.392661	0.848515		ERCC1	3	0.822318	0.882118	0.208879	0.0191981		BMPR1A	2	0.657134	0.843157	0.0019998	0.0715928		RHPN2
EPT1 (SELI)	3	0.593241	0.38961	0.118188	0.659734		GSR	7	0.528947	0.036963	0.143786	0.0705929		CHUK (IKK)	5	0.773723	0.583417	0.155084	0.650835		BCL2A1	2	0.10479	0.030969	0.782722	0.855114		CRP	5	0.20308	0.020979	0.684332	0.0707929		ERCC2 (XPD)	1	0.239076	0.0889111	0.236676	0.839816		BMPR1B	8	0.144186	0.592408	0.162284	0.963004
GGT1 (GST)	3	0.0966903	0.452547	0.40406	0.575242		HIF1A	6	0.566243	0.657343	0.0263974	0.217878		C-MYC region/POU5F1P1	13	0.00809919	0.0619381	0.883212	0.841716		CASP3	4	0.973603	0.912088	0.721328	0.642636		IL10	9	0.487351	0.293706	0.355864	0.432457		ERCC6 (CSB)	1	0.979602	0.342657	0.0564944	0.208279		BMPR2	3	0.0224978	0.002997	0.118488	0.443256
GPX1	4	0.00569943	0.002997	0.714629	0.921208		KEAP1	3	0.417358	0.271728	0.0079992	0.00919908		CSNK1A1 (CK1 alpha)	4	0.49965	0.77023	0.787621	0.751625		CASP7	10	0.716228	0.230769	0.0949905	0.714329		IL10R	7	0.728227	0.893107	0.20188	0.713629		EXO1	3	0.961804	0.807193	0.528147	0.980802		GDF15	4	0.639436	0.574426	0.914409	0.9978
GPX2	6	0.825017	0.819181	0.0807919	0.0589941		MBL2	6	0.140486	0.351648	0.583942	0.521048		CTNNB1 (beta-catenin)	2	0.335966	0.444555	0.329467	0.160884		CASP8	1	0.170883	0.545455	0.00029997	0.0813919		IL12A	1	0.50025	0.84016	0.0330967	0.138586		MGMT	1	0.323268	0.54046	0.0229977	0.277772		JUN	7	0.563244	0.996004	0.944406	0.639436
GPX3	11	0.434757	0.312687	0.155784	0.177582		PALB2	6	0.0654935	0.637363	0.194781	0.635436		DKK3	1	0.194881	0.54046	0.243276	0.826017		DIABLO (SMAC)	2	0.90101	0.905095	0.00659934	0.010199		IL12B	17	0.129687	0.038961	0.617838	0.880712		MLH1	4	0.857314	0.9001	0.386661	0.0172983		SCG5/GREM1	2	0.151785	0.294705	0.409959	0.612039
GPX4	3	0.424158	0.816184	0.565643	0.351065		RPS6KB1 (S6K)	4	0.0544946	0.301698	0.125687	0.170583		DKK4	2	0.680432	0.659341	0.589641	0.947405		FOXO3	10	0.0206979	0.013986	0.705629	0.547245		IL18	4	0.377962	0.541459	0.728827	0.858414		MLH3	2	0.10339	0.839161	0.90391	0.994301		SMAD3	38	9.999e-05	0.000999001	0.744326	0.548345
GPX6	3	0.0832917	0.11988	0.953305	0.961704		SOD1	3	0.0478952	0.01998	0.515648	0.865813		DVL1	1	0.355964	0.752248	0.860614	0.0739926		IFIH1	1	0.286971	0.156843	0.128087	0.522548		IL1A/IL1B	8	0.949805	0.671329	0.142086	0.354965		MSH2	8	0.380562	0.968032	0.776222	0.9964		SMAD7	18	0.00019998	0.00599401	0.720628	0.457154
GSTA3	4	0.532847	0.045954	0.410759	0.291571		SOD2	8	0.529647	0.881119	0.0554945	0.921608		EGFR	1	0.139786	0.137862	0.254875	0.444556		MAPK8 (JNK)	6	0.888111	0.104895	0.259074	0.180482		IL2/IL21	5	0.427557	0.824176	0.9961	0.975002		MSH3	13	0.0433957	0.371628	0.518748	0.274173		TGFB1	8	0.150785	0.126873	0.663534	0.59664
LRP2	64	0.838616	0.975025	0.420058	0.884212		SOD3	5	0.318968	0.664336	0.535446	0.214979		EIF4EBP1	1	0.441056	0.962038	0.347265	0.739826		MAPK9	15	0.707229	0.586414	0.117588	0.0218978		IL6	10	0.981602	0.935065	0.767823	0.89891		MSH6	8	0.480852	0.196803	0.689131	0.278472		TGFBR1	3	0.940606	0.951049	0.19628	0.0969903
PSTK (C10orf89, phosphose	2	0.445955	0.43956	0.049895	0.541846		TXN	15	0.128687	0.196803	0.373363	0.221578		FOS (c-fos)	9	0.394961	0.133866	0.995	0.336666		XAF1	3	0.660534	0.501499	0.644436	0.290171		IL8	1	0.162184	0.0509491	0.211779	0.810919		MUTYH	3	0.442256	0.018981	0.529747	0.893711
SARS (seryl-tRNA synthetase)	8	0.746425	0.265734	0.464554	0.559744		TXN2	7	0.675032	0.104895	0.50475	0.393361		FRZB	12	0.0293971	0.048951	0.50025	0.10399									NOD2	2	0.119388	0.0679321	0.788321	0.716128		NUDT1 (MTH1)	3	0.372663	0.934066	0.288271	0.452855
SCLY	5	0.415158	0.575425	0.0987901	0.232977									KRAS	13	0.512549	0.123876	0.746725	0.89951									NOS3	9	0.382062	0.468531	0.911509	0.165683		PMS1	6	0.840516	0.495504	0.19808	0.121188
SECISBP2 (SBP2)	5	0.49755	0.706294	0.927207	0.975102									LRP6	3	0.342466	0.772228	0.0192981	0.442856									PSMB8 (LMP7)	2	0.443456	0.64036	0.190881	0.0872913		PMS2	5	0.689931	0.931069	0.667633	0.391961
SELENBP1	6	0.860414	0.464535	0.254075	0.508249									LRP8 (APOER2)	3	0.958504	0.845155	0.713929	0.670233									PTGS1 (COX1)	7	0.761524	0.861139	0.558944	0.308069		RAD18	1	0.450055	0.835165	0.252475	0.0335966
SELENOF	3	0.166983	0.516484	0.513749	0.120088									MAPK1 (ERK)	5	0.810519	0.344655	0.462654	0.818418									PTGS2 (COX2)	8	0.449255	0.300699	0.573143	0.609839		RAD51	5	0.305769	0.642358	0.479652	0.731127
SELENOH	2	0.89551	0.787213	0.541646	0.29787									MAPK14 (p38)	2	0.422658	0.427572	0.915508	0.69923									RPS6KA2	6	0.614339	0.735265	0.172583	0.472053		RAD51B (RAD51L1)	1	0.630037	0.265734	0.107589	0.0516948
SELENOK	3	0.733227	0.0909091	0.660434	0.241676									NFE2L2	8	0.573443	0.36963	0.569643	0.949205									TLR4	15	0.0678932	0.62038	0.524748	0.964504		XRCC1	1	0.336066	0.667333	0.736426	0.447455
SELENOM	2	0.0181982	0.124875	0.862714	0.472853									NFKB1	15	0.80112	0.813187	0.79652	0.843516									TNF	4	0.966403	0.889111	0.679932	0.641836		XRCC2	1	0.645735	0.37962	0.10419	0.0790921
SELENON	9	0.0477952	0.0559441	0.645935	0.0426957									RBP2	5	0.328967	0.898102	0.622938	0.918908
SELENOO	6	0.214179	0.932068	0.219178	0.339166									RELA (p65)	2	0.911109	0.822178	0.571643	0.845815
SELENOP	6	0.662834	0.267732	0.19768	0.59764									RPL14	1	0.709729	0.311688	0.00979902	0.668233
SELENOS	5	0.682332	0.377622	0.873213	0.512149									RPL30	3	0.187481	0.663337	0.0391961	0.0777922
SELENOT	8	0.256874	0.01998	0.391061	0.193981									RPS23	2	0.141886	0.0939061	0.554045	0.622838
SELENOV	3	0.461554	0.652348	0.843316	0.883812									TFAP2E	2	0.577442	0.367632	0.346865	0.583442
SELENOW	3	0.183382	0.374625	0.560344	0.256474									WNT1	2	0.992301	0.443556	0.89741	0.759324
SEPHS1	5	0.0258974	0.641359	0.841416	0.369663
SEPHS2 (SPS2)	1	0.369563	0.737263	0.140586	0.232077
SEPSECS (SLA)	6	0.244276	0.470529	0.232577	0.469753
SEPX1 (MSRB1)	1	0.50005	0.614386	0.725827	0.136386
SLC3A1	8	0.452355	0.475524	0.142486	0.633137
SLC6A19	9	0.513049	0.59041	0.417858	0.39746
SLC7A9	9	0.341066	0.172827	0.872113	0.220278
TRNAU1AP	2	0.893211	0.501499	0.146185	0.69833
TXNRD1	14	0.228577	0.507493	0.241476	0.107389
TXNRD2	24	0.540546	0.220779	0.652535	0.174383
TXNRD3	4	0.210976	0.431112	0.124588	0.312269
UGT1A	2	0.0965903	0.121878	0.780822	0.472453
YBX1	5	0.816018	0.916084	0.329967	0.691831
Notes: 1The total number of SNPs analysed was less than the total number genotyped as SNPs in high LD were removed using AdaJoint and the online tool SNAP
2Model 1 includes data on all subjects with genotype data and with selenium status data (Se or SELENOP or both)
3Model 2 excludes individuals with no measurements of Se or SELENOP concentrations
[truncated: 5 more columns]
