# Supplementary material for: Association of Selenoprotein and Selenium Pathway Genotypes with Risk of Colorectal Cancer and Interaction with Selenium Status
Source: Nutrients. 2019 Apr 25;11(4):935. doi: 10.3390/nu11040935 (PMC6520820; doi:10.3390/nu11040935)
Supplement: Supplementary file 1 [file nutrients-11-00935-s001.zip › SuppTable S1 Pathway descriptions and Genes.xlsx]

## Sheet: Sheet1
Supplementary Table S1. Se pathway SNP study: List of genes and the 8 pathway designations, the EPIC study, 1992-2003
GENES	Se_Pathway 1 (41 genes)	Se_Pathway 2 (14 genes)	Se_Pathway 3 (28 genes)	Se_Pathway4 (13 genes)	Se_Pathway 5 (22 genes)	Se_Pathway 6 (21 genes)	Se_Pathway 7 (12 genes)	Se_Pathway 8 (3 genes)
	Selenoproteins & Se transport/biosynthesis/metabolism	Antioxidant and Redox	Cell signalling	Apoptosis	Inflammation	DNA Repair	TGF Beta Signaling	Cell Cycle Control
AKT1 (Akt/PKB)	0	0	1	0	0	0	0	0
ALOX5	0	0	0	0	1	0	0	0
APAF1	0	0	0	1	0	0	0	0
APC	0	0	1	0	0	0	0	0
APEX1 (APE1)	0	0	0	0	0	1	0	0
ARL11 (ARLTS1)	0	0	0	1	0	0	0	0
AXIN	0	0	1	0	0	0	0	0
BAX	0	0	0	1	0	0	0	0
BCL2A1	0	0	0	1	0	0	0	0
BMP2	0	0	0	0	0	0	1	0
BMP4	0	0	0	0	0	0	1	0
BMPR1A	0	0	0	0	0	0	1	0
BMPR1B	0	0	0	0	0	0	1	0
BMPR2	0	0	0	0	0	0	1	0
CASP3	0	0	0	1	0	0	0	0
CASP7	0	0	0	1	0	0	0	0
CASP8	0	0	0	1	0	0	0	0
CAT	0	1	0	0	0	0	0	0
CCND1	0	0	0	0	0	0	0	1
CDC6	0	0	0	0	0	0	0	1
CHEK2	0	0	0	0	0	1	0	0
CHUK (IKK)	0	0	1	0	0	0	0	0
CLDN1	0	0	0	0	1	0	0	0
CLDN8	0	0	0	0	1	0	0	0
C-MYC region/POU5F1P1	0	0	1	0	0	0	0	0
CRP	0	0	0	0	1	0	0	0
CSNK1A1 (CK1 alpha)	0	0	1	0	0	0	0	0
CTNNB1 (beta-catenin)	0	0	1	0	0	0	0	0
DIABLO (SMAC)	0	0	0	1	0	0	0	0
DIO1	1	0	0	0	0	0	0	0
DIO2	1	0	0	0	0	0	0	0
DKK3	0	0	1	0	0	0	0	0
DKK4	0	0	1	0	0	0	0	0
DVL1 (Dsh, dishevelled)	0	0	1	0	0	0	0	0
EEFSEC (Efsec)	1	0	0	0	0	0	0	0
EGFR	0	0	1	0	0	0	0	0
EIF4EBP1	0	0	1	0	0	0	0	0
EPT1 (SELI)	1	0	0	0	0	0	0	0
ERCC1	0	0	0	0	0	1	0	0
ERCC2 (XPD)	0	0	0	0	0	1	0	0
ERCC6 (CSB)	0	0	0	0	0	1	0	0
EXO1	0	0	0	0	0	1	0	0
FOS (c-fos)	0	0	1	0	0	0	0	0
FOXO3	0	0	0	1	0	0	0	0
FRZB (frizzled)	0	0	1	0	0	0	0	0
GDF15	0	0	0	0	0	0	1	0
GGT1 (GST)	1	0	0	0	0	0	0	0
GPx1	1	0	0	0	0	0	0	0
GPx2	1	0	0	0	0	0	0	0
GPx3	1	0	0	0	0	0	0	0
GPx4	1	0	0	0	0	0	0	0
GPx5	0	1	0	0	0	0	0	0
GPx6	1	0	0	0	0	0	0	0
GPx7	0	1	0	0	0	0	0	0
GSR	0	1	0	0	0	0	0	0
GSTA3	1	0	0	0	0	0	0	0
HIF1A	0	1	0	0	0	0	0	0
IFIH1	0	0	0	1	0	0	0	0
IL10	0	0	0	0	1	0	0	0
IL10R	0	0	0	0	1	0	0	0
IL12A	0	0	0	0	1	0	0	0
IL12B	0	0	0	0	1	0	0	0
IL18	0	0	0	0	1	0	0	0
IL1A/IL1B	0	0	0	0	1	0	0	0
IL2/IL21	0	0	0	0	1	0	0	0
IL6	0	0	0	0	1	0	0	0
IL8	0	0	0	0	1	0	0	0
JUN	0	0	0	0	0	0	1	0
KEAP1	0	1	0	0	0	0	0	0
KRAS	0	0	1	0	0	0	0	0
LRP2	1	0	0	0	0	0	0	0
LRP6	0	0	1	0	0	0	0	0
LRP8 (APOER2)	0	0	1	0	0	0	0	0
MAPK14 (p38)	0	0	1	0	0	0	0	0
MAPK1 (ERK)	0	0	1	0	0	0	0	0
MAPK8 (JNK)	0	0	0	1	0	0	0	0
MAPK9	0	0	0	1	0	0	0	0
MBL2	0	1	0	0	0	0	0	0
MGMT	0	0	0	0	0	1	0	0
MLH1	0	0	0	0	0	1	0	0
MLH3	0	0	0	0	0	1	0	0
MSH2	0	0	0	0	0	1	0	0
MSH3	0	0	0	0	0	1	0	0
MSH6	0	0	0	0	0	1	0	0
MUTYH	0	0	0	0	0	1	0	0
NCAM2	0	0	0	0	1	0	0	0
NFE2L2	0	0	1	0	0	0	0	0
NFKB1	0	0	1	0	0	0	0	0
NOD2	0	0	0	0	1	0	0	0
NOS3	0	0	0	0	1	0	0	0
NUDT1 (MTH1)	0	0	0	0	0	1	0	0
PALB2	0	1	0	0	0	0	0	0
PMS1	0	0	0	0	0	1	0	0
PMS2	0	0	0	0	0	1	0	0
PSMB8 (LMP7)	0	0	0	0	1	0	0	0
PSTK (C10orf89, phosphose	1	0	0	0	0	0	0	0
PTGS1 (COX1)	0	0	0	0	1	0	0	0
PTGS2 (COX2)	0	0	0	0	1	0	0	0
RAD18	0	0	0	0	0	1	0	0
RAD51	0	0	0	0	0	1	0	0
RAD51B (RAD51L1)	0	0	0	0	0	1	0	0
RBP2	0	0	1	0	0	0	0	0
RELA (p65)	0	0	1	0	0	0	0	0
RHPN2	0	0	0	0	0	0	0	1
RPL14	0	0	1	0	0	0	0	0
RPL30	0	0	1	0	0	0	0	0
RPS23	0	0	1	0	0	0	0	0
RPS6KA2	0	0	0	0	1	0	0	0
RPS6KB1 (S6K)	0	1	0	0	0	0	0	0
SARS (seryl-tRNA syntheta	1	0	0	0	0	0	0	0
SCG5/GREM1	0	0	0	0	0	0	1	0
SCLY	1	0	0	0	0	0	0	0
SECISBP2 (SBP2)	1	0	0	0	0	0	0	0
SELENBP1	1	0	0	0	0	0	0	0
SELENOH	1	0	0	0	0	0	0	0
SELENOK	1	0	0	0	0	0	0	0
SELENOM	1	0	0	0	0	0	0	0
SELENOO	1	0	0	0	0	0	0	0
SELENOS	1	0	0	0	0	0	0	0
SELENOT	1	0	0	0	0	0	0	0
SELENOV	1	0	0	0	0	0	0	0
SELENOF	1	0	0	0	0	0	0	0
SEPHS1	1	0	0	0	0	0	0	0
SEPHS2 (SPS2)	1	0	0	0	0	0	0	0
SEPN1 (SELN)	1	0	0	0	0	0	0	0
SELENOP	1	0	0	0	0	0	0	0
SEPSECS (SLA)	1	0	0	0	0	0	0	0
SELENOW	1	0	0	0	0	0	0	0
SEPX1 (MSRB1)	1	0	0	0	0	0	0	0
SLC3A1 (rBAT) (BO+ system	1	0	0	0	0	0	0	0
SLC6A19 (BO system, Hartn	1	0	0	0	0	0	0	0
SLC7A9 (BO+ system)	1	0	0	0	0	0	0	0
SMAD3	0	0	0	0	0	0	1	0
SMAD7	0	0	0	0	0	0	1	0
SOD1	0	1	0	0	0	0	0	0
SOD2	0	1	0	0	0	0	0	0
SOD3	0	1	0	0	0	0	0	0
TFAP2E	0	0	1	0	0	0	0	0
TGFB1	0	0	0	0	0	0	1	0
TGFBR1	0	0	0	0	0	0	1	0
TLR4	0	0	0	0	1	0	0	0
TNF	0	0	0	0	1	0	0	0
TRNAU1AP	1	0	0	0	0	0	0	0
TXN2	0	1	0	0	0	0	0	0
TXNRD1	1	0	0	0	0	0	0	0
TXNRD2	1	0	0	0	0	0	0	0
TXNRD3 (TR2IT1)	1	0	0	0	0	0	0	0
TXN (TRXN)	0	1	0	0	0	0	0	0
UGT1A	1	0	0	0	0	0	0	0
WNT1	0	0	1	0	0	0	0	0
XAF1	0	0	0	1	0	0	0	0
XRCC1	0	0	0	0	0	1	0	0
XRCC2	0	0	0	0	0	1	0	0
YBX1 (NSEP1)	1	0	0	0	0	0	0	0
