# Supplementary material for: Association of Selenoprotein and Selenium Pathway Genotypes with Risk of Colorectal Cancer and Interaction with Selenium Status
Source: Nutrients. 2019 Apr 25;11(4):935. doi: 10.3390/nu11040935 (PMC6520820; doi:10.3390/nu11040935)
Supplement: Supplementary file 1 [file nutrients-11-00935-s001.zip › SuppTable S2 All SNP results.xlsx]

## Sheet: Sheet1
Supplementary Table S2. All Se pathway SNPs by gene and pathway and association with CRC risk, the EPIC study, 1992-2003
Associations with colorectal cancer risk (unconditional logistic regression with adjustment for age at recruitment, study center and sex). This supplementary table also provides the genetic analysis results stratified for colon and rectal subsite and by sex (for CRC, colon cancer, and rectal cancer)
* Additive models impose a structure in which each additional copy of the variant allele increases the response (log odds ratio) by the same amount. (codes 0, 1, and 2 for the number of variant)
** Adujsted P Values by Benjamini-Hochberg
			All participants															Female															Male
			Colorectal Cancer					Colon Cancer					Rectal Cancer					Colorectal Cancer					Colon Cancer					Rectal Cancer					Colorectal Cancer					Colon Cancer					Rectal Cancer
Gene	SNP	Genotype	Case	Control	OR (95% CI)	P-value	Adj P-value**	Case	Control	OR (95% CI)	P-value	Adj P-value**	Case	Control	OR (95% CI)	P-value	Adj P-value**	Case	Control	OR (95% CI)	P-value	Adj P-value**	Case	Control	OR (95% CI)	P-value	Adj P-value**	Case	Control	OR (95% CI)	P	Adj P-value**	Case	Control	OR (95% CI)	P-value	Adj P-value**	Case	Control	OR (95% CI)	P-value	Adj P-value**	Case	Control	OR (95% CI)	P-value	Adj P-value**
Pathway 1 (41 genes) = Selenoproteins and Se biosynthesis and transport
DIO1	rs11206244	GG	543	618	1.00 (ref)	0.0879238	0.822017	346	618	1.00 (ref)	0.314787	0.949853	197	618	1.00 (ref)	0.077452	0.911873	275	309	1.00 (ref)	0.299991	0.931034	180	309	1.00 (ref)	0.306738	0.949973	95	309	1.00 (ref)	0.662535	0.999988	268	309	1.00 (ref)	0.183337	0.935015	166	309	1.00 (ref)	0.851904	0.999774	102	309	1.00 (ref)	0.0213887	0.999842
DIO1	rs11206244	GA	577	557	1.18 (1.00,1.39)			358	557	1.15 (0.95,1.39)			219	557	1.22 (0.97,1.53)			282	265	1.21 (0.95,1.53)			188	265	1.22 (0.94,1.60)			94	265	1.16 (0.83,1.63)			295	292	1.16 (0.92,1.46)			170	292	1.07 (0.82,1.41)			125	292	1.28 (0.94,1.75)
DIO1	rs11206244	AA	147	134	1.24 (0.95,1.61)			86	134	1.15 (0.85,1.57)			61	134	1.42 (1.00,2.01)			71	71	1.11 (0.77,1.62)			49	71	1.19 (0.79,1.81)			22	71	1.00 (0.58,1.73)			76	63	1.38 (0.95,2.01)			37	63	1.09 (0.69,1.72)			39	63	1.90 (1.19,3.04)
DIO1	rs11206244	Additive*	1267	1309	1.13 (1.01,1.28)	0.034826	0.783231	790	1309	1.10 (0.96,1.26)	0.168184	0.903	477	1309	1.20 (1.02,1.41)	0.0240568	0.886284	628	645	1.10 (0.93,1.30)	0.244815	0.923285	417	645	1.13 (0.94,1.37)	0.186132	0.929981	211	645	1.05 (0.83,1.34)	0.665255	0.999988	639	664	1.17 (0.99,1.38)	0.0660829	0.896763	373	664	1.06 (0.87,1.29)	0.590515	0.99819	266	664	1.35 (1.09,1.68)	0.00647267	0.999842
DIO1	rs11206244	Dominant (GA + AA vs. GG)	1267	1309	1.19 (1.02,1.39)	0.0297141	0.777278	790	1309	1.15 (0.96,1.38)	0.128476	0.871812	477	1309	1.26 (1.01,1.56)	0.0364216	0.896724	628	645	1.19 (0.95,1.48)	0.134284	0.909014	417	645	1.22 (0.95,1.57)	0.125326	0.929981	211	645	1.13 (0.82,1.56)	0.460326	0.999988	639	664	1.20 (0.96,1.49)	0.112307	0.931579	373	664	1.08 (0.83,1.39)	0.574668	0.996458	266	664	1.39 (1.03,1.87)	0.0287416	0.999842
DIO1	rs11206244	Recessive (AA vs. GG + GA)	1267	1309	1.14 (0.89,1.46)	0.302826	0.931501	790	1309	1.08 (0.81,1.44)	0.616192	0.988148	477	1309	1.28 (0.92,1.78)	0.139494	0.970806	628	645	1.02 (0.71,1.45)	0.916377	0.999899	417	645	1.08 (0.73,1.61)	0.693349	0.99994	211	645	0.94 (0.56,1.57)	0.802184	0.999988	639	664	1.28 (0.90,1.83)	0.16942	0.931579	373	664	1.05 (0.68,1.62)	0.81167	0.999774	266	664	1.67 (1.08,2.58)	0.0211214	0.999842
DIO1	rs12033572	GG	1300	1304	1.00 (ref)	0.912869	0.999932	822	1304	1.00 (ref)	0.916004	0.998708	478	1304	1.00 (ref)	0.913971	0.998844	650	645	1.00 (ref)	0.639039	0.988302	437	645	1.00 (ref)	0.707719	0.99994	213	645	1.00 (ref)	0.638327	0.999988	650	659	1.00 (ref)	0.596323	0.988851	385	659	1.00 (ref)	0.654167	0.999774	265	659	1.00 (ref)	0.578877	0.999842
DIO1	rs12033572	GC	113	107	1.06 ( 8.00000e-01, 1.40000e+00)			74	107	1.07 ( 7.800000e-01, 1.460000e+00)			39	107	1.09 (0.74,1.61)			51	55	0.91 (0.61,1.36)			36	55	0.92 (0.59,1.44)			15	55	0.86 (0.47,1.59)			62	52	1.22 ( 8.300000e-01, 1.810000e+00)			38	52	1.23 (0.79,1.92)			24	52	1.32 (0.78,2.23)
DIO1	rs12033572	CC	0	4	0.00 ( 0.00000e+00,7.68577e+221)			0	4	0.00 ( 0.000000e+00,4.807476e+220)			0	4	0.00 (0.00, Inf)			0	0	- (-,-)			0	0	- (-,-)			0	0	- (-,-)			0	4	0.00 ( 0.000000e+00,5.838116e+221)			0	4	0.00 (0.00, Inf)			0	4	0.00 (0.00, Inf)
DIO1	rs12033572	Additive*	1413	1415	0.98 (0.75,1.28)	0.896575	0.997865	896	1415	0.99 (0.73,1.34)	0.959071	0.998708	517	1415	0.99 (0.68,1.44)	0.970023	0.998844	701	700	0.91 (0.61,1.36)	0.639039	0.988302	473	700	0.92 (0.59,1.44)	0.707719	0.99994	228	700	0.86 (0.47,1.59)	0.638327	0.999988	712	715	1.04 (0.72,1.49)	0.834119	0.999902	423	715	1.05 (0.69,1.58)	0.831837	0.999774	289	715	1.10 (0.68,1.78)	0.703775	0.999842
DIO1	rs12033572	Dominant (GC + CC vs. GG)	1413	1415	1.02 (0.78,1.35)	0.880311	0.997345	896	1415	1.03 (0.75,1.41)	0.853241	0.996814	517	1415	1.04 (0.71,1.53)	0.8462	0.998844	701	700	0.91 (0.61,1.36)	0.639039	0.988302	473	700	0.92 (0.59,1.44)	0.707719	0.99994	228	700	0.86 (0.47,1.59)	0.638327	0.999988	712	715	1.13 (0.77,1.65)	0.536798	0.988851	423	715	1.14 (0.73,1.76)	0.567339	0.996458	289	715	1.21 (0.72,2.02)	0.471652	0.999842
DIO1	rs12033572	Recessive (CC vs. GG + GC)	1413	1415	0.00 ( 0.000000e+00,7.622374e+221)	0.959456	0.999932	896	1415	0.00 ( 0.000000e+00,4.709815e+220)	0.960808	0.998708	517	1415	0.00 (0.00, Inf)	0.974931	0.998844			- (-,-)	-				- (-,-)	-				- (-,-)	-		712	715	0.00 ( 0.000000e+00,5.434153e+221)	0.959359	0.999902	423	715	0.00 (0.00, Inf)	0.974341	0.999774	289	715	0.00 (0.00, Inf)	0.974925	0.999842
DIO1	rs12131461	GG	997	1012	1.00 (ref)	0.485497	0.960557	627	1012	1.00 (ref)	0.603172	0.985465	370	1012	1.00 (ref)	0.644346	0.998844	495	485	1.00 (ref)	0.793373	0.998947	329	485	1.00 (ref)	0.996255	0.99994	166	485	1.00 (ref)	0.423123	0.997932	502	527	1.00 (ref)	0.474654	0.985759	298	527	1.00 (ref)	0.388555	0.970482	204	527	1.00 (ref)	0.759069	0.999842
DIO1	rs12131461	GA	348	331	1.07 (0.90,1.27)			221	331	1.07 (0.88,1.31)			127	331	1.05 (0.83,1.34)			172	168	1.01 (0.78,1.29)			116	168	1.01 (0.76,1.33)			56	168	0.98 (0.68,1.40)			176	163	1.13 (0.89,1.45)			105	163	1.14 (0.86,1.52)			71	163	1.13 (0.81,1.56)
DIO1	rs12131461	AA	28	36	0.80 (0.48,1.32)			18	36	0.83 (0.46,1.48)			10	36	0.74 (0.36,1.53)			16	20	0.79 (0.40,1.56)			13	20	0.98 (0.48,2.02)			3	20	0.44 (0.13,1.51)			12	16	0.79 (0.37,1.69)			5	16	0.60 (0.21,1.67)			7	16	1.12 (0.44,2.82)
DIO1	rs12131461	Additive*	1373	1379	1.01 (0.87,1.17)	0.897748	0.997865	866	1379	1.02 (0.86,1.21)	0.821031	0.993689	507	1379	0.99 (0.81,1.21)	0.917273	0.998844	683	673	0.97 (0.78,1.19)	0.740341	0.990066	458	673	1.00 (0.80,1.26)	0.982444	0.99994	225	673	0.88 (0.65,1.20)	0.40817	0.995496	690	706	1.06 (0.85,1.31)	0.605082	0.991349	408	706	1.04 (0.80,1.33)	0.786765	0.999774	282	706	1.10 (0.84,1.46)	0.48169	0.999842
DIO1	rs12131461	Dominant (GA + AA vs. GG)	1373	1379	1.04 (0.88,1.23)	0.639106	0.986705	866	1379	1.05 (0.87,1.27)	0.615664	0.988148	507	1379	1.02 (0.81,1.29)	0.859638	0.998844	683	673	0.98 (0.77,1.25)	0.890707	0.999899	458	673	1.01 (0.77,1.31)	0.962734	0.99994	225	673	0.92 (0.65,1.30)	0.635023	0.999988	690	706	1.10 (0.87,1.40)	0.422361	0.98044	408	706	1.09 (0.83,1.45)	0.533505	0.994191	282	706	1.13 (0.82,1.55)	0.457994	0.999842
DIO1	rs12131461	Recessive (AA vs. GG + GA)	1373	1379	0.78 (0.47,1.30)	0.340989	0.932041	866	1379	0.81 (0.45,1.45)	0.47644	0.977645	507	1379	0.74 (0.36,1.50)	0.399977	0.992858	683	673	0.79 (0.40,1.55)	0.497215	0.973061	458	673	0.98 (0.48,2.01)	0.954555	0.99994	225	673	0.44 (0.13,1.51)	0.191687	0.928912	690	706	0.76 (0.35,1.63)	0.482213	0.985759	408	706	0.58 (0.21,1.61)	0.29588	0.961331	282	706	1.08 (0.43,2.73)	0.864201	0.999842
DIO1	rs17109582	AA	1122	1126	1.00 (ref)	0.883826	0.997345	715	1126	1.00 (ref)	0.859396	0.996814	407	1126	1.00 (ref)	0.184478	0.971396	552	547	1.00 (ref)	0.499603	0.973469	378	547	1.00 (ref)	0.151847	0.929981	174	547	1.00 (ref)	0.638626	0.999988	570	579	1.00 (ref)	0.130781	0.931579	337	579	1.00 (ref)	0.448623	0.98117	233	579	1.00 (ref)	0.831469	0.999842
DIO1	rs17109582	AG	281	274	1.03 (0.86,1.25)			170	274	0.96 (0.77,1.19)			111	274	1.16 (0.90,1.49)			140	145	0.97 (0.74,1.26)			86	145	0.84 (0.62,1.14)			54	145	1.18 (0.82,1.71)			141	129	1.11 (0.85,1.45)			84	129	1.10 (0.81,1.50)			57	129	1.12 (0.78,1.59)
DIO1	rs17109582	GG	15	17	0.89 (0.44,1.79)			13	17	1.15 (0.55,2.40)			2	17	0.35 (0.08,1.53)			12	7	1.73 (0.67,4.47)			10	7	2.15 (0.80,5.78)			2	7	0.82 (0.17,4.10)			3	10	0.30 (0.08,1.09)			3	10	0.48 (0.13,1.80)			0	10	0.00 (0.00, Inf)
DIO1	rs17109582	Additive*	1418	1417	1.01 (0.86,1.20)	0.869509	0.997345	898	1417	0.98 (0.81,1.19)	0.867981	0.996814	520	1417	1.05 (0.83,1.33)	0.656919	0.998844	704	699	1.04 (0.82,1.31)	0.742458	0.990066	474	699	0.97 (0.75,1.27)	0.842502	0.99994	230	699	1.13 (0.81,1.58)	0.474674	0.999988	714	718	0.99 (0.78,1.27)	0.938693	0.999902	424	718	1.01 (0.76,1.33)	0.967212	0.999774	290	718	0.95 (0.69,1.33)	0.780327	0.999842
DIO1	rs17109582	Dominant (AG + GG vs. AA)	1418	1417	1.03 (0.85,1.23)	0.787163	0.996792	898	1417	0.97 (0.79,1.20)	0.770266	0.993689	520	1417	1.11 (0.87,1.43)	0.402738	0.992858	704	699	1.00 (0.78,1.30)	0.974188	0.999899	474	699	0.90 (0.67,1.21)	0.485424	0.982998	230	699	1.17 (0.81,1.67)	0.404178	0.994171	714	718	1.05 (0.81,1.37)	0.699312	0.999902	424	718	1.05 (0.78,1.43)	0.72935	0.999774	290	718	1.04 (0.73,1.47)	0.842635	0.999842
DIO1	rs17109582	Recessive (GG vs. AA + AG)	1418	1417	0.88 (0.44,1.78)	0.725197	0.992048	898	1417	1.16 (0.55,2.41)	0.697963	0.993689	520	1417	0.34 (0.08,1.48)	0.150704	0.970806	704	699	1.74 (0.68,4.49)	0.2484	0.923285	474	699	2.23 (0.83,5.96)	0.111797	0.929981	230	699	0.80 (0.16,3.96)	0.781006	0.999988	714	718	0.29 (0.08,1.07)	0.0628396	0.896763	424	718	0.47 (0.13,1.77)	0.266349	0.959103	290	718	0.00 (0.00, Inf)	0.974357	0.999842
DIO1	rs2268181	AA	1010	1001	1.00 (ref)	0.286224	0.924354	633	1001	1.00 (ref)	0.371249	0.962683	377	1001	1.00 (ref)	0.458543	0.995794	500	488	1.00 (ref)	0.610107	0.983048	332	488	1.00 (ref)	0.892192	0.99994	168	488	1.00 (ref)	0.398196	0.993582	510	513	1.00 (ref)	0.381549	0.972811	301	513	1.00 (ref)	0.255876	0.957825	209	513	1.00 (ref)	0.939804	0.999842
DIO1	rs2268181	AG	370	364	1.01 (0.85,1.19)			239	364	1.04 (0.86,1.26)			131	364	0.95 (0.75,1.20)			185	187	0.97 (0.76,1.23)			127	187	1.00 (0.77,1.31)			58	187	0.90 (0.63,1.27)			185	177	1.05 (0.82,1.34)			112	177	1.08 (0.82,1.43)			73	177	1.00 (0.72,1.37)
DIO1	rs2268181	GG	32	46	0.69 (0.44,1.10)			20	46	0.70 (0.41,1.20)			12	46	0.67 (0.35,1.29)			18	24	0.73 (0.39,1.37)			14	24	0.85 (0.43,1.68)			4	24	0.50 (0.17,1.48)			14	22	0.64 (0.32,1.26)			6	22	0.49 (0.20,1.23)			8	22	0.86 (0.37,1.99)
DIO1	rs2268181	Additive*	1412	1411	0.94 (0.82,1.09)	0.429512	0.953134	892	1411	0.97 (0.82,1.14)	0.682402	0.993689	520	1411	0.90 (0.74,1.10)	0.297505	0.989444	703	699	0.93 (0.76,1.13)	0.446776	0.969049	473	699	0.97 (0.78,1.21)	0.805811	0.99994	230	699	0.83 (0.62,1.12)	0.231281	0.946986	709	712	0.96 (0.78,1.18)	0.700114	0.999902	419	712	0.95 (0.75,1.21)	0.697637	0.999774	290	712	0.97 (0.74,1.27)	0.825993	0.999842
DIO1	rs2268181	Dominant (AG + GG vs. AA)	1412	1411	0.97 (0.83,1.15)	0.737832	0.992984	892	1411	1.00 (0.83,1.21)	0.981273	0.998708	520	1411	0.91 (0.73,1.15)	0.441096	0.993008	703	699	0.94 (0.75,1.18)	0.599661	0.981096	473	699	0.99 (0.76,1.28)	0.917144	0.99994	230	699	0.85 (0.61,1.19)	0.351125	0.978279	709	712	1.00 (0.79,1.27)	0.976107	0.999902	419	712	1.01 (0.77,1.33)	0.916614	0.999774	290	712	0.98 (0.72,1.34)	0.902573	0.999842
DIO1	rs2268181	Recessive (GG vs. AA + AG)	1412	1411	0.69 (0.44,1.09)	0.114279	0.846158	892	1411	0.69 (0.40,1.18)	0.17744	0.908385	520	1411	0.68 (0.36,1.30)	0.24643	0.986345	703	699	0.74 (0.39,1.38)	0.339281	0.941368	473	699	0.85 (0.43,1.68)	0.633662	0.99994	230	699	0.51 (0.17,1.52)	0.227824	0.946722	709	712	0.63 (0.32,1.24)	0.183028	0.935015	419	712	0.48 (0.19,1.20)	0.118003	0.955119	290	712	0.86 (0.37,1.98)	0.725154	0.999842
DIO1	rs2284454	AA	915	937	1.00 (ref)	0.392271	0.943826	573	937	1.00 (ref)	0.432816	0.973409	342	937	1.00 (ref)	0.738293	0.998844	460	459	1.00 (ref)	0.297437	0.931034	309	459	1.00 (ref)	0.328842	0.960671	151	459	1.00 (ref)	0.538343	0.999988	455	478	1.00 (ref)	0.933502	0.999902	264	478	1.00 (ref)	0.91712	0.999774	191	478	1.00 (ref)	0.948502	0.999842
DIO1	rs2284454	AG	277	320	0.88 (0.73,1.06)			172	320	0.87 (0.70,1.08)			105	320	0.91 (0.70,1.18)			135	164	0.82 (0.63,1.06)			89	164	0.80 (0.59,1.08)			46	164	0.84 (0.57,1.24)			142	156	0.95 (0.73,1.24)			83	156	0.95 (0.70,1.29)			59	156	0.97 (0.68,1.38)
DIO1	rs2284454	GG	44	51	0.89 (0.59,1.35)			27	51	0.89 (0.55,1.44)			17	51	0.90 (0.51,1.60)			21	26	0.84 (0.46,1.53)			15	26	0.91 (0.47,1.77)			6	26	0.69 (0.27,1.75)			23	25	0.97 (0.54,1.74)			12	25	0.90 (0.44,1.85)			11	25	1.10 (0.52,2.32)
DIO1	rs2284454	Additive*	1236	1308	0.91 (0.79,1.05)	0.202961	0.88177	772	1308	0.90 (0.76,1.07)	0.230196	0.924001	464	1308	0.93 (0.76,1.13)	0.460465	0.996389	616	649	0.86 (0.70,1.06)	0.150699	0.909014	413	649	0.86 (0.68,1.09)	0.21546	0.929981	203	649	0.84 (0.61,1.14)	0.265541	0.964649	620	659	0.97 (0.79,1.19)	0.742451	0.999902	359	659	0.95 (0.74,1.21)	0.677464	0.999774	261	659	1.01 (0.77,1.32)	0.968821	0.999842
DIO1	rs2284454	Dominant (AG + GG vs. AA)	1236	1308	0.88 (0.74,1.05)	0.171532	0.873288	772	1308	0.87 (0.71,1.07)	0.196052	0.915039	464	1308	0.91 (0.71,1.16)	0.436074	0.993008	616	649	0.82 (0.64,1.05)	0.119945	0.909014	413	649	0.81 (0.61,1.08)	0.148375	0.929981	203	649	0.82 (0.57,1.19)	0.295851	0.969211	620	659	0.95 (0.74,1.22)	0.713435	0.999902	359	659	0.94 (0.70,1.26)	0.692875	0.999774	261	659	0.99 (0.71,1.37)	0.942298	0.999842
DIO1	rs2284454	Recessive (GG vs. AA + AG)	1236	1308	0.92 (0.61,1.39)	0.690459	0.987845	772	1308	0.91 (0.56,1.48)	0.715904	0.993689	464	1308	0.93 (0.52,1.63)	0.791658	0.998844	616	649	0.88 (0.49,1.60)	0.68	0.988302	413	649	0.96 (0.50,1.87)	0.907823	0.99994	203	649	0.73 (0.29,1.82)	0.494508	0.999988	620	659	0.98 (0.55,1.75)	0.943621	0.999902	359	659	0.91 (0.45,1.86)	0.802105	0.999774	261	659	1.11 (0.53,2.32)	0.783794	0.999842
DIO1	rs2294511	TT	524	524	1.00 (ref)	0.865568	0.997345	334	524	1.00 (ref)	0.607754	0.986063	190	524	1.00 (ref)	0.896915	0.998844	255	248	1.00 (ref)	0.722025	0.990066	173	248	1.00 (ref)	0.484862	0.982998	82	248	1.00 (ref)	0.757755	0.999988	269	276	1.00 (ref)	0.942627	0.999902	161	276	1.00 (ref)	0.93597	0.999774	108	276	1.00 (ref)	0.978434	0.999842
DIO1	rs2294511	TA	544	571	0.95 (0.81,1.13)			335	571	0.91 (0.75,1.11)			209	571	1.04 (0.82,1.31)			266	285	0.91 (0.71,1.16)			171	285	0.85 (0.64,1.12)			95	285	1.06 (0.74,1.51)			278	286	1.00 (0.79,1.26)			164	286	0.97 (0.74,1.28)			114	286	1.03 (0.75,1.41)
DIO1	rs2294511	AA	230	234	0.98 (0.79,1.22)			149	234	0.99 (0.77,1.27)			81	234	0.97 (0.71,1.32)			115	121	0.92 (0.67,1.26)			81	121	0.95 (0.67,1.34)			34	121	0.89 (0.56,1.42)			115	113	1.05 (0.77,1.43)			68	113	1.04 (0.72,1.49)			47	113	1.04 (0.69,1.57)
DIO1	rs2294511	Additive*	1298	1329	0.98 (0.89,1.09)	0.772324	0.994047	818	1329	0.98 (0.87,1.10)	0.720543	0.993689	480	1329	0.99 (0.86,1.15)	0.942449	0.998844	636	654	0.95 (0.82,1.11)	0.512149	0.976187	425	654	0.95 (0.80,1.13)	0.573703	0.997008	211	654	0.96 (0.77,1.20)	0.743234	0.999988	662	675	1.02 (0.88,1.18)	0.801608	0.999902	393	675	1.01 (0.85,1.20)	0.920142	0.999774	269	675	1.02 (0.84,1.24)	0.843561	0.999842
DIO1	rs2294511	Dominant (TA + AA vs. TT)	1298	1329	0.96 (0.82,1.13)	0.636149	0.985411	818	1329	0.93 (0.78,1.12)	0.443949	0.973409	480	1329	1.02 (0.82,1.26)	0.871762	0.998844	636	654	0.91 (0.73,1.14)	0.422469	0.962062	425	654	0.88 (0.68,1.13)	0.311626	0.953692	211	654	1.01 (0.73,1.40)	0.965393	0.999988	662	675	1.01 (0.81,1.26)	0.914328	0.999902	393	675	0.99 (0.77,1.28)	0.936288	0.999774	269	675	1.03 (0.77,1.38)	0.836895	0.999842
DIO1	rs2294511	Recessive (AA vs. TT + TA)	1298	1329	1.01 (0.82,1.23)	0.954857	0.999932	818	1329	1.04 (0.82,1.30)	0.765188	0.993689	480	1329	0.95 (0.72,1.26)	0.729604	0.998844	636	654	0.97 (0.73,1.29)	0.820924	0.999486	425	654	1.03 (0.75,1.42)	0.837473	0.99994	211	654	0.86 (0.56,1.32)	0.500822	0.999988	662	675	1.05 (0.79,1.40)	0.731657	0.999902	393	675	1.05 (0.75,1.47)	0.765318	0.999774	269	675	1.02 (0.70,1.49)	0.911625	0.999842
DIO1	rs731828	AA	542	531	1.00 (ref)	0.575556	0.976894	352	531	1.00 (ref)	0.495568	0.982655	190	531	1.00 (ref)	0.899932	0.998844	273	268	1.00 (ref)	0.255927	0.924506	183	268	1.00 (ref)	0.446303	0.980091	90	268	1.00 (ref)	0.390805	0.993582	269	263	1.00 (ref)	0.727671	0.999902	169	263	1.00 (ref)	0.429669	0.974802	100	263	1.00 (ref)	0.726704	0.999842
DIO1	rs731828	AC	632	646	0.96 (0.82,1.13)			392	646	0.93 (0.77,1.12)			240	646	1.02 (0.82,1.28)			315	307	1.01 (0.80,1.27)			212	307	1.04 (0.80,1.35)			103	307	0.97 (0.70,1.36)			317	339	0.92 (0.73,1.16)			180	339	0.84 (0.64,1.09)			137	339	1.06 (0.77,1.44)
DIO1	rs731828	CC	131	145	0.87 (0.66,1.13)			85	145	0.84 (0.62,1.14)			46	145	0.94 (0.64,1.37)			61	78	0.74 (0.51,1.09)			44	78	0.79 (0.52,1.21)			17	78	0.67 (0.37,1.20)			70	67	1.02 (0.69,1.50)			41	67	0.92 (0.59,1.44)			29	67	1.23 (0.74,2.07)
DIO1	rs731828	Additive*	1305	1322	0.94 (0.84,1.06)	0.324658	0.931501	829	1322	0.92 (0.81,1.06)	0.239475	0.926947	476	1322	0.99 (0.84,1.17)	0.883132	0.998844	649	653	0.91 (0.77,1.08)	0.27575	0.925278	439	653	0.94 (0.78,1.13)	0.513078	0.988006	210	653	0.88 (0.68,1.12)	0.289188	0.969211	656	669	0.97 (0.82,1.15)	0.768999	0.999902	390	669	0.91 (0.75,1.11)	0.356787	0.968341	266	669	1.09 (0.87,1.37)	0.457591	0.999842
DIO1	rs731828	Dominant (AC + CC vs. AA)	1305	1322	0.94 (0.81,1.10)	0.472576	0.956883	829	1322	0.91 (0.77,1.09)	0.323392	0.949853	476	1322	1.01 (0.81,1.25)	0.951615	0.998844	649	653	0.95 (0.76,1.19)	0.67591	0.988302	439	653	0.99 (0.77,1.27)	0.930084	0.99994	210	653	0.91 (0.66,1.26)	0.577318	0.999988	656	669	0.94 (0.75,1.17)	0.554623	0.988851	390	669	0.85 (0.66,1.10)	0.218354	0.955119	266	669	1.09 (0.81,1.46)	0.590615	0.999842
DIO1	rs731828	Recessive (CC vs. AA + AC)	1305	1322	0.88 (0.68,1.14)	0.345205	0.932041	829	1322	0.87 (0.65,1.17)	0.357443	0.959853	476	1322	0.93 (0.64,1.33)	0.675669	0.998844	649	653	0.74 (0.51,1.06)	0.0991006	0.909014	439	653	0.78 (0.52,1.16)	0.217531	0.929981	210	653	0.67 (0.38,1.19)	0.173367	0.920521	656	669	1.07 (0.74,1.54)	0.733265	0.999902	390	669	1.01 (0.66,1.54)	0.96839	0.999774	266	669	1.20 (0.73,1.95)	0.472768	0.999842
DIO2	rs12885300	GG	597	581	1.00 (ref)	0.731165	0.992048	368	581	1.00 (ref)	0.976755	0.998708	229	581	1.00 (ref)	0.410433	0.992955	308	291	1.00 (ref)	0.527036	0.979443	212	291	1.00 (ref)	0.447456	0.980091	96	291	1.00 (ref)	0.938248	0.999988	289	290	1.00 (ref)	0.952421	0.999902	156	290	1.00 (ref)	0.405408	0.974802	133	290	1.00 (ref)	0.282828	0.999842
DIO2	rs12885300	GA	636	638	0.97 (0.82,1.13)			408	638	1.01 (0.84,1.21)			228	638	0.92 (0.74,1.14)			304	313	0.91 (0.73,1.14)			202	313	0.88 (0.68,1.13)			102	313	0.99 (0.71,1.37)			332	325	1.03 (0.82,1.29)			206	325	1.18 (0.91,1.54)			126	325	0.86 (0.64,1.15)
DIO2	rs12885300	AA	174	185	0.91 (0.72,1.15)			115	185	0.98 (0.75,1.29)			59	185	0.80 (0.58,1.12)			82	91	0.84 (0.59,1.18)			54	91	0.81 (0.55,1.19)			28	91	0.92 (0.56,1.50)			92	94	0.98 (0.70,1.37)			61	94	1.20 (0.82,1.76)			31	94	0.71 (0.45,1.12)
DIO2	rs12885300	Additive*	1407	1404	0.96 (0.86,1.07)	0.438748	0.953134	891	1404	1.00 (0.88,1.13)	0.966455	0.998708	516	1404	0.90 (0.78,1.05)	0.18493	0.971396	694	695	0.91 (0.78,1.07)	0.257775	0.925066	468	695	0.89 (0.75,1.07)	0.208792	0.929981	226	695	0.97 (0.77,1.21)	0.766499	0.999988	713	709	1.00 (0.86,1.17)	0.99134	0.999902	423	709	1.12 (0.93,1.34)	0.223748	0.955119	290	709	0.85 (0.69,1.04)	0.112393	0.999842
DIO2	rs12885300	Dominant (GA + AA vs. GG)	1407	1404	0.95 (0.82,1.11)	0.542292	0.975177	891	1404	1.01 (0.85,1.19)	0.950101	0.998708	516	1404	0.89 (0.72,1.09)	0.27033	0.989444	694	695	0.90 (0.72,1.11)	0.310922	0.932225	468	695	0.86 (0.68,1.10)	0.232165	0.929981	226	695	0.97 (0.71,1.33)	0.864725	0.999988	713	709	1.02 (0.82,1.26)	0.875754	0.999902	423	709	1.19 (0.92,1.53)	0.179841	0.955119	290	709	0.82 (0.62,1.09)	0.171271	0.999842
DIO2	rs12885300	Recessive (AA vs. GG + GA)	1407	1404	0.93 (0.74,1.16)	0.500198	0.964507	891	1404	0.98 (0.76,1.26)	0.860007	0.996814	516	1404	0.84 (0.61,1.15)	0.284076	0.989444	694	695	0.88 (0.63,1.21)	0.419716	0.959718	468	695	0.86 (0.60,1.24)	0.427092	0.977846	226	695	0.92 (0.58,1.46)	0.724629	0.999988	713	709	0.97 (0.71,1.32)	0.836729	0.999902	423	709	1.09 (0.77,1.56)	0.61445	0.999774	290	709	0.76 (0.49,1.18)	0.223902	0.999842
DIO2	rs1907526	GG	1129	1157	1.00 (ref)	0.166942	0.873288	726	1157	1.00 (ref)	0.545688	0.983839	403	1157	1.00 (ref)	0.0302152	0.896724	562	568	1.00 (ref)	0.464103	0.970162	384	568	1.00 (ref)	0.740565	0.99994	178	568	1.00 (ref)	0.294421	0.969211	567	589	1.00 (ref)	0.298989	0.957033	342	589	1.00 (ref)	0.562073	0.996422	225	589	1.00 (ref)	0.0830731	0.999842
DIO2	rs1907526	GA	256	218	1.21 (0.99,1.48)			150	218	1.11 (0.88,1.39)			106	218	1.41 (1.08,1.83)			124	107	1.20 (0.90,1.60)			79	107	1.14 (0.82,1.57)			45	107	1.37 (0.92,2.03)			132	111	1.24 (0.94,1.64)			71	111	1.11 (0.80,1.54)			61	111	1.46 (1.02,2.08)
DIO2	rs1907526	AA	14	13	1.10 (0.51,2.35)			11	13	1.35 (0.60,3.05)			3	13	0.67 (0.19,2.38)			8	8	0.99 (0.37,2.68)			6	8	1.10 (0.37,3.22)			2	8	0.83 (0.17,4.03)			6	5	1.22 (0.37,4.06)			5	5	1.78 (0.51,6.28)			1	5	0.45 (0.05,3.90)
DIO2	rs1907526	Additive*	1399	1388	1.18 (0.98,1.41)	0.0774696	0.819248	887	1388	1.12 (0.91,1.37)	0.280875	0.937287	512	1388	1.28 (1.01,1.63)	0.0417675	0.896724	694	683	1.15 (0.89,1.48)	0.289901	0.928766	469	683	1.11 (0.84,1.48)	0.464956	0.982998	225	683	1.25 (0.88,1.78)	0.219301	0.94062	705	705	1.22 (0.94,1.58)	0.13026	0.931579	418	705	1.15 (0.86,1.55)	0.347621	0.968341	287	705	1.32 (0.95,1.85)	0.0984042	0.999842
DIO2	rs1907526	Dominant (GA + AA vs. GG)	1399	1388	1.21 (0.99,1.46)	0.0607648	0.806672	887	1388	1.12 (0.90,1.40)	0.321035	0.949853	512	1388	1.36 (1.05,1.76)	0.0185091	0.858699	694	683	1.18 (0.90,1.57)	0.235865	0.923285	469	683	1.13 (0.83,1.55)	0.439844	0.97962	225	683	1.33 (0.90,1.96)	0.153708	0.915905	705	705	1.24 (0.94,1.63)	0.120248	0.931579	418	705	1.14 (0.83,1.57)	0.426925	0.974802	287	705	1.41 (0.99,2.00)	0.0555073	0.999842
DIO2	rs1907526	Recessive (AA vs. GG + GA)	1399	1388	1.06 (0.50,2.27)	0.879853	0.997345	887	1388	1.33 (0.59,3.00)	0.488979	0.981712	512	1388	0.63 (0.18,2.24)	0.472579	0.998844	694	683	0.96 (0.36,2.60)	0.943057	0.999899	469	683	1.08 (0.37,3.16)	0.893257	0.99994	225	683	0.78 (0.16,3.80)	0.762067	0.999988	705	705	1.18 (0.36,3.92)	0.783644	0.999902	418	705	1.75 (0.50,6.17)	0.382695	0.970482	287	705	0.42 (0.05,3.65)	0.430061	0.999842
DIO2	rs225011	AA	461	481	1.00 (ref)	0.636321	0.985411	300	481	1.00 (ref)	0.94734	0.998708	161	481	1.00 (ref)	0.362767	0.989444	232	237	1.00 (ref)	0.724365	0.990066	161	237	1.00 (ref)	0.977668	0.99994	71	237	1.00 (ref)	0.522922	0.999988	229	244	1.00 (ref)	0.667601	0.999902	139	244	1.00 (ref)	0.85119	0.999774	90	244	1.00 (ref)	0.519989	0.999842
DIO2	rs225011	AG	663	656	1.06 (0.90,1.25)			416	656	1.02 (0.85,1.24)			247	656	1.15 (0.91,1.45)			332	337	1.02 (0.80,1.29)			222	337	0.99 (0.76,1.29)			110	337	1.09 (0.77,1.54)			331	319	1.11 (0.88,1.41)			194	319	1.08 (0.82,1.43)			137	319	1.20 (0.87,1.65)
DIO2	rs225011	GG	268	255	1.10 (0.89,1.37)			163	255	1.04 (0.81,1.33)			105	255	1.21 (0.90,1.62)			124	113	1.13 (0.83,1.55)			79	113	1.03 (0.72,1.47)			45	113	1.30 (0.83,2.02)			144	142	1.09 (0.81,1.47)			84	142	1.06 (0.75,1.50)			60	142	1.17 (0.79,1.73)
DIO2	rs225011	Additive*	1392	1392	1.05 (0.95,1.17)	0.345212	0.932041	879	1392	1.02 (0.90,1.15)	0.745092	0.993689	513	1392	1.11 (0.96,1.28)	0.171992	0.970806	688	687	1.06 (0.91,1.23)	0.487598	0.972382	462	687	1.01 (0.85,1.20)	0.90873	0.99994	226	687	1.13 (0.91,1.41)	0.27316	0.96619	704	705	1.05 (0.91,1.22)	0.482798	0.985759	417	705	1.04 (0.87,1.23)	0.684693	0.999774	287	705	1.09 (0.90,1.32)	0.365186	0.999842
DIO2	rs225011	Dominant (AG + GG vs. AA)	1392	1392	1.07 (0.92,1.26)	0.385867	0.943102	879	1392	1.03 (0.86,1.23)	0.760608	0.993689	513	1392	1.17 (0.94,1.45)	0.168353	0.970806	688	687	1.05 (0.83,1.31)	0.697154	0.989981	462	687	1.00 (0.78,1.29)	0.993502	0.99994	226	687	1.14 (0.82,1.58)	0.437017	0.999408	704	705	1.11 (0.89,1.38)	0.372586	0.967496	417	705	1.08 (0.83,1.39)	0.580318	0.996458	287	705	1.19 (0.88,1.60)	0.255871	0.999842
DIO2	rs225011	Recessive (GG vs. AA + AG)	1392	1392	1.07 (0.88,1.29)	0.506479	0.967253	879	1392	1.03 (0.82,1.28)	0.82509	0.993689	513	1392	1.11 (0.86,1.44)	0.412855	0.992955	688	687	1.12 (0.84,1.49)	0.428697	0.964089	462	687	1.03 (0.75,1.42)	0.839002	0.99994	226	687	1.23 (0.83,1.82)	0.29853	0.969211	704	705	1.03 (0.79,1.34)	0.831816	0.999902	417	705	1.01 (0.75,1.37)	0.938454	0.999774	287	705	1.05 (0.75,1.49)	0.76972	0.999842
DIO2	rs225014	AA	604	605	1.00 (ref)	0.94306	0.999932	384	605	1.00 (ref)	0.993348	0.999565	220	605	1.00 (ref)	0.909381	0.998844	306	306	1.00 (ref)	0.770711	0.994132	210	306	1.00 (ref)	0.815442	0.99994	96	306	1.00 (ref)	0.780401	0.999988	298	299	1.00 (ref)	0.952208	0.999902	174	299	1.00 (ref)	0.725025	0.999774	124	299	1.00 (ref)	0.972623	0.999842
DIO2	rs225014	AG	597	595	1.01 (0.86,1.19)			377	595	1.01 (0.84,1.21)			220	595	1.03 (0.82,1.28)			289	294	0.99 (0.79,1.24)			190	294	0.95 (0.73,1.22)			99	294	1.07 (0.77,1.49)			308	301	1.02 (0.82,1.29)			187	301	1.09 (0.84,1.42)			121	301	0.97 (0.72,1.31)
DIO2	rs225014	GG	179	172	1.04 (0.82,1.32)			109	172	1.01 (0.77,1.33)			70	172	1.07 (0.78,1.48)			87	77	1.12 (0.79,1.59)			56	77	1.06 (0.72,1.58)			31	77	1.19 (0.73,1.94)			92	95	0.98 (0.70,1.36)			53	95	0.95 (0.65,1.41)			39	95	1.01 (0.65,1.55)
DIO2	rs225014	Additive*	1380	1372	1.02 (0.91,1.14)	0.754639	0.994047	870	1372	1.01 (0.89,1.14)	0.915296	0.998708	510	1372	1.03 (0.89,1.20)	0.669215	0.998844	682	677	1.04 (0.89,1.21)	0.646949	0.988302	456	677	1.00 (0.84,1.20)	0.969623	0.99994	226	677	1.08 (0.86,1.36)	0.487462	0.999988	698	695	1.00 (0.86,1.16)	0.975171	0.999902	414	695	1.01 (0.84,1.20)	0.945558	0.999774	284	695	0.99 (0.81,1.22)	0.95005	0.999842
DIO2	rs225014	Dominant (AG + GG vs. AA)	1380	1372	1.02 (0.87,1.18)	0.83085	0.997345	870	1372	1.01 (0.85,1.20)	0.908265	0.998708	510	1372	1.04 (0.84,1.28)	0.734382	0.998844	682	677	1.02 (0.82,1.26)	0.874701	0.999899	456	677	0.97 (0.76,1.23)	0.801546	0.99994	226	677	1.09 (0.80,1.49)	0.571986	0.999988	698	695	1.01 (0.82,1.25)	0.906723	0.999902	414	695	1.06 (0.82,1.36)	0.66623	0.999774	284	695	0.98 (0.74,1.30)	0.872086	0.999842
DIO2	rs225014	Recessive (GG vs. AA + AG)	1380	1372	1.04 (0.83,1.30)	0.745887	0.994047	870	1372	1.01 (0.78,1.30)	0.962945	0.998708	510	1372	1.06 (0.78,1.43)	0.708877	0.998844	682	677	1.13 (0.81,1.57)	0.473811	0.970967	456	677	1.09 (0.75,1.59)	0.637828	0.99994	226	677	1.15 (0.72,1.82)	0.559109	0.999988	698	695	0.96 (0.71,1.32)	0.815807	0.999902	414	695	0.91 (0.63,1.32)	0.624815	0.999774	284	695	1.02 (0.68,1.54)	0.915512	0.999842
DIO2	rs225015	GG	665	665	1.00 (ref)	0.596049	0.982573	426	665	1.00 (ref)	0.73354	0.993689	239	665	1.00 (ref)	0.768755	0.998844	339	339	1.00 (ref)	0.381069	0.951891	233	339	1.00 (ref)	0.431884	0.978554	106	339	1.00 (ref)	0.613656	0.999988	326	326	1.00 (ref)	0.988966	0.999902	193	326	1.00 (ref)	0.970402	0.999774	133	326	1.00 (ref)	0.920809	0.999842
DIO2	rs225015	GA	591	609	0.98 (0.83,1.14)			372	609	0.97 (0.81,1.15)			219	609	1.01 (0.81,1.25)			284	298	0.96 (0.77,1.20)			187	298	0.91 (0.71,1.17)			97	298	1.03 (0.75,1.42)			307	311	0.99 (0.79,1.24)			185	311	1.02 (0.79,1.33)			122	311	0.97 (0.73,1.31)
DIO2	rs225015	AA	155	139	1.12 (0.86,1.44)			96	139	1.08 (0.81,1.45)			59	139	1.13 (0.80,1.60)			77	62	1.25 (0.86,1.81)			51	62	1.20 (0.79,1.81)			26	62	1.30 (0.77,2.20)			78	77	1.02 (0.71,1.45)			45	77	0.98 (0.65,1.48)			33	77	1.07 (0.67,1.71)
DIO2	rs225015	Additive*	1411	1413	1.03 (0.92,1.15)	0.640307	0.986705	894	1413	1.01 (0.89,1.15)	0.837872	0.993689	517	1413	1.05 (0.90,1.22)	0.571711	0.998844	700	699	1.06 (0.90,1.24)	0.508863	0.975799	471	699	1.02 (0.85,1.22)	0.807485	0.99994	229	699	1.10 (0.87,1.39)	0.424152	0.997932	711	714	1.00 (0.86,1.17)	0.980047	0.999902	423	714	1.00 (0.83,1.20)	0.98465	0.999774	288	714	1.01 (0.82,1.25)	0.889944	0.999842
DIO2	rs225015	Dominant (GA + AA vs. GG)	1411	1413	1.00 (0.86,1.16)	0.978842	0.999932	894	1413	0.99 (0.83,1.17)	0.884566	0.998241	517	1413	1.03 (0.84,1.27)	0.757165	0.998844	700	699	1.01 (0.82,1.24)	0.940372	0.999899	471	699	0.96 (0.76,1.22)	0.74931	0.99994	229	699	1.08 (0.79,1.46)	0.636026	0.999988	711	714	1.00 (0.81,1.23)	0.965985	0.999902	423	714	1.02 (0.80,1.30)	0.900342	0.999774	288	714	0.99 (0.75,1.31)	0.963794	0.999842
DIO2	rs225015	Recessive (AA vs. GG + GA)	1411	1413	1.13 (0.88,1.44)	0.331233	0.931501	894	1413	1.10 (0.84,1.45)	0.491947	0.982431	517	1413	1.13 (0.81,1.56)	0.471295	0.998844	700	699	1.27 (0.89,1.82)	0.181519	0.917833	471	699	1.25 (0.84,1.85)	0.277362	0.942955	229	699	1.28 (0.78,2.12)	0.3313	0.97507	711	714	1.02 (0.73,1.43)	0.903067	0.999902	423	714	0.97 (0.65,1.44)	0.8728	0.999774	288	714	1.09 (0.70,1.69)	0.712569	0.999842
EEFSEC (Efsec)	rs11718942	AA	1117	1139	1.00 (ref)	0.655556	0.987845	709	1139	1.00 (ref)	0.607137	0.985465	408	1139	1.00 (ref)	0.728783	0.998844	561	575	1.00 (ref)	0.422316	0.961957	382	575	1.00 (ref)	0.71132	0.99994	179	575	1.00 (ref)	0.195533	0.929039	556	564	1.00 (ref)	0.898504	0.999902	327	564	1.00 (ref)	0.801523	0.999774	229	564	1.00 (ref)	0.48466	0.999842
EEFSEC (Efsec)	rs11718942	AC	253	236	1.10 (0.90,1.34)			160	236	1.11 (0.89,1.39)			93	236	1.10 (0.84,1.44)			120	104	1.19 (0.89,1.60)			78	104	1.15 (0.83,1.59)			42	104	1.37 (0.91,2.06)			133	132	1.03 (0.79,1.35)			82	132	1.09 (0.80,1.49)			51	132	0.95 (0.66,1.36)
EEFSEC (Efsec)	rs11718942	CC	19	19	1.02 (0.53,1.95)			10	19	0.87 (0.40,1.91)			9	19	1.21 (0.53,2.75)			6	8	0.77 (0.26,2.26)			5	8	0.95 (0.30,2.99)			1	8	0.38 (0.05,3.13)			13	11	1.20 (0.53,2.72)			5	11	0.81 (0.27,2.42)			8	11	1.73 (0.67,4.45)
EEFSEC (Efsec)	rs11718942	Additive*	1389	1394	1.07 (0.90,1.28)	0.420394	0.952409	879	1394	1.07 (0.87,1.30)	0.53379	0.983839	510	1394	1.10 (0.87,1.38)	0.426443	0.993008	687	687	1.12 (0.86,1.45)	0.406258	0.955673	465	687	1.10 (0.82,1.48)	0.509755	0.987308	222	687	1.19 (0.82,1.73)	0.353427	0.978903	702	707	1.05 (0.83,1.32)	0.696288	0.999902	414	707	1.04 (0.79,1.37)	0.782521	0.999774	288	707	1.06 (0.79,1.43)	0.696633	0.999842
EEFSEC (Efsec)	rs11718942	Dominant (AC + CC vs. AA)	1389	1394	1.09 (0.90,1.32)	0.371929	0.938379	879	1394	1.09 (0.88,1.36)	0.423354	0.970853	510	1394	1.11 (0.85,1.43)	0.44679	0.993008	687	687	1.16 (0.88,1.55)	0.293744	0.931034	465	687	1.13 (0.82,1.56)	0.445453	0.980091	222	687	1.30 (0.87,1.94)	0.200095	0.929039	702	707	1.04 (0.80,1.35)	0.758952	0.999902	414	707	1.07 (0.79,1.45)	0.672348	0.999774	288	707	1.01 (0.71,1.42)	0.967044	0.999842
EEFSEC (Efsec)	rs11718942	Recessive (CC vs. AA + AC)	1389	1394	1.00 (0.52,1.91)	0.997299	0.999932	879	1394	0.85 (0.39,1.86)	0.685206	0.993689	510	1394	1.19 (0.53,2.69)	0.678077	0.998844	687	687	0.74 (0.25,2.17)	0.58132	0.979827	465	687	0.92 (0.29,2.90)	0.891225	0.99994	222	687	0.35 (0.04,2.90)	0.330699	0.97507	702	707	1.19 (0.52,2.70)	0.6796	0.999902	414	707	0.80 (0.27,2.36)	0.684946	0.999774	288	707	1.75 (0.68,4.49)	0.243477	0.999842
EEFSEC (Efsec)	rs12632366	GG	421	431	1.00 (ref)	0.174357	0.873288	262	431	1.00 (ref)	0.424297	0.970853	159	431	1.00 (ref)	0.164809	0.970806	221	214	1.00 (ref)	0.277042	0.925278	144	214	1.00 (ref)	0.46912	0.982998	77	214	1.00 (ref)	0.296542	0.969211	200	217	1.00 (ref)	0.39668	0.974341	118	217	1.00 (ref)	0.634509	0.999774	82	217	1.00 (ref)	0.36668	0.999842
EEFSEC (Efsec)	rs12632366	GA	716	676	1.08 (0.91,1.29)			447	676	1.09 (0.90,1.33)			269	676	1.07 (0.85,1.35)			342	324	1.02 (0.80,1.30)			230	324	1.04 (0.79,1.37)			112	324	0.94 (0.66,1.33)			374	352	1.15 (0.90,1.47)			217	352	1.14 (0.86,1.51)			157	352	1.19 (0.86,1.64)
EEFSEC (Efsec)	rs12632366	AA	271	307	0.90 (0.73,1.12)			179	307	0.95 (0.75,1.21)			92	307	0.82 (0.61,1.11)			136	160	0.82 (0.61,1.10)			95	160	0.86 (0.61,1.20)			41	160	0.71 (0.46,1.11)			135	147	0.99 (0.73,1.35)			84	147	1.03 (0.72,1.47)			51	147	0.95 (0.63,1.43)
EEFSEC (Efsec)	rs12632366	Additive*	1408	1414	0.96 (0.87,1.07)	0.467916	0.955353	888	1414	0.99 (0.87,1.11)	0.804257	0.993689	520	1414	0.92 (0.80,1.07)	0.284195	0.989444	699	698	0.92 (0.79,1.06)	0.242384	0.923285	469	698	0.94 (0.79,1.11)	0.443855	0.979759	230	698	0.86 (0.69,1.06)	0.154013	0.915905	709	716	1.01 (0.87,1.18)	0.882873	0.999902	419	716	1.03 (0.86,1.22)	0.769045	0.999774	290	716	1.00 (0.81,1.22)	0.962558	0.999842
EEFSEC (Efsec)	rs12632366	Dominant (GA + AA vs. GG)	1408	1414	1.03 (0.87,1.21)	0.748885	0.994047	888	1414	1.05 (0.87,1.26)	0.626284	0.989306	520	1414	0.99 (0.80,1.24)	0.958767	0.998844	699	698	0.95 (0.76,1.20)	0.686967	0.989981	469	698	0.98 (0.76,1.27)	0.898041	0.99994	230	698	0.87 (0.63,1.20)	0.390492	0.993582	709	716	1.11 (0.88,1.39)	0.389523	0.974341	419	716	1.11 (0.85,1.45)	0.459429	0.981953	290	716	1.12 (0.82,1.52)	0.466512	0.999842
EEFSEC (Efsec)	rs12632366	Recessive (AA vs. GG + GA)	1408	1414	0.86 (0.71,1.03)	0.102883	0.832932	888	1414	0.90 (0.73,1.11)	0.328023	0.951253	520	1414	0.79 (0.60,1.02)	0.0704921	0.909473	699	698	0.81 (0.62,1.05)	0.110835	0.909014	469	698	0.84 (0.63,1.12)	0.23362	0.929981	230	698	0.74 (0.50,1.09)	0.129426	0.905238	709	716	0.91 (0.70,1.18)	0.467928	0.985577	419	716	0.95 (0.70,1.29)	0.743178	0.999774	290	716	0.85 (0.59,1.21)	0.357288	0.999842
EEFSEC (Efsec)	rs1702134	CC	1040	1069	1.00 (ref)	0.0801067	0.82068	669	1069	1.00 (ref)	0.318151	0.949853	371	1069	1.00 (ref)	0.0757733	0.909874	520	534	1.00 (ref)	0.27992	0.925395	344	534	1.00 (ref)	0.151048	0.929981	176	534	1.00 (ref)	0.861779	0.999988	520	535	1.00 (ref)	0.250207	0.941968	325	535	1.00 (ref)	0.489922	0.98484	195	535	1.00 (ref)	0.0177876	0.999842
EEFSEC (Efsec)	rs1702134	CA	356	313	1.17 (0.98,1.40)			215	313	1.09 (0.89,1.34)			141	313	1.28 (1.01,1.62)			171	147	1.20 (0.93,1.54)			121	147	1.30 (0.98,1.72)			50	147	0.99 (0.69,1.44)			185	166	1.15 (0.90,1.47)			94	166	0.92 (0.69,1.24)			91	166	1.53 (1.12,2.09)
EEFSEC (Efsec)	rs1702134	AA	21	31	0.70 (0.40,1.23)			13	31	0.67 (0.35,1.31)			8	31	0.73 (0.33,1.61)			12	16	0.77 (0.36,1.66)			8	16	0.80 (0.33,1.90)			4	16	0.73 (0.24,2.26)			9	15	0.61 (0.27,1.42)			5	15	0.56 (0.20,1.57)			4	15	0.69 (0.22,2.12)
EEFSEC (Efsec)	rs1702134	Additive*	1417	1413	1.07 (0.92,1.25)	0.388243	0.943487	897	1413	1.01 (0.85,1.21)	0.888313	0.998599	520	1413	1.15 (0.93,1.40)	0.189394	0.973042	703	697	1.09 (0.88,1.36)	0.423061	0.962352	473	697	1.16 (0.91,1.48)	0.215927	0.929981	230	697	0.95 (0.69,1.30)	0.748414	0.999988	714	716	1.05 (0.84,1.30)	0.673466	0.999902	424	716	0.88 (0.68,1.14)	0.323759	0.962335	290	716	1.31 (1.00,1.72)	0.0505437	0.999842
EEFSEC (Efsec)	rs1702134	Dominant (CA + AA vs. CC)	1417	1413	1.13 (0.95,1.34)	0.163949	0.870644	897	1413	1.06 (0.87,1.28)	0.58228	0.98421	520	1413	1.23 (0.98,1.55)	0.075407	0.909473	703	697	1.16 (0.90,1.48)	0.247736	0.923285	473	697	1.25 (0.95,1.64)	0.107247	0.929981	230	697	0.97 (0.68,1.38)	0.858325	0.999988	714	716	1.11 (0.87,1.40)	0.408708	0.978143	424	716	0.89 (0.67,1.19)	0.442217	0.980057	290	716	1.46 (1.08,1.97)	0.0146686	0.999842
EEFSEC (Efsec)	rs1702134	Recessive (AA vs. CC + CA)	1417	1413	0.67 (0.38,1.18)	0.164729	0.872262	897	1413	0.66 (0.34,1.28)	0.217029	0.918899	520	1413	0.68 (0.31,1.51)	0.347386	0.989444	703	697	0.74 (0.34,1.58)	0.434805	0.96489	473	697	0.75 (0.31,1.78)	0.509543	0.987277	230	697	0.73 (0.24,2.25)	0.586182	0.999988	714	716	0.59 (0.26,1.37)	0.220329	0.937992	424	716	0.57 (0.20,1.59)	0.283861	0.959751	290	716	0.61 (0.20,1.88)	0.390915	0.999842
EEFSEC (Efsec)	rs17401543	GG	1118	1133	1.00 (ref)	0.530869	0.974223	718	1133	1.00 (ref)	0.470868	0.976948	400	1133	1.00 (ref)	0.382597	0.990841	556	557	1.00 (ref)	0.819613	0.999486	383	557	1.00 (ref)	0.640938	0.99994	173	557	1.00 (ref)	0.30055	0.969844	562	576	1.00 (ref)	0.637002	0.998201	335	576	1.00 (ref)	0.540924	0.995488	227	576	1.00 (ref)	0.865738	0.999842
EEFSEC (Efsec)	rs17401543	GA	272	267	1.03 (0.86,1.25)			162	267	0.96 (0.77,1.19)			110	267	1.18 (0.91,1.51)			137	136	1.02 (0.78,1.33)			84	136	0.89 (0.65,1.21)			53	136	1.29 (0.89,1.86)			135	131	1.05 (0.81,1.38)			78	131	1.01 (0.74,1.39)			57	131	1.10 (0.77,1.56)
EEFSEC (Efsec)	rs17401543	AA	25	18	1.41 (0.76,2.60)			17	18	1.48 (0.75,2.90)			8	18	1.34 (0.57,3.16)			12	9	1.33 (0.55,3.21)			8	9	1.30 (0.49,3.46)			4	9	1.75 (0.50,6.14)			13	9	1.48 (0.62,3.51)			9	9	1.71 (0.66,4.39)			4	9	1.10 (0.33,3.69)
EEFSEC (Efsec)	rs17401543	Additive*	1415	1418	1.07 (0.91,1.26)	0.403366	0.949054	897	1418	1.02 (0.85,1.23)	0.82449	0.993689	518	1418	1.17 (0.94,1.46)	0.165958	0.970806	705	702	1.05 (0.83,1.33)	0.684312	0.98974	475	702	0.95 (0.73,1.24)	0.697217	0.99994	230	702	1.30 (0.93,1.80)	0.121752	0.905238	710	716	1.10 (0.87,1.38)	0.444249	0.983583	422	716	1.09 (0.83,1.43)	0.534406	0.994191	288	716	1.09 (0.80,1.48)	0.60251	0.999842
EEFSEC (Efsec)	rs17401543	Dominant (GA + AA vs. GG)	1415	1418	1.06 (0.88,1.27)	0.544386	0.975177	897	1418	0.99 (0.80,1.22)	0.914877	0.998708	518	1418	1.19 (0.93,1.52)	0.175621	0.970806	705	702	1.04 (0.80,1.34)	0.789774	0.998725	475	702	0.91 (0.68,1.23)	0.549618	0.993688	230	702	1.31 (0.91,1.88)	0.140508	0.906601	710	716	1.08 (0.83,1.40)	0.558099	0.988851	422	716	1.06 (0.78,1.43)	0.729325	0.999774	288	716	1.10 (0.78,1.55)	0.591291	0.999842
EEFSEC (Efsec)	rs17401543	Recessive (AA vs. GG + GA)	1415	1418	1.40 (0.76,2.58)	0.285294	0.924354	897	1418	1.49 (0.76,2.92)	0.247606	0.926947	518	1418	1.30 (0.55,3.06)	0.552462	0.998844	705	702	1.32 (0.55,3.19)	0.536003	0.979617	475	702	1.32 (0.50,3.52)	0.574367	0.997008	230	702	1.65 (0.47,5.78)	0.432432	0.998293	710	716	1.47 (0.62,3.47)	0.384451	0.97389	422	716	1.70 (0.66,4.37)	0.268483	0.959616	288	716	1.08 (0.32,3.62)	0.899217	0.999842
EEFSEC (Efsec)	rs2293947	AA	1171	1191	1.00 (ref)	0.435494	0.953134	742	1191	1.00 (ref)	0.410951	0.968264	429	1191	1.00 (ref)	0.700531	0.998844	590	599	1.00 (ref)	0.579609	0.979827	400	599	1.00 (ref)	0.798274	0.99994	190	599	1.00 (ref)	0.396428	0.993582	581	592	1.00 (ref)	0.538082	0.988851	342	592	1.00 (ref)	0.423743	0.974802	239	592	1.00 (ref)	0.473812	0.999842
EEFSEC (Efsec)	rs2293947	AC	232	209	1.13 (0.92,1.39)			148	209	1.17 (0.92,1.47)			84	209	1.11 (0.84,1.46)			111	98	1.16 (0.86,1.57)			71	98	1.11 (0.79,1.55)			40	98	1.33 (0.88,2.01)			121	111	1.12 (0.84,1.48)			77	111	1.24 (0.89,1.71)			44	111	0.95 (0.65,1.40)
EEFSEC (Efsec)	rs2293947	CC	17	14	1.23 (0.60,2.53)			10	14	1.19 (0.52,2.71)			7	14	1.27 (0.50,3.22)			4	5	0.82 (0.22,3.10)			4	5	1.26 (0.33,4.78)			0	5	0.00 (0.00, Inf)			13	9	1.46 (0.62,3.48)			6	9	1.21 (0.42,3.47)			7	9	1.84 (0.67,5.08)
EEFSEC (Efsec)	rs2293947	Additive*	1420	1414	1.13 (0.94,1.35)	0.198477	0.88177	900	1414	1.15 (0.93,1.41)	0.192503	0.915039	520	1414	1.11 (0.87,1.42)	0.401137	0.992858	705	702	1.12 (0.85,1.47)	0.429073	0.964089	475	702	1.11 (0.82,1.51)	0.502734	0.98711	230	702	1.17 (0.79,1.73)	0.430076	0.997932	715	712	1.14 (0.90,1.46)	0.284453	0.955555	425	712	1.20 (0.90,1.59)	0.210815	0.955119	290	712	1.07 (0.78,1.48)	0.660981	0.999842
EEFSEC (Efsec)	rs2293947	Dominant (AC + CC vs. AA)	1420	1414	1.14 (0.93,1.39)	0.204421	0.88177	900	1414	1.17 (0.93,1.46)	0.18258	0.915039	520	1414	1.12 (0.85,1.46)	0.428879	0.993008	705	702	1.15 (0.85,1.54)	0.360519	0.946169	475	702	1.11 (0.80,1.55)	0.51926	0.988822	230	702	1.26 (0.84,1.91)	0.263336	0.964649	715	712	1.14 (0.87,1.50)	0.345599	0.95758	425	712	1.23 (0.90,1.69)	0.190327	0.955119	290	712	1.02 (0.71,1.47)	0.926315	0.999842
EEFSEC (Efsec)	rs2293947	Recessive (CC vs. AA + AC)	1420	1414	1.21 (0.59,2.47)	0.608024	0.985357	900	1414	1.15 (0.51,2.63)	0.734162	0.993689	520	1414	1.25 (0.49,3.16)	0.638031	0.998844	705	702	0.80 (0.21,3.01)	0.742092	0.990066	475	702	1.24 (0.33,4.69)	0.753247	0.99994	230	702	0.00 (0.00, Inf)	0.988407	0.999988	715	712	1.44 (0.61,3.41)	0.411897	0.978462	425	712	1.15 (0.40,3.31)	0.789942	0.999774	290	712	1.86 (0.67,5.11)	0.2318	0.999842
EEFSEC (Efsec)	rs2999031	AA	449	459	1.00 (ref)	0.592936	0.982573	281	459	1.00 (ref)	0.753951	0.993689	168	459	1.00 (ref)	0.490471	0.998844	230	222	1.00 (ref)	0.499733	0.973469	154	222	1.00 (ref)	0.749993	0.99994	76	222	1.00 (ref)	0.356155	0.980357	219	237	1.00 (ref)	0.567708	0.988851	127	237	1.00 (ref)	0.466003	0.982367	92	237	1.00 (ref)	0.863842	0.999842
EEFSEC (Efsec)	rs2999031	AT	715	695	1.05 (0.89,1.24)			449	695	1.07 (0.88,1.29)			266	695	1.04 (0.83,1.31)			344	340	0.97 (0.77,1.24)			227	340	0.96 (0.73,1.25)			117	340	0.97 (0.69,1.37)			371	355	1.14 (0.90,1.44)			222	355	1.19 (0.90,1.57)			149	355	1.08 (0.79,1.48)
EEFSEC (Efsec)	rs2999031	TT	235	254	0.95 (0.76,1.19)			155	254	1.00 (0.77,1.28)			80	254	0.87 (0.64,1.19)			116	134	0.83 (0.61,1.14)			82	134	0.87 (0.61,1.24)			34	134	0.72 (0.45,1.16)			119	120	1.08 (0.79,1.48)			73	120	1.14 (0.79,1.64)			46	120	1.01 (0.66,1.54)
EEFSEC (Efsec)	rs2999031	Additive*	1399	1408	0.99 (0.88,1.10)	0.801698	0.997086	885	1408	1.01 (0.89,1.14)	0.892983	0.998708	514	1408	0.95 (0.82,1.10)	0.50442	0.998844	690	696	0.92 (0.79,1.08)	0.3016	0.931252	463	696	0.94 (0.79,1.11)	0.462817	0.982998	227	696	0.87 (0.70,1.09)	0.230121	0.946722	709	712	1.05 (0.90,1.23)	0.502571	0.987636	422	712	1.08 (0.91,1.29)	0.375514	0.970482	287	712	1.02 (0.83,1.25)	0.864202	0.999842
EEFSEC (Efsec)	rs2999031	Dominant (AT + TT vs. AA)	1399	1408	1.02 (0.87,1.20)	0.761492	0.994047	885	1408	1.05 (0.87,1.26)	0.616275	0.988148	514	1408	0.99 (0.80,1.24)	0.959158	0.998844	690	696	0.93 (0.74,1.17)	0.556121	0.979827	463	696	0.93 (0.72,1.20)	0.5978	0.999222	227	696	0.90 (0.65,1.25)	0.547616	0.999988	709	712	1.12 (0.90,1.41)	0.315553	0.95758	422	712	1.18 (0.90,1.53)	0.228014	0.955119	287	712	1.06 (0.79,1.44)	0.679754	0.999842
EEFSEC (Efsec)	rs2999031	Recessive (TT vs. AA + AT)	1399	1408	0.92 (0.76,1.12)	0.405986	0.949785	885	1408	0.96 (0.77,1.20)	0.711722	0.993689	514	1408	0.85 (0.64,1.12)	0.250456	0.98723	690	696	0.85 (0.64,1.12)	0.247744	0.923285	463	696	0.90 (0.66,1.22)	0.491003	0.983273	227	696	0.74 (0.48,1.12)	0.153332	0.915905	709	712	1.00 (0.75,1.32)	0.977855	0.999902	422	712	1.02 (0.74,1.41)	0.907027	0.999774	287	712	0.96 (0.66,1.40)	0.837784	0.999842
EEFSEC (Efsec)	rs2999064	GG	995	1017	1.00 (ref)	0.22498	0.886993	642	1017	1.00 (ref)	0.888247	0.998599	353	1017	1.00 (ref)	0.0322743	0.896724	485	512	1.00 (ref)	0.0831144	0.909014	325	512	1.00 (ref)	0.124069	0.929981	160	512	1.00 (ref)	0.241946	0.952141	510	505	1.00 (ref)	0.632036	0.996704	317	505	1.00 (ref)	0.241296	0.957266	193	505	1.00 (ref)	0.131286	0.999842
EEFSEC (Efsec)	rs2999064	GC	391	361	1.11 (0.94,1.31)			233	361	1.03 (0.85,1.25)			158	361	1.23 (0.98,1.54)			205	169	1.28 (1.01,1.64)			139	169	1.32 (1.01,1.72)			66	169	1.21 (0.86,1.70)			186	192	0.95 (0.75,1.21)			94	192	0.78 (0.59,1.04)			92	192	1.23 (0.91,1.67)
EEFSEC (Efsec)	rs2999064	CC	28	38	0.75 (0.46,1.23)			22	38	0.90 (0.53,1.55)			6	38	0.46 (0.19,1.10)			14	19	0.77 (0.38,1.57)			11	19	0.94 (0.44,2.02)			3	19	0.47 (0.14,1.63)			14	19	0.72 (0.36,1.46)			11	19	0.89 (0.42,1.92)			3	19	0.42 (0.12,1.44)
EEFSEC (Efsec)	rs2999064	Additive*	1414	1416	1.03 (0.89,1.19)	0.700273	0.988645	897	1416	1.00 (0.85,1.18)	0.987323	0.998708	517	1416	1.06 (0.87,1.30)	0.542777	0.998844	704	700	1.15 (0.93,1.41)	0.198874	0.923285	475	700	1.19 (0.95,1.50)	0.129638	0.929981	229	700	1.04 (0.77,1.40)	0.796514	0.999988	710	716	0.92 (0.75,1.13)	0.437197	0.983583	422	716	0.83 (0.65,1.06)	0.138516	0.955119	288	716	1.06 (0.81,1.39)	0.650952	0.999842
EEFSEC (Efsec)	rs2999064	Dominant (GC + CC vs. GG)	1414	1416	1.07 (0.91,1.26)	0.393589	0.943985	897	1416	1.02 (0.84,1.23)	0.872282	0.996814	517	1416	1.16 (0.93,1.45)	0.188581	0.973042	704	700	1.23 (0.98,1.56)	0.0790177	0.909014	475	700	1.28 (0.99,1.66)	0.0636689	0.929981	229	700	1.13 (0.81,1.58)	0.460385	0.999988	710	716	0.93 (0.74,1.18)	0.559907	0.988851	422	716	0.79 (0.60,1.04)	0.0978102	0.955119	288	716	1.16 (0.86,1.57)	0.322789	0.999842
EEFSEC (Efsec)	rs2999064	Recessive (CC vs. GG + GC)	1414	1416	0.73 (0.44,1.20)	0.211611	0.881847	897	1416	0.90 (0.52,1.53)	0.687795	0.993689	517	1416	0.43 (0.18,1.03)	0.0594421	0.897621	704	700	0.72 (0.36,1.46)	0.364871	0.946169	475	700	0.87 (0.41,1.86)	0.718142	0.99994	229	700	0.45 (0.13,1.55)	0.203304	0.930349	710	716	0.73 (0.36,1.47)	0.379693	0.971704	422	716	0.95 (0.44,2.04)	0.899706	0.999774	288	716	0.39 (0.11,1.35)	0.136835	0.999842
EEFSEC (Efsec)	rs2999068	GG	1092	1090	1.00 (ref)	0.537222	0.975177	698	1090	1.00 (ref)	0.387982	0.96523	394	1090	1.00 (ref)	0.813086	0.998844	545	553	1.00 (ref)	0.451329	0.969049	372	553	1.00 (ref)	0.400894	0.976031	173	553	1.00 (ref)	0.464016	0.999988	547	537	1.00 (ref)	0.632511	0.996809	326	537	1.00 (ref)	0.629453	0.999774	221	537	1.00 (ref)	0.808016	0.999842
EEFSEC (Efsec)	rs2999068	GA	282	294	0.96 (0.80,1.16)			171	294	0.92 (0.74,1.14)			111	294	1.05 (0.82,1.35)			141	138	1.05 (0.81,1.37)			89	138	0.98 (0.72,1.32)			52	138	1.24 (0.86,1.79)			141	156	0.89 (0.69,1.15)			82	156	0.87 (0.64,1.18)			59	156	0.91 (0.65,1.28)
EEFSEC (Efsec)	rs2999068	AA	28	21	1.34 (0.75,2.39)			18	21	1.42 (0.75,2.71)			10	21	1.24 (0.57,2.70)			11	6	1.88 (0.69,5.16)			8	6	2.08 (0.71,6.11)			3	6	1.49 (0.36,6.19)			17	15	1.12 (0.55,2.28)			10	15	1.14 (0.50,2.61)			7	15	1.16 (0.46,2.96)
EEFSEC (Efsec)	rs2999068	Additive*	1402	1405	1.01 (0.86,1.19)	0.878828	0.997345	887	1405	0.99 (0.82,1.19)	0.905335	0.998708	515	1405	1.07 (0.86,1.33)	0.562858	0.998844	697	697	1.11 (0.88,1.41)	0.386023	0.951891	469	697	1.07 (0.82,1.39)	0.637736	0.99994	228	697	1.24 (0.88,1.73)	0.215367	0.936473	705	708	0.94 (0.76,1.17)	0.593729	0.988851	418	708	0.93 (0.72,1.21)	0.595308	0.998974	287	708	0.96 (0.72,1.28)	0.790688	0.999842
EEFSEC (Efsec)	rs2999068	Dominant (GA + AA vs. GG)	1402	1405	0.99 (0.82,1.18)	0.876832	0.997345	887	1405	0.95 (0.77,1.17)	0.626656	0.989306	515	1405	1.06 (0.83,1.35)	0.629375	0.998844	697	697	1.08 (0.84,1.41)	0.539119	0.979827	469	697	1.02 (0.76,1.37)	0.886007	0.99994	228	697	1.25 (0.87,1.80)	0.225163	0.945665	705	708	0.91 (0.71,1.17)	0.456929	0.984997	418	708	0.89 (0.67,1.20)	0.457234	0.98117	287	708	0.93 (0.67,1.29)	0.669614	0.999842
EEFSEC (Efsec)	rs2999068	Recessive (AA vs. GG + GA)	1402	1405	1.35 (0.76,2.41)	0.301812	0.931501	887	1405	1.45 (0.76,2.76)	0.257814	0.93223	515	1405	1.23 (0.57,2.67)	0.598674	0.998844	697	697	1.86 (0.68,5.09)	0.227048	0.923285	469	697	2.09 (0.71,6.13)	0.179226	0.929981	228	697	1.41 (0.34,5.85)	0.632053	0.999988	705	708	1.15 (0.56,2.34)	0.70418	0.999902	418	708	1.18 (0.52,2.69)	0.691987	0.999774	287	708	1.19 (0.47,3.01)	0.714191	0.999842
EEFSEC (Efsec)	rs3122174	AA	992	1014	1.00 (ref)	0.262303	0.913665	638	1014	1.00 (ref)	0.871247	0.996814	354	1014	1.00 (ref)	0.0555401	0.897621	483	511	1.00 (ref)	0.0848692	0.909014	323	511	1.00 (ref)	0.118871	0.929981	160	511	1.00 (ref)	0.237813	0.948615	509	503	1.00 (ref)	0.743792	0.999902	315	503	1.00 (ref)	0.339467	0.967711	194	503	1.00 (ref)	0.220999	0.999842
EEFSEC (Efsec)	rs3122174	AC	394	361	1.12 (0.94,1.32)			236	361	1.05 (0.86,1.27)			158	361	1.23 (0.98,1.54)			204	167	1.30 (1.02,1.65)			138	167	1.33 (1.01,1.74)			66	167	1.22 (0.87,1.72)			190	194	0.97 (0.76,1.23)			98	194	0.81 (0.61,1.07)			92	194	1.22 (0.90,1.65)
EEFSEC (Efsec)	rs3122174	CC	30	38	0.81 (0.49,1.31)			23	38	0.94 (0.56,1.61)			7	38	0.54 (0.24,1.22)			15	19	0.83 (0.42,1.66)			12	19	1.02 (0.49,2.15)			3	19	0.48 (0.14,1.65)			15	19	0.77 (0.38,1.54)			11	19	0.89 (0.41,1.92)			4	19	0.55 (0.18,1.67)
EEFSEC (Efsec)	rs3122174	Additive*	1416	1413	1.04 (0.90,1.21)	0.550236	0.975177	897	1413	1.02 (0.87,1.20)	0.805167	0.993689	519	1413	1.07 (0.88,1.31)	0.485006	0.998844	702	697	1.16 (0.94,1.43)	0.15715	0.909014	473	697	1.21 (0.97,1.52)	0.0979469	0.929981	229	697	1.05 (0.78,1.41)	0.767168	0.999988	714	716	0.94 (0.77,1.15)	0.547289	0.988851	424	716	0.85 (0.67,1.08)	0.188982	0.955119	290	716	1.08 (0.83,1.41)	0.582141	0.999842
EEFSEC (Efsec)	rs3122174	Dominant (AC + CC vs. AA)	1416	1413	1.09 (0.92,1.28)	0.310823	0.931501	897	1413	1.04 (0.86,1.25)	0.707929	0.993689	519	1413	1.16 (0.93,1.45)	0.183834	0.970829	702	697	1.25 (0.99,1.58)	0.0638286	0.909014	473	697	1.30 (1.00,1.68)	0.0511751	0.929981	229	697	1.14 (0.82,1.59)	0.437853	0.999408	714	716	0.95 (0.76,1.20)	0.661517	0.999902	424	716	0.82 (0.62,1.07)	0.146708	0.955119	290	716	1.16 (0.86,1.57)	0.320023	0.999842
EEFSEC (Efsec)	rs3122174	Recessive (CC vs. AA + AC)	1416	1413	0.78 (0.48,1.27)	0.31933	0.931501	897	1413	0.93 (0.55,1.58)	0.796905	0.993689	519	1413	0.51 (0.22,1.15)	0.104162	0.944565	702	697	0.77 (0.39,1.54)	0.46589	0.970162	473	697	0.94 (0.45,1.98)	0.88022	0.99994	229	697	0.45 (0.13,1.56)	0.209228	0.93169	714	716	0.78 (0.39,1.55)	0.47147	0.985639	424	716	0.94 (0.44,2.02)	0.879572	0.999774	290	716	0.52 (0.17,1.56)	0.245095	0.999842
EEFSEC (Efsec)	rs4293718	GG	745	758	1.00 (ref)	0.88113	0.997345	464	758	1.00 (ref)	0.51683	0.983839	281	758	1.00 (ref)	0.870087	0.998844	361	360	1.00 (ref)	0.97957	0.999899	244	360	1.00 (ref)	0.863754	0.99994	117	360	1.00 (ref)	0.847959	0.999988	384	398	1.00 (ref)	0.839993	0.999902	220	398	1.00 (ref)	0.304833	0.962335	164	398	1.00 (ref)	0.591115	0.999842
EEFSEC (Efsec)	rs4293718	GA	475	492	0.98 (0.83,1.15)			288	492	0.95 (0.79,1.15)			187	492	1.02 (0.82,1.28)			239	245	0.98 (0.77,1.23)			153	245	0.93 (0.72,1.21)			86	245	1.06 (0.76,1.47)			236	247	0.98 (0.78,1.24)			135	247	0.98 (0.75,1.28)			101	247	0.99 (0.73,1.33)
EEFSEC (Efsec)	rs4293718	AA	93	89	1.06 (0.78,1.45)			64	89	1.17 (0.83,1.66)			29	89	0.91 (0.58,1.42)			49	49	0.99 (0.65,1.52)			32	49	0.95 (0.58,1.53)			17	49	1.18 (0.64,2.17)			44	40	1.13 (0.72,1.79)			32	40	1.46 (0.88,2.41)			12	40	0.70 (0.36,1.39)
EEFSEC (Efsec)	rs4293718	Additive*	1313	1339	1.01 (0.89,1.14)	0.919018	0.999932	816	1339	1.02 (0.89,1.18)	0.755154	0.993689	497	1339	0.99 (0.83,1.17)	0.883172	0.998844	649	654	0.99 (0.83,1.17)	0.882648	0.999899	429	654	0.95 (0.78,1.16)	0.636542	0.99994	220	654	1.07 (0.84,1.38)	0.575939	0.999988	664	685	1.02 (0.86,1.22)	0.796128	0.999902	387	685	1.10 (0.89,1.34)	0.377659	0.970482	277	685	0.92 (0.72,1.17)	0.493415	0.999842
EEFSEC (Efsec)	rs4293718	Dominant (GA + AA vs. GG)	1313	1339	0.99 (0.85,1.16)	0.922964	0.999932	816	1339	0.99 (0.83,1.18)	0.885988	0.998241	497	1339	1.01 (0.81,1.24)	0.954803	0.998844	649	654	0.98 (0.79,1.22)	0.848783	0.999899	429	654	0.93 (0.73,1.20)	0.590402	0.998577	220	654	1.08 (0.79,1.47)	0.642805	0.999988	664	685	1.00 (0.81,1.25)	0.968778	0.999902	387	685	1.04 (0.81,1.35)	0.743122	0.999774	277	685	0.95 (0.71,1.27)	0.720548	0.999842
EEFSEC (Efsec)	rs4293718	Recessive (AA vs. GG + GA)	1313	1339	1.07 (0.79,1.45)	0.660194	0.987845	816	1339	1.20 (0.85,1.67)	0.299957	0.948394	497	1339	0.90 (0.58,1.39)	0.627592	0.998844	649	654	1.00 (0.66,1.52)	0.995189	0.999899	429	654	0.97 (0.61,1.56)	0.90556	0.99994	220	654	1.15 (0.64,2.08)	0.642583	0.999988	664	685	1.14 (0.73,1.78)	0.56609	0.988851	387	685	1.47 (0.90,2.40)	0.125112	0.955119	277	685	0.70 (0.36,1.38)	0.306312	0.999842
EEFSEC (Efsec)	rs4857871	AA	728	734	1.00 (ref)	0.808724	0.997345	468	734	1.00 (ref)	0.956839	0.998708	260	734	1.00 (ref)	0.621672	0.998844	360	383	1.00 (ref)	0.299269	0.931034	242	383	1.00 (ref)	0.350558	0.967897	118	383	1.00 (ref)	0.556914	0.999988	368	351	1.00 (ref)	0.580622	0.988851	226	351	1.00 (ref)	0.362467	0.968341	142	351	1.00 (ref)	0.928608	0.999842
EEFSEC (Efsec)	rs4857871	AG	554	560	1.00 (0.86,1.17)			347	560	0.99 (0.82,1.18)			207	560	1.03 (0.83,1.27)			279	264	1.14 (0.91,1.42)			189	264	1.16 (0.90,1.49)			90	264	1.10 (0.80,1.52)			275	296	0.89 (0.71,1.11)			158	296	0.83 (0.64,1.08)			117	296	0.97 (0.72,1.30)
EEFSEC (Efsec)	rs4857871	GG	121	112	1.09 (0.83,1.45)			73	112	1.03 (0.75,1.43)			48	112	1.20 (0.83,1.75)			60	49	1.31 (0.87,1.98)			39	49	1.30 (0.82,2.06)			21	49	1.34 (0.77,2.35)			61	63	0.92 (0.63,1.36)			34	63	0.84 (0.53,1.33)			27	63	1.07 (0.65,1.77)
EEFSEC (Efsec)	rs4857871	Additive*	1403	1406	1.03 (0.91,1.15)	0.651061	0.987406	888	1406	1.00 (0.88,1.15)	0.95842	0.998708	515	1406	1.07 (0.91,1.25)	0.416259	0.993008	699	696	1.14 (0.97,1.35)	0.120695	0.909014	470	696	1.15 (0.95,1.39)	0.148343	0.929981	229	696	1.13 (0.90,1.44)	0.29697	0.969211	704	710	0.93 (0.79,1.10)	0.393504	0.974341	418	710	0.88 (0.73,1.07)	0.201832	0.955119	286	710	1.01 (0.81,1.25)	0.934164	0.999842
EEFSEC (Efsec)	rs4857871	Dominant (AG + GG vs. AA)	1403	1406	1.02 (0.88,1.18)	0.825086	0.997345	888	1406	0.99 (0.84,1.18)	0.943297	0.998708	515	1406	1.06 (0.86,1.30)	0.602904	0.998844	699	696	1.16 (0.94,1.44)	0.163852	0.909014	470	696	1.18 (0.93,1.50)	0.174108	0.929981	229	696	1.14 (0.84,1.55)	0.401372	0.99401	704	710	0.90 (0.73,1.11)	0.305385	0.95758	418	710	0.84 (0.65,1.07)	0.154494	0.955119	286	710	0.99 (0.75,1.31)	0.934169	0.999842
EEFSEC (Efsec)	rs4857871	Recessive (GG vs. AA + AG)	1403	1406	1.09 (0.83,1.43)	0.514828	0.968777	888	1406	1.04 (0.76,1.42)	0.800749	0.993689	515	1406	1.19 (0.83,1.70)	0.344659	0.989444	699	696	1.25 (0.84,1.85)	0.276786	0.925278	470	696	1.22 (0.79,1.91)	0.371794	0.968491	229	696	1.29 (0.75,2.22)	0.361904	0.983376	704	710	0.97 (0.67,1.41)	0.89	0.999902	418	710	0.92 (0.59,1.43)	0.695142	0.999774	286	710	1.09 (0.67,1.76)	0.739616	0.999842
EEFSEC (Efsec)	rs729847	GG	801	849	1.00 (ref)	0.185195	0.878638	516	849	1.00 (ref)	0.383193	0.962687	285	849	1.00 (ref)	0.175913	0.970806	409	436	1.00 (ref)	0.253924	0.924506	271	436	1.00 (ref)	0.176317	0.929981	138	436	1.00 (ref)	0.792196	0.999988	392	413	1.00 (ref)	0.587483	0.988851	245	413	1.00 (ref)	0.853669	0.999774	147	413	1.00 (ref)	0.113064	0.999842
EEFSEC (Efsec)	rs729847	GA	532	489	1.16 (0.99,1.35)			334	489	1.13 (0.95,1.35)			198	489	1.19 (0.96,1.48)			258	229	1.21 (0.97,1.52)			178	229	1.27 (0.99,1.63)			80	229	1.12 (0.81,1.55)			274	260	1.11 (0.89,1.39)			156	260	1.02 (0.79,1.31)			118	260	1.27 (0.95,1.70)
EEFSEC (Efsec)	rs729847	AA	85	81	1.12 (0.81,1.54)			48	81	1.00 (0.68,1.45)			37	81	1.31 (0.86,1.99)			37	36	1.10 (0.68,1.78)			25	36	1.16 (0.67,1.99)			12	36	0.99 (0.50,1.99)			48	45	1.13 (0.73,1.74)			23	45	0.87 (0.51,1.48)			25	45	1.58 (0.93,2.70)
EEFSEC (Efsec)	rs729847	Additive*	1418	1419	1.11 (0.98,1.25)	0.104366	0.833112	898	1419	1.07 (0.93,1.23)	0.371251	0.962683	520	1419	1.17 (0.99,1.38)	0.0652599	0.897621	704	701	1.13 (0.95,1.36)	0.171554	0.912363	474	701	1.18 (0.96,1.44)	0.11085	0.929981	230	701	1.06 (0.82,1.37)	0.658044	0.999988	714	718	1.09 (0.92,1.29)	0.330358	0.95758	424	718	0.98 (0.80,1.19)	0.806416	0.999774	290	718	1.26 (1.01,1.57)	0.0367667	0.999842
EEFSEC (Efsec)	rs729847	Dominant (GA + AA vs. GG)	1418	1419	1.15 (0.99,1.34)	0.0677673	0.817503	898	1419	1.11 (0.94,1.32)	0.222567	0.923716	520	1419	1.21 (0.98,1.49)	0.0700964	0.909473	704	701	1.20 (0.96,1.48)	0.106937	0.909014	474	701	1.25 (0.98,1.60)	0.0665296	0.929981	230	701	1.10 (0.81,1.50)	0.54784	0.999988	714	718	1.12 (0.91,1.38)	0.303077	0.95758	424	718	1.00 (0.78,1.27)	0.968998	0.999774	290	718	1.31 (0.99,1.73)	0.054584	0.999842
EEFSEC (Efsec)	rs729847	Recessive (AA vs. GG + GA)	1418	1419	1.06 (0.77,1.45)	0.729267	0.992048	898	1419	0.95 (0.65,1.37)	0.779045	0.993689	520	1419	1.22 (0.81,1.84)	0.335488	0.989444	704	701	1.02 (0.64,1.65)	0.925917	0.999899	474	701	1.06 (0.62,1.80)	0.838022	0.99994	230	701	0.95 (0.48,1.89)	0.894438	0.999988	714	718	1.08 (0.71,1.65)	0.718704	0.999902	424	718	0.86 (0.51,1.46)	0.583759	0.996915	290	718	1.43 (0.85,2.40)	0.174482	0.999842
EEFSEC (Efsec)	rs9856329	CC	1050	1040	1.00 (ref)	0.121516	0.850398	651	1040	1.00 (ref)	0.257607	0.93223	399	1040	1.00 (ref)	0.0801787	0.917435	517	502	1.00 (ref)	0.0473356	0.909014	343	502	1.00 (ref)	0.152686	0.929981	174	502	1.00 (ref)	0.0770842	0.88112	533	538	1.00 (ref)	0.887388	0.999902	308	538	1.00 (ref)	0.474369	0.982367	225	538	1.00 (ref)	0.429777	0.999842
EEFSEC (Efsec)	rs9856329	CA	265	298	0.88 (0.73,1.06)			179	298	0.96 (0.77,1.18)			86	298	0.75 (0.58,0.99)			129	160	0.78 (0.60,1.01)			89	160	0.82 (0.61,1.10)			40	160	0.72 (0.48,1.06)			136	138	0.99 (0.76,1.30)			90	138	1.14 (0.84,1.54)			46	138	0.79 (0.54,1.15)
EEFSEC (Efsec)	rs9856329	AA	32	21	1.51 (0.86,2.64)			22	21	1.63 (0.88,3.02)			10	21	1.37 (0.63,2.99)			20	11	1.75 (0.82,3.73)			13	11	1.75 (0.76,4.01)			7	11	2.06 (0.75,5.64)			12	10	1.24 (0.52,2.94)			9	10	1.57 (0.62,4.02)			3	10	0.72 (0.19,2.75)
EEFSEC (Efsec)	rs9856329	Additive*	1347	1359	0.97 (0.83,1.14)	0.718155	0.991118	852	1359	1.04 (0.87,1.25)	0.638206	0.99102	495	1359	0.85 (0.67,1.08)	0.18223	0.970806	666	673	0.93 (0.74,1.16)	0.497639	0.973061	445	673	0.95 (0.74,1.23)	0.716347	0.99994	221	673	0.90 (0.65,1.25)	0.536508	0.999988	681	686	1.02 (0.81,1.29)	0.83864	0.999902	407	686	1.17 (0.90,1.52)	0.242216	0.957266	274	686	0.80 (0.57,1.12)	0.198967	0.999842
EEFSEC (Efsec)	rs9856329	Dominant (CA + AA vs. CC)	1347	1359	0.92 (0.77,1.10)	0.357301	0.935729	852	1359	1.00 (0.82,1.23)	0.996241	0.999929	495	1359	0.79 (0.61,1.03)	0.0773932	0.911873	666	673	0.84 (0.65,1.08)	0.175209	0.912908	445	673	0.88 (0.66,1.17)	0.368973	0.967897	221	673	0.79 (0.55,1.16)	0.227683	0.946722	681	686	1.01 (0.78,1.31)	0.937496	0.999902	407	686	1.17 (0.87,1.57)	0.303254	0.961331	274	686	0.79 (0.54,1.13)	0.196008	0.999842
EEFSEC (Efsec)	rs9856329	Recessive (AA vs. CC + CA)	1347	1359	1.55 (0.89,2.72)	0.123533	0.850398	852	1359	1.65 (0.89,3.04)	0.110421	0.869629	495	1359	1.46 (0.67,3.19)	0.343276	0.989444	666	673	1.86 (0.88,3.94)	0.10608	0.909014	445	673	1.83 (0.80,4.19)	0.153327	0.929981	221	673	2.22 (0.81,6.05)	0.119281	0.905238	681	686	1.24 (0.52,2.93)	0.626047	0.996676	407	686	1.53 (0.60,3.89)	0.376055	0.970482	274	686	0.75 (0.20,2.87)	0.676923	0.999842
EPT1 (SELI)	rs3820937	CC	1239	1252	1.00 (ref)	0.607682	0.985357	785	1252	1.00 (ref)	0.670487	0.993689	454	1252	1.00 (ref)	0.67422	0.998844	624	609	1.00 (ref)	0.714539	0.990066	415	609	1.00 (ref)	0.981349	0.99994	209	609	1.00 (ref)	0.409958	0.996371	615	643	1.00 (ref)	0.116348	0.931579	370	643	1.00 (ref)	0.371758	0.969635	245	643	1.00 (ref)	0.0556654	0.999842
EPT1 (SELI)	rs3820937	CG	175	158	1.12 (0.89,1.41)			109	158	1.09 (0.84,1.42)			66	158	1.15 (0.84,1.57)			79	86	0.89 (0.64,1.24)			58	86	0.98 (0.68,1.41)			21	86	0.71 (0.42,1.18)			96	72	1.41 (1.02,1.96)			51	72	1.26 (0.86,1.86)			45	72	1.65 (1.10,2.49)
EPT1 (SELI)	rs3820937	GG	5	6	0.85 (0.26,2.81)			5	6	1.45 (0.44,4.81)			0	6	0.00 (0.00, Inf)			2	3	0.66 (0.11,3.98)			2	3	1.17 (0.19,7.11)			0	3	0.00 (0.00, Inf)			3	3	1.07 (0.21,5.40)			3	3	1.92 (0.38,9.74)			0	3	0.00 (0.00, Inf)
EPT1 (SELI)	rs3820937	Additive*	1419	1416	1.09 (0.88,1.36)	0.422389	0.952409	899	1416	1.11 (0.87,1.42)	0.397673	0.966547	520	1416	1.06 (0.78,1.43)	0.714268	0.998844	705	698	0.88 (0.65,1.20)	0.424183	0.962727	475	698	0.99 (0.71,1.40)	0.974118	0.99994	230	698	0.66 (0.40,1.08)	0.0974689	0.897374	714	718	1.36 (1.00,1.85)	0.0509738	0.896763	424	718	1.28 (0.90,1.83)	0.163718	0.955119	290	718	1.47 (0.99,2.19)	0.053074	0.999842
EPT1 (SELI)	rs3820937	Dominant (CG + GG vs. CC)	1419	1416	1.11 (0.88,1.39)	0.370325	0.938379	899	1416	1.11 (0.86,1.43)	0.440079	0.973409	520	1416	1.11 (0.81,1.51)	0.517112	0.998844	705	698	0.88 (0.64,1.22)	0.450591	0.969049	475	698	0.99 (0.69,1.41)	0.946783	0.99994	230	698	0.67 (0.41,1.12)	0.129459	0.905238	714	718	1.40 (1.01,1.93)	0.0404717	0.896763	424	718	1.29 (0.88,1.88)	0.187814	0.955119	290	718	1.58 (1.05,2.38)	0.0269041	0.999842
EPT1 (SELI)	rs3820937	Recessive (GG vs. CC + CG)	1419	1416	0.84 (0.25,2.77)	0.775569	0.995305	899	1416	1.43 (0.43,4.75)	0.55804	0.983839	520	1416	0.00 (0.00, Inf)	0.980212	0.998844	705	698	0.67 (0.11,4.04)	0.66082	0.988302	475	698	1.17 (0.19,7.12)	0.866238	0.99994	230	698	0.00 (0.00, Inf)	0.985844	0.999988	714	718	1.02 (0.20,5.12)	0.980758	0.999902	424	718	1.85 (0.37,9.40)	0.455833	0.98117	290	718	0.00 (0.00, Inf)	0.978281	0.999842
EPT1 (SELI)	rs7565734	CC	366	398	1.00 (ref)	0.48831	0.960557	232	398	1.00 (ref)	0.648128	0.99102	134	398	1.00 (ref)	0.466992	0.998707	183	198	1.00 (ref)	0.662626	0.988302	116	198	1.00 (ref)	0.411185	0.976031	67	198	1.00 (ref)	0.576295	0.999988	183	200	1.00 (ref)	0.757179	0.999902	116	200	1.00 (ref)	0.939978	0.999774	67	200	1.00 (ref)	0.278798	0.999842
EPT1 (SELI)	rs7565734	CA	655	640	1.12 (0.93,1.34)			405	640	1.10 (0.90,1.36)			250	640	1.16 (0.90,1.48)			320	310	1.13 (0.87,1.46)			211	310	1.21 (0.90,1.62)			109	310	1.00 (0.70,1.44)			335	330	1.10 (0.85,1.42)			194	330	1.00 (0.74,1.34)			141	330	1.32 (0.93,1.87)
EPT1 (SELI)	rs7565734	AA	305	312	1.06 (0.86,1.31)			196	312	1.07 (0.84,1.37)			109	312	1.04 (0.77,1.39)			151	154	1.06 (0.78,1.44)			109	154	1.20 (0.86,1.70)			42	154	0.81 (0.52,1.27)			154	158	1.06 (0.78,1.43)			87	158	0.95 (0.67,1.34)			67	158	1.26 (0.84,1.88)
EPT1 (SELI)	rs7565734	Additive*	1326	1350	1.03 (0.93,1.15)	0.534587	0.974488	833	1350	1.04 (0.92,1.17)	0.551387	0.983839	493	1350	1.02 (0.89,1.19)	0.740986	0.998844	654	662	1.04 (0.89,1.21)	0.642379	0.988302	436	662	1.10 (0.93,1.31)	0.265401	0.934742	218	662	0.91 (0.73,1.13)	0.405353	0.994895	672	688	1.03 (0.89,1.20)	0.681945	0.999902	397	688	0.97 (0.82,1.16)	0.768964	0.999774	275	688	1.12 (0.92,1.37)	0.247137	0.999842
EPT1 (SELI)	rs7565734	Dominant (CA + AA vs. CC)	1326	1350	1.10 (0.93,1.30)	0.278776	0.922459	833	1350	1.09 (0.90,1.33)	0.372729	0.962683	493	1350	1.12 (0.88,1.41)	0.352768	0.989444	654	662	1.11 (0.87,1.41)	0.415351	0.95738	436	662	1.21 (0.92,1.59)	0.182468	0.929981	218	662	0.94 (0.67,1.32)	0.722528	0.999988	672	688	1.09 (0.86,1.38)	0.492205	0.987636	397	688	0.98 (0.74,1.29)	0.889433	0.999774	275	688	1.30 (0.94,1.80)	0.115561	0.999842
EPT1 (SELI)	rs7565734	Recessive (AA vs. CC + CA)	1326	1350	0.99 (0.83,1.19)	0.918039	0.999932	833	1350	1.01 (0.82,1.24)	0.950893	0.998708	493	1350	0.95 (0.74,1.21)	0.662626	0.998844	654	662	0.99 (0.76,1.28)	0.93375	0.999899	436	662	1.07 (0.80,1.43)	0.631496	0.99994	218	662	0.81 (0.55,1.20)	0.293856	0.969211	672	688	1.00 (0.77,1.28)	0.969584	0.999902	397	688	0.95 (0.70,1.28)	0.725326	0.999774	275	688	1.05 (0.75,1.47)	0.768168	0.999842
EPT1 (SELI)	rs7601607	GG	578	599	1.00 (ref)	0.727027	0.992048	363	599	1.00 (ref)	0.464707	0.976948	215	599	1.00 (ref)	0.561993	0.998844	277	298	1.00 (ref)	0.210196	0.923285	180	298	1.00 (ref)	0.0888341	0.929981	97	298	1.00 (ref)	0.9988	0.999988	301	301	1.00 (ref)	0.629966	0.996704	183	301	1.00 (ref)	0.854196	0.999774	118	301	1.00 (ref)	0.43071	0.999842
EPT1 (SELI)	rs7601607	GA	641	630	1.05 (0.90,1.24)			400	630	1.05 (0.87,1.26)			241	630	1.07 (0.86,1.33)			326	323	1.10 (0.87,1.37)			219	323	1.14 (0.88,1.47)			107	323	0.99 (0.72,1.37)			315	307	1.02 (0.81,1.28)			181	307	0.97 (0.74,1.26)			134	307	1.11 (0.82,1.50)
EPT1 (SELI)	rs7601607	AA	173	165	1.08 (0.85,1.38)			121	165	1.19 (0.90,1.55)			52	165	0.89 (0.62,1.26)			91	71	1.37 (0.96,1.95)			69	71	1.54 (1.05,2.26)			22	71	1.00 (0.58,1.72)			82	94	0.87 (0.62,1.22)			52	94	0.89 (0.61,1.32)			30	94	0.82 (0.51,1.32)
EPT1 (SELI)	rs7601607	Additive*	1392	1394	1.05 (0.94,1.17)	0.433685	0.953134	884	1394	1.08 (0.95,1.22)	0.23959	0.926947	508	1394	0.98 (0.84,1.15)	0.812316	0.998844	694	692	1.15 (0.98,1.35)	0.093097	0.909014	468	692	1.21 (1.01,1.44)	0.0354334	0.929981	226	692	1.00 (0.79,1.26)	0.979726	0.999988	698	702	0.96 (0.82,1.12)	0.566891	0.988851	416	702	0.95 (0.80,1.14)	0.590236	0.99819	282	702	0.97 (0.78,1.19)	0.737782	0.999842
EPT1 (SELI)	rs7601607	Dominant (GA + AA vs. GG)	1392	1394	1.06 (0.91,1.23)	0.442868	0.953134	884	1394	1.08 (0.91,1.28)	0.387899	0.96523	508	1394	1.03 (0.83,1.27)	0.793394	0.998844	694	692	1.15 (0.92,1.42)	0.214719	0.923285	468	692	1.21 (0.95,1.55)	0.117613	0.929981	226	692	0.99 (0.73,1.35)	0.967116	0.999988	698	702	0.98 (0.79,1.22)	0.880059	0.999902	416	702	0.95 (0.74,1.22)	0.686397	0.999774	282	702	1.04 (0.78,1.39)	0.776994	0.999842
EPT1 (SELI)	rs7601607	Recessive (AA vs. GG + GA)	1392	1394	1.05 (0.84,1.32)	0.649294	0.987406	884	1394	1.16 (0.90,1.49)	0.26244	0.93407	508	1394	0.86 (0.61,1.20)	0.364329	0.989444	694	692	1.31 (0.94,1.82)	0.113577	0.909014	468	692	1.43 (1.00,2.06)	0.0495529	0.929981	226	692	1.00 (0.60,1.68)	0.989387	0.999988	698	702	0.86 (0.62,1.18)	0.343988	0.95758	416	702	0.91 (0.63,1.31)	0.614479	0.999774	282	702	0.78 (0.50,1.21)	0.269689	0.999842
GGT1 (GST)	rs2017869	GG	503	537	1.00 (ref)	0.0941626	0.826407	307	537	1.00 (ref)	0.0216006	0.791632	196	537	1.00 (ref)	0.943359	0.998844	256	251	1.00 (ref)	0.0763025	0.909014	169	251	1.00 (ref)	0.0424649	0.929981	87	251	1.00 (ref)	0.65475	0.999988	247	286	1.00 (ref)	0.159844	0.931579	138	286	1.00 (ref)	0.0699819	0.955119	109	286	1.00 (ref)	0.855388	0.999842
GGT1 (GST)	rs2017869	GC	593	648	0.98 (0.83,1.16)			368	648	0.98 (0.80,1.18)			225	648	0.98 (0.78,1.23)			292	345	0.82 (0.65,1.05)			189	345	0.80 (0.61,1.05)			103	345	0.86 (0.62,1.21)			301	303	1.17 (0.93,1.49)			179	303	1.22 (0.92,1.62)			122	303	1.09 (0.80,1.49)
GGT1 (GST)	rs2017869	CC	214	183	1.25 (0.99,1.58)			147	183	1.38 (1.06,1.80)			67	183	1.03 (0.74,1.43)			104	86	1.16 (0.83,1.63)			75	86	1.24 (0.85,1.81)			29	86	1.01 (0.61,1.66)			110	97	1.35 (0.97,1.86)			72	97	1.53 (1.06,2.23)			38	97	1.08 (0.69,1.68)
GGT1 (GST)	rs2017869	Additive*	1310	1368	1.09 (0.97,1.21)	0.145451	0.857254	822	1368	1.13 (1.00,1.29)	0.0553643	0.869629	488	1368	1.00 (0.86,1.17)	0.954631	0.998844	652	682	1.01 (0.86,1.19)	0.888145	0.999899	433	682	1.04 (0.86,1.24)	0.697827	0.99994	219	682	0.96 (0.76,1.22)	0.757973	0.999988	658	686	1.16 (1.00,1.36)	0.0558131	0.896763	389	686	1.24 (1.03,1.48)	0.0212531	0.941165	269	686	1.05 (0.85,1.29)	0.640029	0.999842
GGT1 (GST)	rs2017869	Dominant (GC + CC vs. GG)	1310	1368	1.04 (0.89,1.22)	0.628389	0.985411	822	1368	1.07 (0.89,1.28)	0.493069	0.982431	488	1368	0.99 (0.80,1.23)	0.91213	0.998844	652	682	0.89 (0.71,1.12)	0.323639	0.934633	433	682	0.89 (0.69,1.15)	0.373429	0.968491	219	682	0.89 (0.65,1.23)	0.492143	0.999988	658	686	1.22 (0.97,1.52)	0.0855208	0.919337	389	686	1.30 (1.00,1.69)	0.0507817	0.955119	269	686	1.09 (0.81,1.46)	0.577652	0.999842
GGT1 (GST)	rs2017869	Recessive (CC vs. GG + GC)	1310	1368	1.27 (1.02,1.57)	0.030782	0.779554	822	1368	1.40 (1.10,1.78)	0.00580029	0.622026	488	1368	1.04 (0.77,1.42)	0.786648	0.998844	652	682	1.30 (0.95,1.77)	0.103905	0.909014	433	682	1.41 (1.00,1.99)	0.0508503	0.929981	219	682	1.09 (0.69,1.74)	0.701816	0.999988	658	686	1.24 (0.92,1.67)	0.165941	0.931579	389	686	1.37 (0.98,1.93)	0.0666628	0.955119	269	686	1.03 (0.68,1.56)	0.886193	0.999842
GGT1 (GST)	rs5751902	GG	610	559	1.00 (ref)	0.10111	0.832866	395	559	1.00 (ref)	0.0739681	0.869629	215	559	1.00 (ref)	0.635889	0.998844	288	280	1.00 (ref)	0.877721	0.999899	194	280	1.00 (ref)	0.900718	0.99994	94	280	1.00 (ref)	0.919331	0.999988	322	279	1.00 (ref)	0.0337474	0.886015	201	279	1.00 (ref)	0.0145074	0.918466	121	279	1.00 (ref)	0.591736	0.999842
GGT1 (GST)	rs5751902	GA	596	645	0.85 (0.72,0.99)			369	645	0.81 (0.68,0.98)			227	645	0.91 (0.73,1.13)			306	309	0.97 (0.77,1.22)			205	309	0.97 (0.75,1.26)			101	309	0.94 (0.67,1.31)			290	336	0.75 (0.59,0.93)			164	336	0.68 (0.52,0.88)			126	336	0.86 (0.64,1.17)
GGT1 (GST)	rs5751902	AA	190	203	0.86 (0.68,1.08)			119	203	0.84 (0.64,1.09)			71	203	0.90 (0.65,1.23)			99	105	0.92 (0.67,1.27)			66	105	0.92 (0.64,1.32)			33	105	0.93 (0.58,1.49)			91	98	0.80 (0.57,1.11)			53	98	0.76 (0.52,1.12)			38	98	0.86 (0.55,1.33)
GGT1 (GST)	rs5751902	Additive*	1396	1407	0.90 (0.81,1.01)	0.0671244	0.817503	883	1407	0.89 (0.78,1.00)	0.056524	0.869629	513	1407	0.94 (0.81,1.09)	0.38802	0.990841	693	694	0.96 (0.82,1.12)	0.611445	0.983476	465	694	0.96 (0.81,1.14)	0.6597	0.99994	228	694	0.96 (0.77,1.20)	0.71438	0.999988	703	713	0.85 (0.73,0.99)	0.0359558	0.886015	418	713	0.81 (0.68,0.97)	0.0227911	0.942355	285	713	0.91 (0.74,1.12)	0.361895	0.999842
GGT1 (GST)	rs5751902	Dominant (GA + AA vs. GG)	1396	1407	0.85 (0.73,0.99)	0.0325246	0.779554	883	1407	0.82 (0.69,0.97)	0.0229999	0.804995	513	1407	0.90 (0.73,1.11)	0.342399	0.989444	693	694	0.95 (0.77,1.19)	0.67431	0.988302	465	694	0.96 (0.75,1.23)	0.744052	0.99994	228	694	0.94 (0.68,1.28)	0.68193	0.999988	703	713	0.76 (0.61,0.94)	0.0100407	0.749637	418	713	0.70 (0.55,0.89)	0.00425186	0.889614	285	713	0.86 (0.65,1.14)	0.305771	0.999842
GGT1 (GST)	rs5751902	Recessive (AA vs. GG + GA)	1396	1407	0.93 (0.75,1.16)	0.539318	0.975177	883	1407	0.93 (0.73,1.19)	0.567418	0.983935	513	1407	0.95 (0.70,1.27)	0.710302	0.998844	693	694	0.94 (0.70,1.27)	0.678098	0.988302	465	694	0.93 (0.66,1.31)	0.680699	0.99994	228	694	0.97 (0.63,1.49)	0.87992	0.999988	703	713	0.93 (0.68,1.26)	0.621246	0.995713	418	713	0.92 (0.64,1.33)	0.664624	0.999774	285	713	0.93 (0.62,1.40)	0.721876	0.999842
GGT1 (GST)	rs6519519	GG	736	775	1.00 (ref)	0.30702	0.931501	465	775	1.00 (ref)	0.130901	0.873701	271	775	1.00 (ref)	0.241428	0.986345	362	364	1.00 (ref)	0.931417	0.999899	245	364	1.00 (ref)	0.640265	0.99994	117	364	1.00 (ref)	0.64127	0.999988	374	411	1.00 (ref)	0.178645	0.931939	220	411	1.00 (ref)	0.104694	0.955119	154	411	1.00 (ref)	0.289787	0.999842
GGT1 (GST)	rs6519519	GA	571	549	1.09 (0.94,1.28)			352	549	1.05 (0.88,1.25)			219	549	1.17 (0.95,1.45)			291	290	1.01 (0.81,1.26)			190	290	0.97 (0.75,1.24)			101	290	1.10 (0.81,1.51)			280	259	1.19 (0.95,1.48)			162	259	1.14 (0.88,1.48)			118	259	1.25 (0.93,1.67)
GGT1 (GST)	rs6519519	AA	109	95	1.21 (0.90,1.63)			80	95	1.39 (1.01,1.92)			29	95	0.89 (0.57,1.38)			50	46	1.09 (0.71,1.67)			38	46	1.21 (0.76,1.94)			12	46	0.82 (0.41,1.63)			59	49	1.33 (0.89,2.01)			42	49	1.60 (1.02,2.52)			17	49	0.93 (0.51,1.68)
GGT1 (GST)	rs6519519	Additive*	1416	1419	1.10 (0.97,1.24)	0.124647	0.850398	897	1419	1.12 (0.98,1.28)	0.0947745	0.869629	519	1419	1.05 (0.89,1.24)	0.55261	0.998844	703	700	1.03 (0.86,1.22)	0.773188	0.994133	473	700	1.04 (0.86,1.25)	0.713111	0.99994	230	700	1.01 (0.78,1.29)	0.958089	0.999988	713	719	1.17 (0.99,1.38)	0.0650618	0.896763	424	719	1.21 (1.01,1.47)	0.0439495	0.955119	289	719	1.09 (0.87,1.37)	0.44516	0.999842
GGT1 (GST)	rs6519519	Dominant (GA + AA vs. GG)	1416	1419	1.11 (0.96,1.29)	0.165642	0.873288	897	1419	1.10 (0.93,1.30)	0.280793	0.937287	519	1419	1.13 (0.92,1.39)	0.248855	0.986345	703	700	1.02 (0.82,1.26)	0.865021	0.999899	473	700	1.00 (0.79,1.27)	0.994145	0.99994	230	700	1.07 (0.79,1.45)	0.6832	0.999988	713	719	1.21 (0.98,1.49)	0.0759919	0.917638	424	719	1.22 (0.95,1.55)	0.115321	0.955119	289	719	1.19 (0.90,1.58)	0.217125	0.999842
GGT1 (GST)	rs6519519	Recessive (AA vs. GG + GA)	1416	1419	1.17 (0.87,1.55)	0.295675	0.928832	897	1419	1.37 (1.00,1.87)	0.0508994	0.869629	519	1419	0.83 (0.54,1.28)	0.393425	0.992858	703	700	1.08 (0.71,1.65)	0.711058	0.990066	473	700	1.23 (0.78,1.94)	0.366392	0.967897	230	700	0.78 (0.40,1.53)	0.47593	0.999988	713	719	1.25 (0.84,1.86)	0.279004	0.951499	424	719	1.52 (0.98,2.36)	0.0618217	0.955119	289	719	0.85 (0.47,1.51)	0.5734	0.999842
GPx1	rs17080528	GG	700	620	1.00 (ref)	0.00974713	0.703177	440	620	1.00 (ref)	0.0502732	0.869629	260	620	1.00 (ref)	0.0497515	0.896724	351	303	1.00 (ref)	0.0233126	0.909014	235	303	1.00 (ref)	0.0911998	0.929981	116	303	1.00 (ref)	0.0636734	0.88112	349	317	1.00 (ref)	0.246411	0.941968	205	317	1.00 (ref)	0.440274	0.979776	144	317	1.00 (ref)	0.374126	0.999842
GPx1	rs17080528	GA	580	636	0.81 (0.69,0.95)			369	636	0.82 (0.69,0.98)			211	636	0.79 (0.64,0.98)			291	318	0.79 (0.63,0.99)			194	318	0.79 (0.62,1.02)			97	318	0.78 (0.57,1.07)			289	318	0.83 (0.67,1.04)			175	318	0.85 (0.66,1.10)			114	318	0.81 (0.60,1.09)
GPx1	rs17080528	AA	131	154	0.75 (0.58,0.97)			84	154	0.77 (0.57,1.03)			47	154	0.73 (0.51,1.04)			58	77	0.64 (0.44,0.94)			41	77	0.69 (0.46,1.06)			17	77	0.53 (0.30,0.95)			73	77	0.86 (0.60,1.23)			43	77	0.85 (0.56,1.30)			30	77	0.91 (0.56,1.45)
GPx1	rs17080528	Additive*	1411	1410	0.84 (0.75,0.95)	0.0032864	0.554251	893	1410	0.86 (0.75,0.97)	0.0182436	0.759181	518	1410	0.83 (0.71,0.97)	0.0184569	0.858699	700	698	0.80 (0.68,0.94)	0.00619144	0.735179	470	698	0.82 (0.68,0.98)	0.031109	0.929981	230	698	0.75 (0.59,0.95)	0.0191379	0.872597	711	712	0.89 (0.76,1.05)	0.159684	0.931579	423	712	0.90 (0.75,1.08)	0.253044	0.957817	288	712	0.90 (0.73,1.11)	0.317803	0.999842
GPx1	rs17080528	Dominant (GA + AA vs. GG)	1411	1410	0.80 (0.69,0.92)	0.00279767	0.534143	893	1410	0.81 (0.69,0.96)	0.0163298	0.740906	518	1410	0.78 (0.63,0.95)	0.0158984	0.858699	700	698	0.76 (0.61,0.94)	0.0112757	0.833477	470	698	0.77 (0.61,0.98)	0.035376	0.929981	230	698	0.73 (0.54,0.99)	0.0444766	0.872597	711	712	0.84 (0.68,1.03)	0.0965589	0.931579	423	712	0.85 (0.67,1.09)	0.200259	0.955119	288	712	0.83 (0.63,1.09)	0.183898	0.999842
GPx1	rs17080528	Recessive (AA vs. GG + GA)	1411	1410	0.83 (0.65,1.06)	0.137243	0.854028	893	1410	0.84 (0.64,1.12)	0.232413	0.924673	518	1410	0.81 (0.57,1.15)	0.240278	0.986345	700	698	0.72 (0.50,1.04)	0.0762645	0.909014	470	698	0.78 (0.52,1.16)	0.221292	0.929981	230	698	0.60 (0.35,1.05)	0.0754656	0.88112	711	712	0.94 (0.67,1.32)	0.727092	0.999902	423	712	0.92 (0.62,1.37)	0.693366	0.999774	288	712	1.00 (0.64,1.57)	0.994378	0.999842
GPx1	rs17650792	AA	447	475	1.00 (ref)	0.204238	0.88177	297	475	1.00 (ref)	0.690472	0.993689	150	475	1.00 (ref)	0.0459228	0.896724	220	238	1.00 (ref)	0.357661	0.945907	157	238	1.00 (ref)	0.787927	0.99994	63	238	1.00 (ref)	0.0808505	0.883781	227	237	1.00 (ref)	0.504874	0.987636	140	237	1.00 (ref)	0.864277	0.999774	87	237	1.00 (ref)	0.347734	0.999842
GPx1	rs17650792	AG	654	670	1.04 (0.88,1.23)			405	670	0.98 (0.81,1.18)			249	670	1.16 (0.92,1.47)			327	330	1.08 (0.85,1.38)			212	330	1.00 (0.76,1.31)			115	330	1.29 (0.91,1.84)			327	340	1.00 (0.79,1.27)			193	340	0.97 (0.74,1.28)			134	340	1.04 (0.75,1.43)
GPx1	rs17650792	GG	263	231	1.22 (0.98,1.52)			155	231	1.09 (0.84,1.40)			108	231	1.46 (1.08,1.96)			123	107	1.27 (0.92,1.75)			78	107	1.12 (0.78,1.61)			45	107	1.67 (1.06,2.65)			140	124	1.18 (0.87,1.60)			77	124	1.07 (0.74,1.52)			63	124	1.32 (0.89,1.96)
GPx1	rs17650792	Additive*	1364	1376	1.09 (0.98,1.22)	0.105722	0.833112	857	1376	1.03 (0.91,1.17)	0.626615	0.989306	507	1376	1.20 (1.04,1.39)	0.0144006	0.858383	670	675	1.12 (0.96,1.31)	0.164227	0.909014	447	675	1.05 (0.88,1.25)	0.606057	0.999578	223	675	1.29 (1.03,1.62)	0.0249278	0.872597	694	701	1.07 (0.92,1.25)	0.352923	0.958348	410	701	1.02 (0.86,1.22)	0.804184	0.999774	284	701	1.14 (0.93,1.39)	0.204964	0.999842
GPx1	rs17650792	Dominant (AG + GG vs. AA)	1364	1376	1.08 (0.92,1.27)	0.317175	0.931501	857	1376	1.01 (0.84,1.20)	0.954935	0.998708	507	1376	1.24 (0.99,1.55)	0.0610221	0.897621	670	675	1.13 (0.90,1.41)	0.309129	0.932225	447	675	1.03 (0.80,1.33)	0.830551	0.99994	223	675	1.38 (0.99,1.94)	0.0600648	0.88112	694	701	1.05 (0.84,1.31)	0.669577	0.999902	410	701	1.00 (0.77,1.29)	0.971831	0.999774	284	701	1.12 (0.82,1.51)	0.479727	0.999842
GPx1	rs17650792	Recessive (GG vs. AA + AG)	1364	1376	1.19 (0.98,1.45)	0.0845918	0.822017	857	1376	1.10 (0.88,1.38)	0.407034	0.967602	507	1376	1.33 (1.03,1.73)	0.0307878	0.896724	670	675	1.21 (0.91,1.61)	0.197662	0.923285	447	675	1.12 (0.81,1.56)	0.489997	0.982998	223	675	1.43 (0.96,2.14)	0.0779619	0.88112	694	701	1.18 (0.90,1.54)	0.242487	0.939242	410	701	1.08 (0.79,1.49)	0.619518	0.999774	284	701	1.29 (0.91,1.82)	0.151113	0.999842
GPx1	rs3448	GG	749	800	1.00 (ref)	0.0803848	0.82068	464	800	1.00 (ref)	0.0139534	0.734537	285	800	1.00 (ref)	0.413888	0.992955	355	393	1.00 (ref)	0.0921627	0.909014	232	393	1.00 (ref)	0.0371435	0.929981	123	393	1.00 (ref)	0.443515	0.999408	394	407	1.00 (ref)	0.626915	0.996676	232	407	1.00 (ref)	0.344266	0.968341	162	407	1.00 (ref)	0.827974	0.999842
GPx1	rs3448	GA	542	511	1.13 (0.97,1.33)			338	511	1.13 (0.95,1.36)			204	511	1.13 (0.91,1.40)			273	248	1.22 (0.97,1.52)			181	248	1.22 (0.94,1.57)			92	248	1.20 (0.87,1.66)			269	263	1.06 (0.85,1.32)			157	263	1.05 (0.81,1.36)			112	263	1.08 (0.80,1.44)
GPx1	rs3448	AA	115	93	1.33 (0.99,1.79)			87	93	1.58 (1.15,2.18)			28	93	0.90 (0.57,1.41)			68	54	1.41 (0.96,2.08)			54	54	1.66 (1.09,2.52)			14	54	0.90 (0.48,1.69)			47	39	1.23 (0.78,1.93)			33	39	1.45 (0.88,2.38)			14	39	0.92 (0.48,1.75)
GPx1	rs3448	Additive*	1406	1404	1.14 (1.02,1.29)	0.0252424	0.753499	889	1404	1.20 (1.05,1.37)	0.00598499	0.628734	517	1404	1.04 (0.88,1.23)	0.654694	0.998844	696	695	1.20 (1.02,1.41)	0.0295506	0.909014	467	695	1.26 (1.05,1.51)	0.0112342	0.892281	229	695	1.06 (0.83,1.35)	0.640605	0.999988	710	709	1.08 (0.91,1.29)	0.358468	0.961822	422	709	1.13 (0.92,1.37)	0.240986	0.957266	288	709	1.02 (0.81,1.29)	0.853668	0.999842
GPx1	rs3448	Dominant (GA + AA vs. GG)	1406	1404	1.16 (1.00,1.35)	0.0473808	0.791137	889	1404	1.20 (1.01,1.43)	0.0343252	0.856477	517	1404	1.10 (0.89,1.35)	0.37716	0.990841	696	695	1.25 (1.01,1.55)	0.0393202	0.909014	467	695	1.30 (1.02,1.65)	0.0322952	0.929981	229	695	1.15 (0.85,1.56)	0.372386	0.990831	710	709	1.08 (0.88,1.34)	0.461038	0.985577	422	709	1.10 (0.86,1.41)	0.455199	0.98117	288	709	1.06 (0.80,1.40)	0.701169	0.999842
GPx1	rs3448	Recessive (AA vs. GG + GA)	1406	1404	1.27 (0.95,1.69)	0.104591	0.833112	889	1404	1.51 (1.11,2.05)	0.00945877	0.717029	517	1404	0.86 (0.55,1.33)	0.490215	0.998844	696	695	1.31 (0.89,1.91)	0.167016	0.909014	467	695	1.54 (1.03,2.30)	0.0374792	0.929981	229	695	0.83 (0.45,1.54)	0.558327	0.999988	710	709	1.20 (0.77,1.87)	0.417899	0.980089	422	709	1.42 (0.87,2.31)	0.155802	0.955119	288	709	0.89 (0.47,1.68)	0.721583	0.999842
GPx1	rs9818758	GG	980	919	1.00 (ref)	0.0367058	0.78859	626	919	1.00 (ref)	0.0177764	0.756487	354	919	1.00 (ref)	0.407815	0.992955	491	450	1.00 (ref)	0.0751652	0.909014	333	450	1.00 (ref)	0.102161	0.929981	158	450	1.00 (ref)	0.319727	0.970465	489	469	1.00 (ref)	0.158333	0.931579	293	469	1.00 (ref)	0.0415151	0.955119	196	469	1.00 (ref)	0.923258	0.999842
GPx1	rs9818758	GA	390	452	0.81 (0.68,0.95)			239	452	0.76 (0.63,0.92)			151	452	0.89 (0.71,1.12)			192	223	0.79 (0.62,0.99)			127	223	0.77 (0.59,1.00)			65	223	0.82 (0.59,1.15)			198	229	0.83 (0.66,1.04)			112	229	0.76 (0.58,1.00)			86	229	0.95 (0.70,1.29)
GPx1	rs9818758	AA	50	50	0.94 (0.63,1.40)			35	50	1.05 (0.67,1.64)			15	50	0.73 (0.40,1.33)			22	29	0.69 (0.39,1.22)			15	29	0.71 (0.37,1.36)			7	29	0.61 (0.26,1.44)			28	21	1.29 (0.72,2.30)			20	21	1.54 (0.82,2.90)			8	21	0.89 (0.38,2.06)
GPx1	rs9818758	Additive*	1420	1421	0.86 (0.76,0.99)	0.0346349	0.783231	900	1421	0.86 (0.73,1.00)	0.0512117	0.869629	520	1421	0.88 (0.73,1.06)	0.185182	0.971396	705	702	0.80 (0.66,0.97)	0.0243093	0.909014	475	702	0.79 (0.64,0.99)	0.0380031	0.929981	230	702	0.81 (0.61,1.07)	0.132091	0.905238	715	719	0.93 (0.77,1.13)	0.460831	0.985577	425	719	0.93 (0.74,1.15)	0.494283	0.986558	290	719	0.95 (0.73,1.23)	0.690463	0.999842
GPx1	rs9818758	Dominant (GA + AA vs. GG)	1420	1421	0.82 (0.70,0.96)	0.0133987	0.722085	900	1421	0.79 (0.66,0.95)	0.0118545	0.724318	520	1421	0.88 (0.71,1.09)	0.233644	0.984668	705	702	0.77 (0.62,0.97)	0.0255507	0.909014	475	702	0.76 (0.59,0.98)	0.0334969	0.929981	230	702	0.80 (0.58,1.10)	0.169835	0.919836	715	719	0.87 (0.69,1.08)	0.205188	0.937992	425	719	0.83 (0.64,1.07)	0.150374	0.955119	290	719	0.95 (0.70,1.27)	0.712032	0.999842
GPx1	rs9818758	Recessive (AA vs. GG + GA)	1420	1421	1.00 (0.67,1.49)	0.998563	0.999932	900	1421	1.14 (0.73,1.77)	0.569861	0.983935	520	1421	0.76 (0.42,1.37)	0.363936	0.989444	705	702	0.74 (0.42,1.31)	0.297808	0.931034	475	702	0.77 (0.41,1.47)	0.426506	0.977846	230	702	0.65 (0.28,1.52)	0.319524	0.970465	715	719	1.36 (0.76,2.43)	0.293763	0.955555	425	719	1.67 (0.89,3.14)	0.10916	0.955119	290	719	0.90 (0.39,2.08)	0.810553	0.999842
GPx2	rs10121	GG	1189	1185	1.00 (ref)	0.735887	0.992495	750	1185	1.00 (ref)	0.795591	0.993689	439	1185	1.00 (ref)	0.99956	0.999659	585	589	1.00 (ref)	0.91942	0.999899	396	589	1.00 (ref)	0.807346	0.99994	189	589	1.00 (ref)	0.666829	0.999988	604	596	1.00 (ref)	0.775137	0.999902	354	596	1.00 (ref)	0.9741	0.999774	250	596	1.00 (ref)	0.750845	0.999842
GPx2	rs10121	GA	194	201	0.95 (0.77,1.18)			122	201	0.92 (0.72,1.18)			72	201	1.00 (0.74,1.35)			101	101	0.99 (0.73,1.34)			63	101	0.89 (0.63,1.26)			38	101	1.21 (0.80,1.84)			93	100	0.91 (0.67,1.25)			59	100	0.96 (0.67,1.37)			34	100	0.85 (0.55,1.30)
GPx2	rs10121	AA	4	6	0.66 (0.18,2.36)			4	6	0.94 (0.26,3.38)			0	6	0.00 (0.00, Inf)			2	3	0.69 (0.11,4.18)			2	3	1.04 (0.17,6.41)			0	3	0.00 (0.00, Inf)			2	3	0.66 (0.11,4.09)			2	3	0.93 (0.15,5.88)			0	3	0.00 (0.00, Inf)
GPx2	rs10121	Additive*	1387	1392	0.94 (0.76,1.15)	0.525265	0.973433	876	1392	0.92 (0.73,1.17)	0.509851	0.982918	511	1392	0.94 (0.71,1.26)	0.694113	0.998844	688	693	0.97 (0.73,1.30)	0.859029	0.999899	461	693	0.91 (0.65,1.26)	0.55182	0.994754	227	693	1.12 (0.75,1.67)	0.592589	0.999988	699	699	0.90 (0.67,1.22)	0.5021	0.987636	415	699	0.96 (0.69,1.35)	0.818905	0.999774	284	699	0.81 (0.53,1.22)	0.315176	0.999842
GPx2	rs10121	Dominant (GA + AA vs. GG)	1387	1392	0.94 (0.76,1.17)	0.581349	0.976894	876	1392	0.92 (0.72,1.17)	0.49932	0.982655	511	1392	0.97 (0.72,1.31)	0.860321	0.998844	688	693	0.98 (0.73,1.32)	0.908048	0.999899	461	693	0.90 (0.64,1.26)	0.526452	0.990971	227	693	1.17 (0.77,1.77)	0.463116	0.999988	699	699	0.91 (0.67,1.23)	0.534034	0.988851	415	699	0.96 (0.67,1.37)	0.820762	0.999774	284	699	0.83 (0.54,1.26)	0.378967	0.999842
GPx2	rs10121	Recessive (AA vs. GG + GA)	1387	1392	0.66 (0.19,2.38)	0.528685	0.974103	876	1392	0.95 (0.26,3.43)	0.938683	0.998708	511	1392	0.00 (0.00, Inf)	0.980331	0.998844	688	693	0.69 (0.11,4.19)	0.6847	0.98974	461	693	1.06 (0.17,6.50)	0.951948	0.99994	227	693	0.00 (0.00, Inf)	0.986005	0.999988	699	699	0.67 (0.11,4.17)	0.668	0.999902	415	699	0.94 (0.15,5.93)	0.94768	0.999774	284	699	0.00 (0.00, Inf)	0.978516	0.999842
GPx2	rs10133290	AA	771	790	1.00 (ref)	0.694905	0.988584	474	790	1.00 (ref)	0.428724	0.973035	297	790	1.00 (ref)	0.932906	0.998844	378	387	1.00 (ref)	0.600032	0.981225	240	387	1.00 (ref)	0.136918	0.929981	138	387	1.00 (ref)	0.557223	0.999988	393	403	1.00 (ref)	0.989969	0.999902	234	403	1.00 (ref)	0.921753	0.999774	159	403	1.00 (ref)	0.831473	0.999842
GPx2	rs10133290	AC	461	445	1.06 (0.90,1.25)			297	445	1.11 (0.92,1.34)			164	445	0.96 (0.77,1.21)			233	218	1.08 (0.85,1.37)			164	218	1.20 (0.92,1.56)			69	218	0.90 (0.64,1.27)			228	227	1.01 (0.80,1.28)			133	227	1.00 (0.76,1.32)			95	227	1.00 (0.74,1.37)
GPx2	rs10133290	CC	70	64	1.13 (0.79,1.61)			46	64	1.19 (0.80,1.77)			24	64	0.95 (0.58,1.56)			35	29	1.26 (0.75,2.12)			28	29	1.62 (0.93,2.83)			7	29	0.65 (0.27,1.54)			35	35	1.03 (0.63,1.69)			18	35	0.89 (0.49,1.61)			17	35	1.21 (0.65,2.24)
GPx2	rs10133290	Additive*	1302	1299	1.06 (0.93,1.21)	0.394259	0.944263	817	1299	1.10 (0.95,1.28)	0.196658	0.915039	485	1299	0.97 (0.81,1.16)	0.720191	0.998844	646	634	1.10 (0.91,1.33)	0.325902	0.9361	432	634	1.23 (1.00,1.52)	0.0496471	0.929981	214	634	0.86 (0.65,1.15)	0.311338	0.970465	656	665	1.01 (0.84,1.22)	0.888774	0.999902	385	665	0.98 (0.79,1.21)	0.822	0.999774	271	665	1.05 (0.83,1.33)	0.688042	0.999842
GPx2	rs10133290	Dominant (AC + CC vs. AA)	1302	1299	1.06 (0.91,1.25)	0.436298	0.953134	817	1299	1.12 (0.94,1.35)	0.206394	0.915393	485	1299	0.96 (0.77,1.19)	0.710356	0.998844	646	634	1.10 (0.88,1.38)	0.404881	0.955673	432	634	1.25 (0.97,1.60)	0.0890743	0.929981	214	634	0.87 (0.63,1.21)	0.412975	0.997884	656	665	1.01 (0.81,1.27)	0.903245	0.999902	385	665	0.99 (0.76,1.28)	0.92768	0.999774	271	665	1.03 (0.77,1.38)	0.837086	0.999842
GPx2	rs10133290	Recessive (CC vs. AA + AC)	1302	1299	1.10 (0.78,1.57)	0.578201	0.976894	817	1299	1.14 (0.77,1.69)	0.510173	0.982918	485	1299	0.97 (0.59,1.57)	0.892089	0.998844	646	634	1.23 (0.74,2.05)	0.434843	0.96489	432	634	1.51 (0.87,2.61)	0.138517	0.929981	214	634	0.67 (0.29,1.59)	0.366613	0.98466	656	665	1.03 (0.63,1.67)	0.9155	0.999902	385	665	0.89 (0.49,1.60)	0.687195	0.999774	271	665	1.21 (0.66,2.22)	0.5439	0.999842
GPx2	rs11623705	CC	1074	1058	1.00 (ref)	0.421808	0.952409	677	1058	1.00 (ref)	0.568365	0.983935	397	1058	1.00 (ref)	0.42982	0.993008	536	519	1.00 (ref)	0.0823285	0.909014	351	519	1.00 (ref)	0.425953	0.977846	185	519	1.00 (ref)	0.294303	0.969211	538	539	1.00 (ref)	0.877131	0.999902	326	539	1.00 (ref)	0.920144	0.999774	212	539	1.00 (ref)	0.764206	0.999842
GPx2	rs11623705	CA	284	297	0.94 (0.78,1.13)			182	297	0.97 (0.79,1.20)			102	297	0.88 (0.68,1.14)			141	150	0.90 (0.69,1.17)			101	150	1.00 (0.75,1.33)			40	150	0.73 (0.49,1.08)			143	147	0.97 (0.75,1.26)			81	147	0.94 (0.69,1.28)			62	147	1.01 (0.71,1.42)
GPx2	rs11623705	AA	15	22	0.67 (0.35,1.30)			9	22	0.66 (0.30,1.45)			6	22	0.65 (0.26,1.62)			4	13	0.29 (0.09,0.90)			4	13	0.47 (0.15,1.46)			0	13	0.00 (0.00, Inf)			11	9	1.22 (0.50,2.98)			5	9	0.95 (0.31,2.88)			6	9	1.49 (0.52,4.28)
GPx2	rs11623705	Additive*	1373	1377	0.91 (0.77,1.07)	0.269386	0.917095	868	1377	0.93 (0.77,1.13)	0.47009	0.976948	505	1377	0.86 (0.69,1.08)	0.206451	0.975328	681	682	0.82 (0.65,1.04)	0.0984354	0.909014	456	682	0.92 (0.71,1.19)	0.530489	0.990971	225	682	0.63 (0.44,0.91)	0.0150529	0.872597	692	695	1.00 (0.79,1.26)	0.995622	0.999902	412	695	0.95 (0.72,1.25)	0.696616	0.999774	280	695	1.06 (0.79,1.43)	0.693641	0.999842
GPx2	rs11623705	Dominant (CA + AA vs. CC)	1373	1377	0.92 (0.77,1.10)	0.372604	0.938379	868	1377	0.95 (0.77,1.17)	0.614961	0.988148	505	1377	0.86 (0.67,1.11)	0.255488	0.988788	681	682	0.85 (0.66,1.10)	0.228268	0.923285	456	682	0.96 (0.72,1.27)	0.758754	0.99994	225	682	0.66 (0.45,0.98)	0.041453	0.872597	692	695	0.98 (0.76,1.27)	0.900272	0.999902	412	695	0.94 (0.69,1.27)	0.683703	0.999774	280	695	1.04 (0.74,1.45)	0.82961	0.999842
GPx2	rs11623705	Recessive (AA vs. CC + CA)	1373	1377	0.68 (0.35,1.32)	0.256219	0.910907	868	1377	0.66 (0.30,1.45)	0.306087	0.949494	505	1377	0.67 (0.27,1.66)	0.382813	0.990841	681	682	0.30 (0.10,0.92)	0.0356606	0.909014	456	682	0.47 (0.15,1.46)	0.191419	0.929981	225	682	0.00 (0.00, Inf)	0.981121	0.999988	692	695	1.23 (0.50,3.00)	0.648865	0.998886	412	695	0.96 (0.32,2.92)	0.94628	0.999774	280	695	1.48 (0.52,4.26)	0.464256	0.999842
GPx2	rs12172810	GG	886	895	1.00 (ref)	0.877188	0.997345	558	895	1.00 (ref)	0.711311	0.993689	328	895	1.00 (ref)	0.902337	0.998844	434	447	1.00 (ref)	0.754853	0.991376	280	447	1.00 (ref)	0.204002	0.929981	154	447	1.00 (ref)	0.293256	0.969211	452	448	1.00 (ref)	0.915075	0.999902	278	448	1.00 (ref)	0.738423	0.999774	174	448	1.00 (ref)	0.756844	0.999842
GPx2	rs12172810	GA	470	463	1.02 (0.87,1.20)			299	463	1.04 (0.87,1.25)			171	463	0.98 (0.79,1.22)			239	226	1.08 (0.86,1.36)			169	226	1.18 (0.92,1.52)			70	226	0.92 (0.66,1.28)			231	237	0.96 (0.77,1.21)			130	237	0.90 (0.69,1.18)			101	237	1.04 (0.77,1.40)
GPx2	rs12172810	AA	60	56	1.09 (0.75,1.60)			41	56	1.18 (0.77,1.79)			19	56	0.88 (0.51,1.52)			28	26	1.13 (0.65,1.98)			24	26	1.53 (0.85,2.75)			4	26	0.43 (0.15,1.27)			32	30	1.06 (0.63,1.78)			17	30	0.91 (0.49,1.69)			15	30	1.28 (0.66,2.46)
GPx2	rs12172810	Additive*	1416	1414	1.03 (0.91,1.18)	0.632727	0.985411	898	1414	1.06 (0.91,1.23)	0.445004	0.973409	518	1414	0.97 (0.81,1.16)	0.714744	0.998844	701	699	1.07 (0.89,1.30)	0.455916	0.969224	473	699	1.20 (0.98,1.48)	0.077793	0.929981	228	699	0.83 (0.63,1.11)	0.213838	0.934266	715	715	0.99 (0.83,1.19)	0.928467	0.999902	425	715	0.92 (0.74,1.15)	0.468749	0.982367	290	715	1.08 (0.85,1.37)	0.527497	0.999842
GPx2	rs12172810	Dominant (GA + AA vs. GG)	1416	1414	1.03 (0.88,1.20)	0.697808	0.988645	898	1414	1.06 (0.89,1.26)	0.540366	0.983839	518	1414	0.97 (0.79,1.20)	0.798353	0.998844	701	699	1.09 (0.87,1.35)	0.465099	0.970162	473	699	1.22 (0.95,1.55)	0.116956	0.929981	228	699	0.87 (0.63,1.20)	0.387439	0.993582	715	715	0.98 (0.79,1.21)	0.821686	0.999902	425	715	0.90 (0.70,1.17)	0.436322	0.977506	290	715	1.07 (0.80,1.42)	0.649376	0.999842
GPx2	rs12172810	Recessive (AA vs. GG + GA)	1416	1414	1.08 (0.75,1.58)	0.670883	0.987845	898	1414	1.16 (0.76,1.76)	0.485136	0.981278	518	1414	0.89 (0.52,1.52)	0.668491	0.998844	701	699	1.10 (0.64,1.92)	0.72448	0.990066	473	699	1.44 (0.81,2.57)	0.215889	0.929981	228	699	0.44 (0.15,1.30)	0.13746	0.905238	715	715	1.08 (0.64,1.79)	0.780022	0.999902	425	715	0.94 (0.51,1.74)	0.846475	0.999774	290	715	1.26 (0.66,2.40)	0.48833	0.999842
GPx2	rs2071566	GG	703	702	1.00 (ref)	0.817435	0.997345	440	702	1.00 (ref)	0.350972	0.959442	263	702	1.00 (ref)	0.465027	0.997883	345	348	1.00 (ref)	0.785533	0.997326	223	348	1.00 (ref)	0.153096	0.929981	122	348	1.00 (ref)	0.132944	0.905238	358	354	1.00 (ref)	0.926429	0.999902	217	354	1.00 (ref)	0.822303	0.999774	141	354	1.00 (ref)	0.996023	0.999842
GPx2	rs2071566	GA	562	574	0.97 (0.83,1.14)			349	574	0.96 (0.80,1.15)			213	574	0.98 (0.79,1.22)			281	285	0.98 (0.79,1.23)			186	285	1.01 (0.78,1.30)			95	285	0.96 (0.70,1.32)			281	289	0.96 (0.77,1.19)			163	289	0.92 (0.71,1.19)			118	289	1.01 (0.75,1.36)
GPx2	rs2071566	AA	143	135	1.06 (0.81,1.37)			103	135	1.20 (0.90,1.59)			40	135	0.78 (0.53,1.16)			72	64	1.12 (0.77,1.63)			61	64	1.46 (0.98,2.17)			11	64	0.50 (0.25,0.99)			71	71	0.99 (0.69,1.43)			42	71	0.96 (0.63,1.47)			29	71	1.01 (0.62,1.65)
GPx2	rs2071566	Additive*	1408	1411	1.01 (0.90,1.13)	0.909619	0.999932	892	1411	1.05 (0.92,1.19)	0.483576	0.980962	516	1411	0.93 (0.79,1.08)	0.340338	0.989444	698	697	1.03 (0.88,1.21)	0.708349	0.990066	470	697	1.14 (0.95,1.36)	0.155898	0.929981	228	697	0.83 (0.65,1.06)	0.129148	0.905238	710	714	0.98 (0.84,1.15)	0.814847	0.999902	422	714	0.96 (0.79,1.15)	0.641276	0.999774	288	714	1.01 (0.82,1.25)	0.932678	0.999842
GPx2	rs2071566	Dominant (GA + AA vs. GG)	1408	1411	0.99 (0.85,1.15)	0.869547	0.997345	892	1411	1.01 (0.85,1.19)	0.933155	0.998708	516	1411	0.95 (0.77,1.16)	0.592619	0.998844	698	697	1.01 (0.82,1.25)	0.929216	0.999899	470	697	1.09 (0.86,1.38)	0.482309	0.982998	228	697	0.88 (0.65,1.19)	0.402988	0.99401	710	714	0.96 (0.78,1.19)	0.729727	0.999902	422	714	0.93 (0.73,1.19)	0.548564	0.996069	288	714	1.01 (0.77,1.34)	0.929298	0.999842
GPx2	rs2071566	Recessive (AA vs. GG + GA)	1408	1411	1.07 (0.83,1.37)	0.598208	0.982573	892	1411	1.22 (0.92,1.60)	0.164119	0.903	516	1411	0.79 (0.54,1.15)	0.219692	0.978117	698	697	1.13 (0.79,1.62)	0.496057	0.973061	470	697	1.45 (1.00,2.12)	0.0527757	0.929981	228	697	0.51 (0.26,0.99)	0.0460784	0.872597	710	714	1.01 (0.71,1.44)	0.952167	0.999902	422	714	0.99 (0.66,1.50)	0.978925	0.999774	288	714	1.01 (0.63,1.61)	0.969469	0.999842
GPx2	rs2277501	AA	618	617	1.00 (ref)	0.915721	0.999932	379	617	1.00 (ref)	0.609923	0.987573	239	617	1.00 (ref)	0.373657	0.989444	306	309	1.00 (ref)	0.859843	0.999899	194	309	1.00 (ref)	0.267322	0.935187	112	309	1.00 (ref)	0.255801	0.961932	312	308	1.00 (ref)	0.869892	0.999902	185	308	1.00 (ref)	0.913672	0.999774	127	308	1.00 (ref)	0.904421	0.999842
GPx2	rs2277501	AG	557	572	0.97 (0.83,1.14)			351	572	1.01 (0.84,1.21)			206	572	0.91 (0.73,1.14)			275	279	0.99 (0.79,1.26)			185	279	1.07 (0.82,1.40)			90	279	0.86 (0.62,1.20)			282	293	0.95 (0.76,1.19)			166	293	0.95 (0.73,1.24)			116	293	0.95 (0.70,1.29)
GPx2	rs2277501	GG	168	166	1.01 (0.79,1.29)			118	166	1.14 (0.87,1.50)			50	166	0.79 (0.55,1.12)			88	81	1.09 (0.77,1.54)			70	81	1.36 (0.94,1.98)			18	81	0.63 (0.36,1.12)			80	85	0.93 (0.66,1.32)			48	85	0.95 (0.63,1.42)			32	85	0.91 (0.57,1.45)
GPx2	rs2277501	Additive*	1343	1355	1.00 (0.89,1.11)	0.938911	0.999932	848	1355	1.05 (0.93,1.19)	0.434116	0.973409	495	1355	0.90 (0.77,1.05)	0.164896	0.970806	669	669	1.03 (0.88,1.21)	0.707505	0.990066	449	669	1.14 (0.96,1.36)	0.13454	0.929981	220	669	0.82 (0.65,1.04)	0.106028	0.899359	674	686	0.96 (0.82,1.12)	0.6119	0.992028	399	686	0.96 (0.80,1.16)	0.700813	0.999774	275	686	0.95 (0.77,1.18)	0.653987	0.999842
GPx2	rs2277501	Dominant (AG + GG vs. AA)	1343	1355	0.98 (0.84,1.14)	0.799104	0.997086	848	1355	1.04 (0.87,1.24)	0.677529	0.993689	495	1355	0.88 (0.72,1.09)	0.24819	0.986345	669	669	1.02 (0.82,1.27)	0.877911	0.999899	449	669	1.14 (0.89,1.46)	0.298503	0.947331	220	669	0.81 (0.60,1.11)	0.193091	0.928912	674	686	0.94 (0.76,1.17)	0.60381	0.99111	399	686	0.95 (0.74,1.22)	0.670999	0.999774	275	686	0.94 (0.71,1.25)	0.687248	0.999842
GPx2	rs2277501	Recessive (GG vs. AA + AG)	1343	1355	1.03 (0.82,1.29)	0.8215	0.997345	848	1355	1.14 (0.88,1.47)	0.321419	0.949853	495	1355	0.82 (0.58,1.15)	0.253947	0.98723	669	669	1.10 (0.79,1.52)	0.583747	0.979827	449	669	1.32 (0.93,1.87)	0.123725	0.929981	220	669	0.68 (0.39,1.17)	0.163018	0.918105	674	686	0.96 (0.69,1.33)	0.789565	0.999902	399	686	0.97 (0.66,1.42)	0.878268	0.999774	275	686	0.93 (0.60,1.45)	0.747209	0.999842
GPx2	rs2277502	GG	1085	1082	1.00 (ref)	0.909014	0.999932	685	1082	1.00 (ref)	0.983694	0.998708	400	1082	1.00 (ref)	0.667843	0.998844	543	533	1.00 (ref)	0.240151	0.923285	355	533	1.00 (ref)	0.672156	0.99994	188	533	1.00 (ref)	0.381231	0.992582	542	549	1.00 (ref)	0.61137	0.992028	330	549	1.00 (ref)	0.73375	0.999774	212	549	1.00 (ref)	0.521988	0.999842
GPx2	rs2277502	GA	305	305	1.00 (0.83,1.19)			194	305	1.02 (0.83,1.25)			111	305	0.95 (0.74,1.22)			152	153	0.97 (0.75,1.25)			110	153	1.08 (0.82,1.44)			42	153	0.76 (0.51,1.12)			153	152	1.02 (0.79,1.31)			84	152	0.95 (0.70,1.28)			69	152	1.11 (0.80,1.55)
GPx2	rs2277502	AA	22	25	0.88 (0.49,1.57)			15	25	0.98 (0.51,1.88)			7	25	0.70 (0.30,1.64)			7	15	0.46 (0.18,1.14)			7	15	0.74 (0.29,1.84)			0	15	0.00 (0.00, Inf)			15	10	1.51 (0.67,3.40)			8	10	1.39 (0.54,3.57)			7	10	1.67 (0.62,4.51)
GPx2	rs2277502	Additive*	1412	1412	0.98 (0.84,1.15)	0.80396	0.997086	894	1412	1.01 (0.84,1.21)	0.917793	0.998708	518	1412	0.92 (0.74,1.15)	0.451352	0.993008	702	701	0.89 (0.71,1.12)	0.308977	0.932225	472	701	1.02 (0.79,1.30)	0.898682	0.99994	230	701	0.65 (0.45,0.93)	0.0192496	0.872597	710	711	1.07 (0.86,1.34)	0.548307	0.988851	422	711	1.00 (0.77,1.31)	0.976602	0.999774	288	711	1.16 (0.87,1.54)	0.315137	0.999842
GPx2	rs2277502	Dominant (GA + AA vs. GG)	1412	1412	0.99 (0.83,1.18)	0.885852	0.997545	894	1412	1.01 (0.83,1.24)	0.888979	0.998599	518	1412	0.93 (0.73,1.19)	0.553527	0.998844	702	701	0.92 (0.72,1.19)	0.535417	0.979617	472	701	1.05 (0.80,1.39)	0.715089	0.99994	230	701	0.69 (0.47,1.01)	0.0565123	0.88112	710	711	1.05 (0.82,1.34)	0.718173	0.999902	422	711	0.97 (0.73,1.31)	0.857333	0.999774	288	711	1.14 (0.83,1.58)	0.413103	0.999842
GPx2	rs2277502	Recessive (AA vs. GG + GA)	1412	1412	0.88 (0.49,1.57)	0.663776	0.987845	894	1412	0.97 (0.51,1.86)	0.937169	0.998708	518	1412	0.71 (0.30,1.66)	0.42608	0.993008	702	701	0.46 (0.19,1.14)	0.0943048	0.909014	472	701	0.72 (0.29,1.80)	0.484596	0.982998	230	701	0.00 (0.00, Inf)	0.979797	0.999988	710	711	1.50 (0.67,3.38)	0.325121	0.95758	422	711	1.40 (0.55,3.60)	0.48369	0.982367	288	711	1.63 (0.60,4.38)	0.33525	0.999842
GPx2	rs2412065	CC	707	770	1.00 (ref)	0.0736974	0.819248	433	770	1.00 (ref)	0.032902	0.856477	274	770	1.00 (ref)	0.461705	0.996704	339	379	1.00 (ref)	0.114175	0.909014	215	379	1.00 (ref)	0.0439593	0.929981	124	379	1.00 (ref)	0.255631	0.961699	368	391	1.00 (ref)	0.598469	0.988851	218	391	1.00 (ref)	0.535847	0.994705	150	391	1.00 (ref)	0.91247	0.999842
GPx2	rs2412065	CG	490	456	1.18 (1.00,1.40)			324	456	1.27 (1.05,1.53)			166	456	1.03 (0.82,1.29)			252	227	1.25 (0.98,1.58)			182	227	1.40 (1.07,1.82)			70	227	0.98 (0.70,1.39)			238	229	1.11 (0.88,1.40)			142	229	1.13 (0.86,1.49)			96	229	1.07 (0.78,1.45)
GPx2	rs2412065	GG	40	52	0.84 (0.55,1.29)			27	52	0.91 (0.56,1.49)			13	52	0.69 (0.36,1.29)			18	26	0.80 (0.43,1.49)			15	26	1.05 (0.54,2.06)			3	26	0.36 (0.10,1.21)			22	26	0.90 (0.50,1.61)			12	26	0.82 (0.40,1.68)			10	26	0.97 (0.45,2.09)
GPx2	rs2412065	Additive*	1237	1278	1.08 (0.94,1.24)	0.271327	0.91886	784	1278	1.15 (0.98,1.34)	0.0916179	0.869629	453	1278	0.96 (0.79,1.16)	0.64355	0.998844	609	632	1.11 (0.91,1.36)	0.303792	0.931841	412	632	1.25 (1.00,1.56)	0.0510272	0.929981	197	632	0.86 (0.64,1.16)	0.315738	0.970465	628	646	1.05 (0.86,1.27)	0.646089	0.998886	372	646	1.05 (0.83,1.31)	0.701313	0.999774	256	646	1.03 (0.80,1.34)	0.794633	0.999842
GPx2	rs2412065	Dominant (CG + GG vs. CC)	1237	1278	1.15 (0.98,1.35)	0.0910867	0.822017	784	1278	1.23 (1.03,1.48)	0.0244083	0.83128	453	1278	0.99 (0.79,1.24)	0.954232	0.998844	609	632	1.20 (0.95,1.51)	0.119608	0.909014	412	632	1.36 (1.05,1.76)	0.0183276	0.929981	197	632	0.92 (0.65,1.29)	0.611077	0.999988	628	646	1.09 (0.87,1.37)	0.465886	0.985577	372	646	1.10 (0.84,1.43)	0.48063	0.982367	256	646	1.06 (0.78,1.43)	0.719887	0.999842
GPx2	rs2412065	Recessive (GG vs. CC + CG)	1237	1278	0.79 (0.52,1.20)	0.270927	0.91886	784	1278	0.83 (0.51,1.34)	0.445882	0.973409	453	1278	0.68 (0.36,1.27)	0.223069	0.980121	609	632	0.73 (0.39,1.35)	0.317319	0.932792	412	632	0.91 (0.47,1.77)	0.791769	0.99994	197	632	0.36 (0.11,1.21)	0.0992603	0.899359	628	646	0.86 (0.48,1.54)	0.61499	0.992248	372	646	0.79 (0.39,1.59)	0.504011	0.987117	256	646	0.95 (0.45,2.02)	0.892222	0.999842
GPx2	rs2412106	AA	579	590	1.00 (ref)	0.861773	0.997345	350	590	1.00 (ref)	0.506202	0.982655	229	590	1.00 (ref)	0.412912	0.992955	286	293	1.00 (ref)	0.835792	0.999899	179	293	1.00 (ref)	0.32089	0.95678	107	293	1.00 (ref)	0.293876	0.969211	293	297	1.00 (ref)	0.956849	0.999902	171	297	1.00 (ref)	0.988724	0.999774	122	297	1.00 (ref)	0.921206	0.999842
GPx2	rs2412106	AG	595	622	0.97 (0.83,1.14)			374	622	1.01 (0.84,1.22)			221	622	0.91 (0.73,1.13)			291	303	0.98 (0.78,1.23)			195	303	1.05 (0.81,1.37)			96	303	0.86 (0.62,1.19)			304	319	0.97 (0.77,1.21)			179	319	0.98 (0.75,1.28)			125	319	0.95 (0.70,1.28)
GPx2	rs2412106	GG	182	179	1.04 (0.82,1.31)			126	179	1.17 (0.89,1.52)			56	179	0.81 (0.57,1.14)			97	90	1.08 (0.78,1.51)			75	90	1.32 (0.92,1.90)			22	90	0.67 (0.40,1.14)			85	89	0.98 (0.69,1.37)			51	89	1.00 (0.67,1.49)			34	89	0.93 (0.59,1.47)
GPx2	rs2412106	Additive*	1356	1391	1.00 (0.90,1.12)	0.930593	0.999932	850	1391	1.06 (0.94,1.20)	0.341496	0.957733	506	1391	0.90 (0.77,1.05)	0.183888	0.970829	674	686	1.02 (0.88,1.20)	0.765612	0.994132	449	686	1.13 (0.95,1.34)	0.176393	0.929981	225	686	0.83 (0.66,1.05)	0.12036	0.905238	682	705	0.98 (0.84,1.15)	0.813884	0.999902	401	705	1.00 (0.83,1.19)	0.957795	0.999774	281	705	0.96 (0.78,1.18)	0.698556	0.999842
GPx2	rs2412106	Dominant (AG + GG vs. AA)	1356	1391	0.99 (0.85,1.15)	0.862857	0.997345	850	1391	1.05 (0.88,1.25)	0.600316	0.98421	506	1391	0.89 (0.72,1.09)	0.248773	0.986345	674	686	1.00 (0.81,1.25)	0.983383	0.999899	449	686	1.12 (0.87,1.43)	0.380974	0.969937	225	686	0.82 (0.60,1.11)	0.197338	0.929039	682	705	0.97 (0.78,1.20)	0.770026	0.999902	401	705	0.99 (0.77,1.27)	0.910724	0.999774	281	705	0.94 (0.71,1.25)	0.690064	0.999842
GPx2	rs2412106	Recessive (GG vs. AA + AG)	1356	1391	1.05 (0.84,1.31)	0.66698	0.987845	850	1391	1.16 (0.90,1.49)	0.246789	0.926947	506	1391	0.85 (0.61,1.17)	0.315906	0.989444	674	686	1.09 (0.80,1.50)	0.569021	0.979827	449	686	1.29 (0.92,1.81)	0.145151	0.929981	225	686	0.72 (0.44,1.20)	0.207329	0.93169	682	705	0.99 (0.72,1.37)	0.964005	0.999902	401	705	1.01 (0.70,1.47)	0.952826	0.999774	281	705	0.96 (0.62,1.47)	0.843518	0.999842
GPx2	rs2737844	GG	694	699	1.00 (ref)	0.827491	0.997345	432	699	1.00 (ref)	0.363465	0.962683	262	699	1.00 (ref)	0.548016	0.998844	340	349	1.00 (ref)	0.64525	0.988302	218	349	1.00 (ref)	0.0994262	0.929981	122	349	1.00 (ref)	0.206029	0.931654	354	350	1.00 (ref)	0.970771	0.999902	214	350	1.00 (ref)	0.885944	0.999774	140	350	1.00 (ref)	0.987231	0.999842
GPx2	rs2737844	GA	558	561	1.00 (0.85,1.17)			347	561	0.99 (0.83,1.19)			211	561	1.00 (0.81,1.24)			277	278	1.01 (0.81,1.27)			184	278	1.05 (0.81,1.35)			93	278	0.98 (0.71,1.34)			281	283	0.97 (0.78,1.22)			163	283	0.94 (0.73,1.22)			118	283	1.02 (0.76,1.38)
GPx2	rs2737844	AA	147	137	1.08 (0.83,1.40)			105	137	1.22 (0.91,1.62)			42	137	0.81 (0.56,1.19)			75	64	1.19 (0.82,1.72)			63	64	1.53 (1.03,2.28)			12	64	0.55 (0.28,1.07)			72	73	0.97 (0.68,1.40)			42	73	0.93 (0.61,1.43)			30	73	1.01 (0.63,1.64)
GPx2	rs2737844	Additive*	1399	1397	1.02 (0.91,1.14)	0.694561	0.988584	884	1397	1.06 (0.94,1.21)	0.337982	0.955573	515	1397	0.94 (0.80,1.10)	0.444515	0.993008	692	691	1.06 (0.90,1.25)	0.458775	0.969224	465	691	1.17 (0.98,1.40)	0.0777138	0.929981	227	691	0.85 (0.66,1.09)	0.191294	0.928912	707	706	0.98 (0.84,1.15)	0.823277	0.999902	419	706	0.96 (0.80,1.15)	0.643248	0.999774	288	706	1.01 (0.82,1.25)	0.901954	0.999842
GPx2	rs2737844	Dominant (GA + AA vs. GG)	1399	1397	1.01 (0.87,1.17)	0.879707	0.997345	884	1397	1.04 (0.87,1.23)	0.68429	0.993689	515	1397	0.96 (0.78,1.18)	0.716865	0.998844	692	691	1.05 (0.85,1.30)	0.670993	0.988302	465	691	1.14 (0.90,1.44)	0.293359	0.947331	227	691	0.90 (0.66,1.22)	0.487726	0.999988	707	706	0.97 (0.79,1.20)	0.807665	0.999902	419	706	0.94 (0.74,1.20)	0.624385	0.999774	288	706	1.02 (0.77,1.35)	0.876589	0.999842
GPx2	rs2737844	Recessive (AA vs. GG + GA)	1399	1397	1.08 (0.84,1.38)	0.539835	0.975177	884	1397	1.22 (0.93,1.60)	0.155374	0.898155	515	1397	0.81 (0.56,1.18)	0.272779	0.989444	692	691	1.18 (0.83,1.69)	0.353518	0.945182	465	691	1.50 (1.03,2.19)	0.0338415	0.929981	227	691	0.56 (0.29,1.06)	0.0765623	0.88112	707	706	0.98 (0.70,1.39)	0.929797	0.999902	419	706	0.96 (0.64,1.44)	0.835963	0.999774	288	706	1.00 (0.63,1.59)	0.989102	0.999842
GPx2	rs3742599	CC	958	962	1.00 (ref)	0.925902	0.999932	597	962	1.00 (ref)	0.653175	0.99102	361	962	1.00 (ref)	0.479101	0.998844	473	477	1.00 (ref)	0.726491	0.990066	307	477	1.00 (ref)	0.414776	0.977729	166	477	1.00 (ref)	0.17572	0.920521	485	485	1.00 (ref)	0.942611	0.999902	290	485	1.00 (ref)	0.949714	0.999774	195	485	1.00 (ref)	0.989515	0.999842
GPx2	rs3742599	CA	406	394	1.03 (0.87,1.22)			260	394	1.08 (0.89,1.31)			146	394	0.96 (0.76,1.20)			204	189	1.08 (0.85,1.37)			144	189	1.19 (0.91,1.55)			60	189	0.91 (0.64,1.29)			202	205	0.98 (0.78,1.24)			116	205	0.98 (0.74,1.29)			86	205	0.98 (0.72,1.34)
GPx2	rs3742599	AA	40	41	0.98 (0.63,1.54)			29	41	1.15 (0.70,1.88)			11	41	0.66 (0.33,1.31)			18	21	0.86 (0.45,1.65)			16	21	1.21 (0.61,2.37)			2	21	0.26 (0.06,1.11)			22	20	1.10 (0.59,2.04)			13	20	1.10 (0.53,2.25)			9	20	1.03 (0.46,2.32)
GPx2	rs3742599	Additive*	1404	1397	1.02 (0.89,1.17)	0.79898	0.997086	886	1397	1.08 (0.92,1.26)	0.356458	0.959853	518	1397	0.91 (0.75,1.11)	0.35011	0.989444	695	687	1.02 (0.84,1.25)	0.811812	0.999486	467	687	1.15 (0.93,1.44)	0.203256	0.929981	228	687	0.79 (0.58,1.08)	0.141761	0.907864	709	710	1.00 (0.82,1.22)	0.969693	0.999902	419	710	1.00 (0.79,1.26)	0.99544	0.999774	290	710	0.99 (0.77,1.29)	0.953541	0.999842
GPx2	rs3742599	Dominant (CA + AA vs. CC)	1404	1397	1.03 (0.88,1.21)	0.738581	0.992984	886	1397	1.09 (0.90,1.30)	0.374419	0.962683	518	1397	0.93 (0.74,1.16)	0.513423	0.998844	695	687	1.06 (0.84,1.33)	0.646861	0.988302	467	687	1.19 (0.92,1.54)	0.184866	0.929981	228	687	0.84 (0.60,1.18)	0.312108	0.970465	709	710	0.99 (0.79,1.24)	0.944693	0.999902	419	710	0.99 (0.76,1.29)	0.925366	0.999774	290	710	0.99 (0.73,1.33)	0.923109	0.999842
GPx2	rs3742599	Recessive (AA vs. CC + CA)	1404	1397	0.97 (0.63,1.52)	0.908724	0.999932	886	1397	1.13 (0.69,1.83)	0.634836	0.99102	518	1397	0.67 (0.34,1.32)	0.248545	0.986345	695	687	0.84 (0.44,1.61)	0.605942	0.982642	467	687	1.15 (0.59,2.25)	0.688527	0.99994	228	687	0.26 (0.06,1.14)	0.0742466	0.88112	709	710	1.10 (0.59,2.04)	0.758479	0.999902	419	710	1.10 (0.54,2.25)	0.78534	0.999774	290	710	1.03 (0.46,2.32)	0.935737	0.999842
GPx2	rs4902346	AA	885	892	1.00 (ref)	0.915366	0.999932	557	892	1.00 (ref)	0.781042	0.993689	328	892	1.00 (ref)	0.887238	0.998844	433	447	1.00 (ref)	0.684998	0.989933	279	447	1.00 (ref)	0.165355	0.929981	154	447	1.00 (ref)	0.30447	0.969995	452	445	1.00 (ref)	0.920773	0.999902	278	445	1.00 (ref)	0.612103	0.999774	174	445	1.00 (ref)	0.805543	0.999842
GPx2	rs4902346	AG	475	467	1.02 (0.87,1.20)			302	467	1.04 (0.87,1.25)			173	467	0.99 (0.79,1.23)			243	228	1.09 (0.87,1.37)			171	228	1.18 (0.92,1.53)			72	228	0.94 (0.67,1.30)			232	239	0.95 (0.76,1.20)			131	239	0.90 (0.69,1.17)			101	239	1.03 (0.76,1.38)
GPx2	rs4902346	GG	59	56	1.07 (0.73,1.57)			40	56	1.14 (0.75,1.75)			19	56	0.87 (0.51,1.50)			29	26	1.17 (0.67,2.04)			25	26	1.59 (0.89,2.84)			4	26	0.43 (0.15,1.27)			30	30	0.99 (0.58,1.67)			15	30	0.80 (0.42,1.52)			15	30	1.24 (0.65,2.39)
GPx2	rs4902346	Additive*	1419	1415	1.03 (0.90,1.17)	0.682403	0.987845	899	1415	1.05 (0.91,1.22)	0.502697	0.982655	520	1415	0.97 (0.81,1.16)	0.705534	0.998844	705	701	1.09 (0.90,1.31)	0.384828	0.951891	475	701	1.22 (0.99,1.49)	0.0622228	0.929981	230	701	0.85 (0.64,1.13)	0.251259	0.95795	714	714	0.97 (0.81,1.17)	0.749197	0.999902	424	714	0.90 (0.72,1.11)	0.321776	0.962335	290	714	1.07 (0.84,1.35)	0.60488	0.999842
GPx2	rs4902346	Dominant (AG + GG vs. AA)	1419	1415	1.03 (0.88,1.20)	0.724098	0.992048	899	1415	1.05 (0.88,1.25)	0.575996	0.984027	520	1415	0.97 (0.79,1.20)	0.800311	0.998844	705	701	1.10 (0.88,1.37)	0.405133	0.955673	475	701	1.22 (0.96,1.56)	0.102906	0.929981	230	701	0.88 (0.64,1.22)	0.452764	0.999988	714	714	0.96 (0.77,1.19)	0.699669	0.999902	424	714	0.89 (0.69,1.14)	0.352251	0.968341	290	714	1.05 (0.79,1.40)	0.730793	0.999842
GPx2	rs4902346	Recessive (GG vs. AA + AG)	1419	1415	1.06 (0.73,1.55)	0.753783	0.994047	899	1415	1.13 (0.74,1.72)	0.575596	0.984027	520	1415	0.88 (0.51,1.50)	0.638318	0.998844	705	701	1.14 (0.66,1.96)	0.646331	0.988302	475	701	1.49 (0.84,2.65)	0.170113	0.929981	230	701	0.44 (0.15,1.29)	0.135041	0.905238	714	714	1.00 (0.60,1.69)	0.986381	0.999902	424	714	0.83 (0.44,1.57)	0.561105	0.996069	290	714	1.23 (0.65,2.35)	0.526854	0.999842
GPx2	rs4902347	GG	1081	1085	1.00 (ref)	0.661258	0.987845	677	1085	1.00 (ref)	0.866614	0.996814	404	1085	1.00 (ref)	0.31059	0.989444	540	533	1.00 (ref)	0.241711	0.923285	352	533	1.00 (ref)	0.624999	0.99994	188	533	1.00 (ref)	0.332818	0.97507	541	552	1.00 (ref)	0.899635	0.999902	325	552	1.00 (ref)	0.941725	0.999774	216	552	1.00 (ref)	0.914812	0.999842
GPx2	rs4902347	GA	299	302	0.99 (0.83,1.19)			193	302	1.04 (0.85,1.28)			106	302	0.90 (0.70,1.16)			150	151	0.97 (0.75,1.26)			109	151	1.10 (0.83,1.47)			41	151	0.74 (0.50,1.10)			149	151	1.00 (0.77,1.30)			84	151	0.98 (0.72,1.32)			65	151	1.03 (0.74,1.45)
GPx2	rs4902347	AA	18	24	0.75 (0.40,1.39)			13	24	0.89 (0.45,1.76)			5	24	0.51 (0.19,1.35)			7	15	0.46 (0.18,1.14)			7	15	0.74 (0.29,1.84)			0	15	0.00 (0.00, Inf)			11	9	1.23 (0.50,3.01)			6	9	1.18 (0.41,3.35)			5	9	1.25 (0.41,3.82)
GPx2	rs4902347	Additive*	1398	1411	0.96 (0.82,1.13)	0.613563	0.985357	883	1411	1.01 (0.85,1.22)	0.873174	0.996814	515	1411	0.86 (0.68,1.08)	0.184741	0.971396	697	699	0.89 (0.71,1.12)	0.32221	0.934236	468	699	1.03 (0.80,1.32)	0.826155	0.99994	229	699	0.64 (0.44,0.92)	0.0153646	0.872597	701	712	1.03 (0.82,1.29)	0.830773	0.999902	415	712	1.00 (0.76,1.31)	0.994405	0.999774	286	712	1.05 (0.78,1.42)	0.736893	0.999842
GPx2	rs4902347	Dominant (GA + AA vs. GG)	1398	1411	0.97 (0.82,1.16)	0.769597	0.994047	883	1411	1.03 (0.84,1.26)	0.772847	0.993689	515	1411	0.87 (0.68,1.12)	0.283259	0.989444	697	699	0.93 (0.72,1.19)	0.557106	0.979827	468	699	1.07 (0.81,1.41)	0.636975	0.99994	229	699	0.67 (0.45,0.99)	0.0454993	0.872597	701	712	1.01 (0.79,1.30)	0.917318	0.999902	415	712	0.99 (0.73,1.33)	0.936989	0.999774	286	712	1.04 (0.75,1.45)	0.795073	0.999842
GPx2	rs4902347	Recessive (AA vs. GG + GA)	1398	1411	0.75 (0.41,1.39)	0.365468	0.93832	883	1411	0.88 (0.44,1.74)	0.710676	0.993689	515	1411	0.52 (0.20,1.38)	0.190376	0.973771	697	699	0.46 (0.19,1.14)	0.0941469	0.909014	468	699	0.72 (0.29,1.80)	0.48154	0.982998	229	699	0.00 (0.00, Inf)	0.979799	0.999988	701	712	1.23 (0.51,3.00)	0.645573	0.998886	415	712	1.18 (0.41,3.36)	0.755367	0.999774	286	712	1.24 (0.41,3.78)	0.702712	0.999842
GPx3	rs10463312	GG	563	562	1.00 (ref)	0.697816	0.988645	349	562	1.00 (ref)	0.711543	0.993689	214	562	1.00 (ref)	0.544568	0.998844	265	279	1.00 (ref)	0.344242	0.941368	177	279	1.00 (ref)	0.32656	0.959533	88	279	1.00 (ref)	0.717591	0.999988	298	283	1.00 (ref)	0.68407	0.999902	172	283	1.00 (ref)	0.921235	0.999774	126	283	1.00 (ref)	0.369737	0.999842
GPx3	rs10463312	GA	662	648	1.02 (0.87,1.20)			423	648	1.07 (0.89,1.28)			239	648	0.96 (0.77,1.19)			340	312	1.16 (0.92,1.46)			230	312	1.19 (0.92,1.54)			110	312	1.12 (0.81,1.56)			322	336	0.91 (0.73,1.14)			193	336	0.95 (0.73,1.24)			129	336	0.85 (0.63,1.14)
GPx3	rs10463312	AA	182	196	0.93 (0.73,1.17)			120	196	0.98 (0.75,1.28)			62	196	0.83 (0.60,1.16)			93	102	0.96 (0.69,1.33)			62	102	0.96 (0.66,1.40)			31	102	0.96 (0.60,1.56)			89	94	0.90 (0.65,1.26)			58	94	1.00 (0.68,1.47)			31	94	0.75 (0.47,1.20)
GPx3	rs10463312	Additive*	1407	1406	0.98 (0.88,1.09)	0.689941	0.987845	892	1406	1.01 (0.89,1.14)	0.861837	0.996814	515	1406	0.92 (0.79,1.07)	0.307366	0.989444	698	693	1.02 (0.87,1.19)	0.794098	0.998947	469	693	1.03 (0.86,1.22)	0.752638	0.99994	229	693	1.02 (0.81,1.27)	0.890503	0.999988	709	713	0.94 (0.80,1.10)	0.425387	0.98044	423	713	0.99 (0.83,1.18)	0.893975	0.999774	286	713	0.86 (0.70,1.06)	0.160829	0.999842
GPx3	rs10463312	Dominant (GA + AA vs. GG)	1407	1406	1.00 (0.86,1.16)	0.996871	0.999932	892	1406	1.05 (0.88,1.25)	0.591372	0.98421	515	1406	0.93 (0.75,1.14)	0.482019	0.998844	698	693	1.11 (0.89,1.38)	0.357855	0.945907	469	693	1.13 (0.88,1.44)	0.327821	0.959933	229	693	1.08 (0.79,1.48)	0.614226	0.999988	709	713	0.91 (0.74,1.13)	0.384771	0.97389	423	713	0.96 (0.75,1.23)	0.765402	0.999774	286	713	0.83 (0.63,1.10)	0.189053	0.999842
GPx3	rs10463312	Recessive (AA vs. GG + GA)	1407	1406	0.91 (0.74,1.14)	0.422803	0.952409	892	1406	0.95 (0.74,1.21)	0.677735	0.993689	515	1406	0.85 (0.62,1.16)	0.302463	0.989444	698	693	0.89 (0.65,1.20)	0.439064	0.965162	469	693	0.88 (0.62,1.24)	0.455503	0.982016	229	693	0.91 (0.58,1.41)	0.665102	0.999988	709	713	0.95 (0.69,1.30)	0.737656	0.999902	423	713	1.03 (0.72,1.47)	0.870575	0.999774	286	713	0.82 (0.53,1.27)	0.370819	0.999842
GPx3	rs2042235	GG	890	900	1.00 (ref)	0.719748	0.991118	567	900	1.00 (ref)	0.967792	0.998708	323	900	1.00 (ref)	0.44654	0.993008	442	445	1.00 (ref)	0.939739	0.999899	299	445	1.00 (ref)	0.979714	0.99994	143	445	1.00 (ref)	0.945106	0.999988	448	455	1.00 (ref)	0.54342	0.988851	268	455	1.00 (ref)	0.880225	0.999774	180	455	1.00 (ref)	0.326485	0.999842
GPx3	rs2042235	GA	446	433	1.04 (0.89,1.23)			273	433	1.01 (0.84,1.22)			173	433	1.08 (0.87,1.35)			222	216	1.04 (0.82,1.31)			147	216	1.02 (0.79,1.33)			75	216	1.05 (0.75,1.47)			224	217	1.05 (0.83,1.32)			126	217	1.00 (0.76,1.30)			98	217	1.12 (0.83,1.52)
GPx3	rs2042235	AA	59	66	0.91 (0.63,1.31)			40	66	0.96 (0.63,1.45)			19	66	0.78 (0.45,1.32)			32	31	1.04 (0.62,1.75)			22	31	1.04 (0.58,1.85)			10	31	0.95 (0.45,2.03)			27	35	0.78 (0.46,1.31)			18	35	0.86 (0.47,1.56)			9	35	0.64 (0.30,1.36)
GPx3	rs2042235	Additive*	1395	1399	1.00 (0.88,1.14)	0.962361	0.999932	880	1399	1.00 (0.86,1.16)	0.96885	0.998708	515	1399	1.00 (0.83,1.19)	0.958419	0.998844	696	692	1.03 (0.86,1.24)	0.741495	0.990066	468	692	1.02 (0.83,1.26)	0.840299	0.99994	228	692	1.02 (0.78,1.33)	0.899973	0.999988	699	707	0.97 (0.81,1.17)	0.780186	0.999902	412	707	0.97 (0.78,1.19)	0.745325	0.999774	287	707	0.98 (0.77,1.25)	0.884617	0.999842
GPx3	rs2042235	Dominant (GA + AA vs. GG)	1395	1399	1.03 (0.88,1.20)	0.74576	0.994047	880	1399	1.00 (0.84,1.20)	0.958873	0.998708	515	1399	1.04 (0.84,1.29)	0.695844	0.998844	696	692	1.04 (0.83,1.30)	0.724414	0.990066	468	692	1.03 (0.80,1.32)	0.844812	0.99994	228	692	1.04 (0.75,1.43)	0.820585	0.999988	699	707	1.01 (0.81,1.26)	0.916457	0.999902	412	707	0.98 (0.76,1.26)	0.865758	0.999774	287	707	1.06 (0.79,1.41)	0.704952	0.999842
GPx3	rs2042235	Recessive (AA vs. GG + GA)	1395	1399	0.89 (0.62,1.28)	0.535138	0.974488	880	1399	0.95 (0.64,1.43)	0.822521	0.993689	515	1399	0.75 (0.44,1.28)	0.293883	0.989444	696	692	1.03 (0.62,1.71)	0.921218	0.999899	468	692	1.03 (0.58,1.82)	0.915276	0.99994	228	692	0.94 (0.44,1.97)	0.861954	0.999988	699	707	0.76 (0.45,1.28)	0.30618	0.95758	412	707	0.86 (0.48,1.55)	0.613682	0.999774	287	707	0.61 (0.29,1.30)	0.200183	0.999842
GPx3	rs2070593	GG	924	912	1.00 (ref)	0.83509	0.997345	577	912	1.00 (ref)	0.993718	0.999565	347	912	1.00 (ref)	0.479619	0.998844	453	448	1.00 (ref)	0.79437	0.998947	303	448	1.00 (ref)	0.967401	0.99994	150	448	1.00 (ref)	0.516973	0.999988	471	464	1.00 (ref)	0.710875	0.999902	274	464	1.00 (ref)	0.883286	0.999774	197	464	1.00 (ref)	0.473968	0.999842
GPx3	rs2070593	GA	404	417	0.96 (0.81,1.13)			260	417	1.00 (0.83,1.21)			144	417	0.90 (0.72,1.13)			207	205	1.00 (0.79,1.26)			138	205	1.02 (0.78,1.33)			69	205	1.02 (0.73,1.43)			197	212	0.91 (0.72,1.16)			122	212	0.98 (0.75,1.29)			75	212	0.82 (0.60,1.13)
GPx3	rs2070593	AA	80	83	0.94 (0.68,1.30)			55	83	1.02 (0.71,1.46)			25	83	0.80 (0.50,1.27)			39	45	0.86 (0.55,1.35)			29	45	0.95 (0.58,1.56)			10	45	0.67 (0.32,1.37)			41	38	1.06 (0.66,1.68)			26	38	1.13 (0.67,1.91)			15	38	0.90 (0.48,1.70)
GPx3	rs2070593	Additive*	1408	1412	0.96 (0.85,1.09)	0.562444	0.975983	892	1412	1.00 (0.87,1.16)	0.949534	0.998708	516	1412	0.90 (0.75,1.07)	0.225807	0.982026	699	698	0.96 (0.80,1.14)	0.644165	0.988302	470	698	0.99 (0.82,1.21)	0.953978	0.99994	229	698	0.92 (0.71,1.18)	0.504056	0.999988	709	714	0.97 (0.81,1.16)	0.739288	0.999902	422	714	1.02 (0.83,1.26)	0.823522	0.999774	287	714	0.88 (0.69,1.12)	0.31213	0.999842
GPx3	rs2070593	Dominant (GA + AA vs. GG)	1408	1412	0.95 (0.82,1.11)	0.550743	0.975177	892	1412	1.00 (0.84,1.20)	0.980632	0.998708	516	1412	0.88 (0.71,1.10)	0.268232	0.989444	699	698	0.97 (0.78,1.21)	0.807918	0.999486	470	698	1.01 (0.78,1.29)	0.966992	0.99994	229	698	0.96 (0.69,1.32)	0.785429	0.999988	709	714	0.94 (0.75,1.17)	0.558071	0.988851	422	714	1.01 (0.78,1.30)	0.964766	0.999774	287	714	0.83 (0.62,1.12)	0.233663	0.999842
GPx3	rs2070593	Recessive (AA vs. GG + GA)	1408	1412	0.96 (0.70,1.32)	0.791541	0.996792	892	1412	1.02 (0.72,1.45)	0.911391	0.998708	516	1412	0.82 (0.52,1.31)	0.404469	0.992858	699	698	0.86 (0.55,1.34)	0.49752	0.973061	470	698	0.95 (0.58,1.54)	0.822848	0.99994	229	698	0.66 (0.32,1.35)	0.253593	0.960235	709	714	1.09 (0.69,1.72)	0.723763	0.999902	422	714	1.14 (0.68,1.91)	0.629587	0.999774	287	714	0.96 (0.51,1.79)	0.89655	0.999842
GPx3	rs3763009	GG	607	583	1.00 (ref)	0.611579	0.985357	383	583	1.00 (ref)	0.784715	0.993689	224	583	1.00 (ref)	0.659171	0.998844	314	296	1.00 (ref)	0.675731	0.988302	216	296	1.00 (ref)	0.47387	0.982998	98	296	1.00 (ref)	0.884261	0.999988	293	287	1.00 (ref)	0.819851	0.999902	167	287	1.00 (ref)	0.829874	0.999774	126	287	1.00 (ref)	0.565733	0.999842
GPx3	rs3763009	GA	639	659	0.93 (0.80,1.09)			403	659	0.94 (0.79,1.13)			236	659	0.93 (0.74,1.15)			312	326	0.91 (0.72,1.13)			202	326	0.86 (0.66,1.10)			110	326	1.01 (0.73,1.39)			327	333	0.96 (0.77,1.21)			201	333	1.05 (0.80,1.36)			126	333	0.85 (0.63,1.15)
GPx3	rs3763009	AA	163	173	0.91 (0.71,1.16)			107	173	0.94 (0.71,1.23)			56	173	0.87 (0.62,1.23)			73	75	0.92 (0.64,1.33)			53	75	0.94 (0.63,1.40)			20	75	0.88 (0.50,1.54)			90	98	0.90 (0.65,1.26)			54	98	0.93 (0.63,1.38)			36	98	0.87 (0.56,1.36)
GPx3	rs3763009	Additive*	1409	1415	0.95 (0.85,1.06)	0.335126	0.931501	893	1415	0.96 (0.85,1.09)	0.520974	0.983839	516	1415	0.93 (0.80,1.09)	0.363371	0.989444	699	697	0.94 (0.80,1.11)	0.457104	0.969224	471	697	0.93 (0.77,1.11)	0.413148	0.977392	228	697	0.96 (0.76,1.23)	0.768444	0.999988	710	718	0.95 (0.82,1.11)	0.537077	0.988851	422	718	0.99 (0.82,1.18)	0.891076	0.999774	288	718	0.91 (0.74,1.12)	0.374834	0.999842
GPx3	rs3763009	Dominant (GA + AA vs. GG)	1409	1415	0.93 (0.80,1.08)	0.335433	0.931501	893	1415	0.94 (0.79,1.12)	0.48768	0.981278	516	1415	0.91 (0.74,1.12)	0.397054	0.992858	699	697	0.91 (0.73,1.12)	0.379034	0.951891	471	697	0.87 (0.69,1.11)	0.255441	0.931187	228	697	0.99 (0.72,1.34)	0.929889	0.999988	710	718	0.95 (0.77,1.18)	0.629328	0.996704	422	718	1.02 (0.80,1.31)	0.869583	0.999774	288	718	0.86 (0.64,1.14)	0.288102	0.999842
GPx3	rs3763009	Recessive (AA vs. GG + GA)	1409	1415	0.94 (0.75,1.18)	0.601667	0.982636	893	1415	0.96 (0.74,1.25)	0.787077	0.993689	516	1415	0.91 (0.66,1.26)	0.5605	0.998844	699	697	0.97 (0.69,1.37)	0.867255	0.999899	471	697	1.01 (0.69,1.49)	0.939375	0.99994	228	697	0.87 (0.51,1.49)	0.621828	0.999988	710	718	0.92 (0.67,1.25)	0.590976	0.988851	422	718	0.91 (0.64,1.31)	0.612347	0.999774	288	718	0.95 (0.63,1.44)	0.808027	0.999842
GPx3	rs3763015	GG	453	488	1.00 (ref)	0.813637	0.997345	274	488	1.00 (ref)	0.45484	0.973935	179	488	1.00 (ref)	0.936703	0.998844	214	227	1.00 (ref)	0.960791	0.999899	139	227	1.00 (ref)	0.94201	0.99994	75	227	1.00 (ref)	0.756285	0.999988	239	261	1.00 (ref)	0.684714	0.999902	135	261	1.00 (ref)	0.37866	0.970482	104	261	1.00 (ref)	0.986627	0.999842
GPx3	rs3763015	GA	586	585	1.06 (0.89,1.26)			376	585	1.13 (0.92,1.37)			210	585	0.98 (0.77,1.24)			295	298	1.02 (0.79,1.31)			198	298	1.05 (0.79,1.39)			97	298	1.00 (0.70,1.43)			291	287	1.10 (0.86,1.40)			178	287	1.21 (0.91,1.60)			113	287	0.99 (0.72,1.36)
GPx3	rs3763015	AA	192	197	1.04 (0.82,1.32)			126	197	1.13 (0.86,1.48)			66	197	0.94 (0.67,1.31)			99	107	0.97 (0.69,1.36)			69	107	1.05 (0.72,1.54)			30	107	0.84 (0.51,1.38)			93	90	1.12 (0.80,1.58)			57	90	1.21 (0.82,1.80)			36	90	1.02 (0.65,1.62)
GPx3	rs3763015	Additive*	1231	1270	1.03 (0.92,1.15)	0.625682	0.985391	776	1270	1.08 (0.94,1.23)	0.268848	0.937287	455	1270	0.97 (0.83,1.14)	0.725012	0.998844	608	632	0.99 (0.84,1.17)	0.915438	0.999899	406	632	1.03 (0.86,1.24)	0.748879	0.99994	202	632	0.93 (0.74,1.18)	0.568986	0.999988	623	638	1.07 (0.91,1.25)	0.417604	0.980089	370	638	1.12 (0.93,1.35)	0.219785	0.955119	253	638	1.01 (0.81,1.25)	0.961536	0.999842
GPx3	rs3763015	Dominant (GA + AA vs. GG)	1231	1270	1.05 (0.90,1.24)	0.528567	0.974103	776	1270	1.13 (0.93,1.36)	0.209531	0.915393	455	1270	0.97 (0.78,1.21)	0.789961	0.998844	608	632	1.00 (0.79,1.27)	0.967714	0.999899	406	632	1.05 (0.80,1.37)	0.732339	0.99994	202	632	0.96 (0.68,1.34)	0.80297	0.999988	623	638	1.11 (0.88,1.39)	0.387809	0.974341	370	638	1.21 (0.93,1.58)	0.163435	0.955119	253	638	1.00 (0.74,1.34)	0.97505	0.999842
GPx3	rs3763015	Recessive (AA vs. GG + GA)	1231	1270	1.01 (0.81,1.26)	0.926081	0.999932	776	1270	1.06 (0.83,1.35)	0.655668	0.991825	455	1270	0.95 (0.70,1.29)	0.749645	0.998844	608	632	0.96 (0.71,1.30)	0.802108	0.998947	406	632	1.03 (0.73,1.44)	0.872604	0.99994	202	632	0.84 (0.54,1.32)	0.454795	0.999988	623	638	1.07 (0.78,1.46)	0.693416	0.999902	370	638	1.09 (0.76,1.57)	0.630401	0.999774	253	638	1.03 (0.67,1.58)	0.887829	0.999842
GPx3	rs3792795	GG	1211	1179	1.00 (ref)	0.145914	0.857434	757	1179	1.00 (ref)	0.267803	0.936871	454	1179	1.00 (ref)	0.133441	0.970806	599	578	1.00 (ref)	0.315341	0.932596	399	578	1.00 (ref)	0.439534	0.97962	200	578	1.00 (ref)	0.419565	0.997932	612	601	1.00 (ref)	0.415047	0.978861	358	601	1.00 (ref)	0.568951	0.996458	254	601	1.00 (ref)	0.381186	0.999842
GPx3	rs3792795	GA	204	219	0.90 (0.73,1.11)			140	219	1.00 (0.79,1.26)			64	219	0.76 (0.56,1.03)			104	115	0.86 (0.64,1.16)			75	115	0.94 (0.68,1.31)			29	115	0.75 (0.48,1.17)			100	104	0.95 (0.70,1.28)			65	104	1.05 (0.75,1.48)			35	104	0.80 (0.53,1.22)
GPx3	rs3792795	AA	5	12	0.39 (0.14,1.12)			3	12	0.35 (0.10,1.25)			2	12	0.48 (0.11,2.18)			2	5	0.37 (0.07,1.91)			1	5	0.25 (0.03,2.21)			1	5	0.67 (0.08,5.93)			3	7	0.41 (0.10,1.60)			2	7	0.44 (0.09,2.17)			1	7	0.35 (0.04,2.95)
GPx3	rs3792795	Additive*	1420	1410	0.86 (0.71,1.04)	0.124993	0.850398	900	1410	0.93 (0.75,1.16)	0.512793	0.982992	520	1410	0.75 (0.56,0.99)	0.0446188	0.896724	705	698	0.83 (0.63,1.09)	0.184534	0.921826	475	698	0.89 (0.65,1.20)	0.438515	0.97962	230	698	0.75 (0.50,1.15)	0.191517	0.928912	715	712	0.89 (0.68,1.17)	0.394023	0.974341	425	712	0.97 (0.71,1.33)	0.870444	0.999774	290	712	0.77 (0.52,1.13)	0.179199	0.999842
GPx3	rs3792795	Dominant (GA + AA vs. GG)	1420	1410	0.88 (0.72,1.08)	0.212585	0.881847	900	1410	0.96 (0.77,1.21)	0.747306	0.993689	520	1410	0.74 (0.55,1.00)	0.0526328	0.896724	705	698	0.84 (0.63,1.13)	0.246495	0.923285	475	698	0.91 (0.66,1.26)	0.579255	0.997622	230	698	0.74 (0.48,1.16)	0.188449	0.925055	715	712	0.91 (0.68,1.22)	0.544133	0.988851	425	712	1.01 (0.73,1.41)	0.93642	0.999774	290	712	0.78 (0.52,1.17)	0.225281	0.999842
GPx3	rs3792795	Recessive (AA vs. GG + GA)	1420	1410	0.40 (0.14,1.14)	0.0854824	0.822017	900	1410	0.35 (0.10,1.25)	0.104538	0.869629	520	1410	0.50 (0.11,2.27)	0.371211	0.989444	705	698	0.38 (0.07,1.96)	0.245643	0.923285	475	698	0.26 (0.03,2.23)	0.216714	0.929981	230	698	0.70 (0.08,6.20)	0.748463	0.999988	715	712	0.41 (0.10,1.61)	0.201113	0.937992	425	712	0.44 (0.09,2.15)	0.308391	0.962335	290	712	0.36 (0.04,3.04)	0.350978	0.999842
GPx3	rs3805435	AA	1184	1153	1.00 (ref)	0.0797128	0.819448	745	1153	1.00 (ref)	0.215591	0.917463	439	1153	1.00 (ref)	0.168011	0.970806	588	568	1.00 (ref)	0.265701	0.925278	395	568	1.00 (ref)	0.528025	0.990971	193	568	1.00 (ref)	0.757427	0.999988	596	585	1.00 (ref)	0.283577	0.955555	350	585	1.00 (ref)	0.282793	0.959751	246	585	1.00 (ref)	0.434935	0.999842
GPx3	rs3805435	AG	225	248	0.88 (0.72,1.07)			148	248	0.93 (0.74,1.16)			77	248	0.81 (0.61,1.08)			112	126	0.85 (0.64,1.12)			75	126	0.85 (0.62,1.18)			37	126	0.85 (0.57,1.29)			113	122	0.91 (0.69,1.21)			73	122	1.00 (0.73,1.38)			40	122	0.79 (0.54,1.17)
GPx3	rs3805435	GG	9	19	0.46 (0.20,1.01)			6	19	0.46 (0.18,1.15)			3	19	0.45 (0.13,1.53)			4	8	0.48 (0.14,1.60)			4	8	0.68 (0.20,2.29)			0	8	0.00 (0.00, Inf)			5	11	0.45 (0.15,1.30)			2	11	0.29 (0.06,1.33)			3	11	0.67 (0.18,2.46)
GPx3	rs3805435	Additive*	1418	1420	0.84 (0.70,1.00)	0.0506078	0.791137	899	1420	0.87 (0.71,1.07)	0.186381	0.915039	519	1420	0.79 (0.61,1.01)	0.0648089	0.897621	704	702	0.82 (0.63,1.06)	0.125516	0.909014	474	702	0.85 (0.64,1.13)	0.25982	0.932094	230	702	0.77 (0.52,1.14)	0.193786	0.928912	714	718	0.85 (0.66,1.09)	0.206031	0.937992	425	718	0.89 (0.67,1.19)	0.44312	0.980745	289	718	0.80 (0.57,1.12)	0.198569	0.999842
GPx3	rs3805435	Dominant (AG + GG vs. AA)	1418	1420	0.85 (0.70,1.03)	0.103787	0.833112	899	1420	0.89 (0.72,1.12)	0.320878	0.949853	519	1420	0.79 (0.60,1.04)	0.0929343	0.942961	704	702	0.82 (0.62,1.09)	0.172511	0.912908	474	702	0.84 (0.62,1.15)	0.283508	0.946773	230	702	0.81 (0.54,1.21)	0.302641	0.969995	714	718	0.87 (0.66,1.15)	0.327272	0.95758	425	718	0.94 (0.69,1.29)	0.706505	0.999774	289	718	0.78 (0.54,1.14)	0.2043	0.999842
GPx3	rs3805435	Recessive (GG vs. AA + AG)	1418	1420	0.47 (0.21,1.04)	0.0612868	0.807725	899	1420	0.46 (0.18,1.17)	0.102751	0.869629	519	1420	0.46 (0.14,1.59)	0.220728	0.978439	704	702	0.49 (0.15,1.65)	0.251181	0.924506	474	702	0.70 (0.21,2.35)	0.559349	0.996228	230	702	0.00 (0.00, Inf)	0.985392	0.999988	714	718	0.45 (0.16,1.32)	0.148528	0.931579	425	718	0.29 (0.06,1.33)	0.111983	0.955119	289	718	0.69 (0.19,2.54)	0.580036	0.999842
GPx3	rs3828599	GG	780	763	1.00 (ref)	0.422642	0.952409	483	763	1.00 (ref)	0.738063	0.993689	297	763	1.00 (ref)	0.232594	0.984668	375	375	1.00 (ref)	0.838936	0.999899	247	375	1.00 (ref)	0.573512	0.997008	128	375	1.00 (ref)	0.549724	0.999988	405	388	1.00 (ref)	0.334579	0.95758	236	388	1.00 (ref)	0.549998	0.996069	169	388	1.00 (ref)	0.38777	0.999842
GPx3	rs3828599	GA	490	528	0.91 (0.77,1.06)			320	528	0.96 (0.80,1.15)			170	528	0.82 (0.66,1.03)			254	261	0.97 (0.77,1.22)			178	261	1.04 (0.81,1.34)			76	261	0.84 (0.60,1.17)			236	267	0.85 (0.67,1.06)			142	267	0.86 (0.66,1.12)			94	267	0.82 (0.61,1.11)
GPx3	rs3828599	AA	94	103	0.89 (0.66,1.20)			58	103	0.88 (0.62,1.25)			36	103	0.90 (0.60,1.36)			46	51	0.88 (0.57,1.35)			28	51	0.79 (0.48,1.30)			18	51	1.05 (0.58,1.90)			48	52	0.89 (0.58,1.36)			30	52	0.96 (0.59,1.56)			18	52	0.81 (0.45,1.44)
GPx3	rs3828599	Additive*	1364	1394	0.93 (0.82,1.04)	0.208239	0.88177	861	1394	0.95 (0.83,1.09)	0.446767	0.973409	503	1394	0.89 (0.75,1.05)	0.171891	0.970806	675	687	0.95 (0.80,1.13)	0.590178	0.980514	453	687	0.96 (0.79,1.17)	0.677479	0.99994	222	687	0.94 (0.73,1.21)	0.620645	0.999988	689	707	0.90 (0.76,1.06)	0.209261	0.937992	408	707	0.92 (0.76,1.13)	0.438605	0.979595	281	707	0.86 (0.68,1.08)	0.198422	0.999842
GPx3	rs3828599	Dominant (GA + AA vs. GG)	1364	1394	0.90 (0.78,1.05)	0.192223	0.88177	861	1394	0.95 (0.80,1.12)	0.525861	0.983839	503	1394	0.84 (0.68,1.03)	0.0971881	0.944565	675	687	0.96 (0.77,1.19)	0.690457	0.989981	453	687	1.00 (0.78,1.28)	0.99745	0.999986	222	687	0.87 (0.64,1.20)	0.399943	0.993914	689	707	0.85 (0.69,1.06)	0.143811	0.931579	408	707	0.88 (0.68,1.13)	0.309741	0.962335	281	707	0.82 (0.61,1.09)	0.168954	0.999842
GPx3	rs3828599	Recessive (AA vs. GG + GA)	1364	1394	0.92 (0.69,1.23)	0.583172	0.977365	861	1394	0.90 (0.64,1.26)	0.53104	0.983839	503	1394	0.97 (0.65,1.45)	0.896126	0.998844	675	687	0.89 (0.59,1.36)	0.589715	0.980514	453	687	0.78 (0.48,1.27)	0.313934	0.953768	222	687	1.13 (0.63,2.01)	0.687831	0.999988	689	707	0.95 (0.63,1.44)	0.809588	0.999902	408	707	1.02 (0.63,1.64)	0.94411	0.999774	281	707	0.87 (0.50,1.54)	0.637525	0.999842
GPx3	rs4958434	GG	974	984	1.00 (ref)	0.882007	0.997345	618	984	1.00 (ref)	0.915156	0.998708	356	984	1.00 (ref)	0.806838	0.998844	474	492	1.00 (ref)	0.459521	0.969224	321	492	1.00 (ref)	0.534219	0.990971	153	492	1.00 (ref)	0.555691	0.999988	500	492	1.00 (ref)	0.805627	0.999902	297	492	1.00 (ref)	0.818732	0.999774	203	492	1.00 (ref)	0.871187	0.999842
GPx3	rs4958434	GA	395	387	1.04 (0.88,1.22)			251	387	1.04 (0.86,1.26)			144	387	1.02 (0.81,1.28)			205	185	1.16 (0.91,1.47)			138	185	1.16 (0.89,1.52)			67	185	1.14 (0.81,1.60)			190	202	0.93 (0.73,1.17)			113	202	0.92 (0.70,1.21)			77	202	0.93 (0.68,1.27)
GPx3	rs4958434	AA	45	42	1.08 (0.70,1.66)			27	42	1.01 (0.61,1.67)			18	42	1.21 (0.68,2.16)			23	21	1.14 (0.61,2.11)			14	21	0.98 (0.48,1.98)			9	21	1.45 (0.63,3.34)			22	21	1.03 (0.55,1.90)			13	21	1.02 (0.50,2.09)			9	21	1.08 (0.48,2.43)
GPx3	rs4958434	Additive*	1414	1413	1.04 (0.90,1.19)	0.6167	0.985357	896	1413	1.03 (0.88,1.21)	0.722365	0.993689	518	1413	1.05 (0.87,1.27)	0.637285	0.998844	702	698	1.13 (0.92,1.37)	0.244271	0.923285	473	698	1.10 (0.88,1.37)	0.41115	0.976031	229	698	1.16 (0.88,1.54)	0.289326	0.969211	712	715	0.96 (0.79,1.16)	0.653148	0.999526	423	715	0.95 (0.75,1.19)	0.652766	0.999774	289	715	0.96 (0.74,1.26)	0.789376	0.999842
GPx3	rs4958434	Dominant (GA + AA vs. GG)	1414	1413	1.04 (0.88,1.22)	0.639698	0.986705	896	1413	1.04 (0.86,1.25)	0.683483	0.993689	518	1413	1.04 (0.83,1.29)	0.759632	0.998844	702	698	1.16 (0.92,1.46)	0.212871	0.923285	473	698	1.14 (0.88,1.48)	0.309292	0.951891	229	698	1.17 (0.84,1.62)	0.350892	0.978279	712	715	0.94 (0.75,1.17)	0.564636	0.988851	423	715	0.93 (0.71,1.21)	0.571836	0.996458	289	715	0.94 (0.69,1.27)	0.693932	0.999842
GPx3	rs4958434	Recessive (AA vs. GG + GA)	1414	1413	1.07 (0.69,1.64)	0.766508	0.994047	896	1413	1.00 (0.61,1.65)	0.995091	0.999929	518	1413	1.21 (0.68,2.14)	0.522311	0.998844	702	698	1.09 (0.59,2.01)	0.785188	0.997326	473	698	0.94 (0.46,1.89)	0.854624	0.99994	229	698	1.39 (0.61,3.19)	0.434117	0.999408	712	715	1.05 (0.57,1.93)	0.879359	0.999902	423	715	1.05 (0.51,2.13)	0.900942	0.999774	289	715	1.10 (0.49,2.47)	0.814689	0.999842
GPx3	rs8177404	AA	1063	1096	1.00 (ref)	0.438212	0.953134	670	1096	1.00 (ref)	0.499992	0.982655	393	1096	1.00 (ref)	0.668378	0.998844	521	543	1.00 (ref)	0.29496	0.931034	352	543	1.00 (ref)	0.414948	0.977729	169	543	1.00 (ref)	0.462782	0.999988	542	553	1.00 (ref)	0.930172	0.999902	318	553	1.00 (ref)	0.8294	0.999774	224	553	1.00 (ref)	0.973179	0.999842
GPx3	rs8177404	AG	324	297	1.12 (0.94,1.35)			206	297	1.13 (0.92,1.38)			118	297	1.11 (0.87,1.43)			169	145	1.22 (0.95,1.58)			112	145	1.21 (0.91,1.61)			57	145	1.25 (0.88,1.80)			155	152	1.04 (0.81,1.34)			94	152	1.08 (0.80,1.45)			61	152	0.98 (0.70,1.38)
GPx3	rs8177404	GG	21	21	1.04 (0.56,1.92)			14	21	1.07 (0.54,2.13)			7	21	0.92 (0.39,2.21)			10	11	0.96 (0.40,2.30)			7	11	0.98 (0.37,2.57)			3	11	0.96 (0.26,3.55)			11	10	1.11 (0.47,2.67)			7	10	1.21 (0.45,3.26)			4	10	0.88 (0.27,2.89)
GPx3	rs8177404	Additive*	1408	1414	1.10 (0.94,1.29)	0.24749	0.904532	890	1414	1.11 (0.92,1.32)	0.276108	0.937287	518	1414	1.08 (0.87,1.34)	0.507804	0.998844	700	699	1.16 (0.93,1.46)	0.197864	0.923285	471	699	1.15 (0.90,1.48)	0.271262	0.936099	229	699	1.18 (0.86,1.63)	0.301445	0.969995	708	715	1.04 (0.83,1.31)	0.706812	0.999902	419	715	1.08 (0.84,1.41)	0.543946	0.995488	289	715	0.97 (0.72,1.31)	0.84305	0.999842
GPx3	rs8177404	Dominant (AG + GG vs. AA)	1408	1414	1.12 (0.94,1.33)	0.207452	0.88177	890	1414	1.13 (0.92,1.37)	0.243034	0.926947	518	1414	1.10 (0.87,1.40)	0.427236	0.993008	700	699	1.21 (0.94,1.55)	0.141394	0.909014	471	699	1.19 (0.90,1.58)	0.209665	0.929981	229	699	1.23 (0.87,1.76)	0.240555	0.950119	708	715	1.05 (0.82,1.34)	0.726839	0.999902	419	715	1.09 (0.82,1.45)	0.570518	0.996458	289	715	0.97 (0.70,1.36)	0.872546	0.999842
GPx3	rs8177404	Recessive (GG vs. AA + AG)	1408	1414	1.01 (0.55,1.87)	0.968762	0.999932	890	1414	1.04 (0.52,2.07)	0.908966	0.998708	518	1414	0.90 (0.38,2.16)	0.8173	0.998844	700	699	0.92 (0.38,2.19)	0.844945	0.999899	471	699	0.93 (0.36,2.45)	0.887786	0.99994	229	699	0.91 (0.25,3.35)	0.887865	0.999988	708	715	1.11 (0.46,2.64)	0.821438	0.999902	419	715	1.19 (0.45,3.20)	0.72473	0.999774	289	715	0.89 (0.27,2.90)	0.84052	0.999842
GPx3	rs8177427	GG	973	985	1.00 (ref)	0.949617	0.999932	617	985	1.00 (ref)	0.454656	0.973935	356	985	1.00 (ref)	0.386754	0.990841	474	493	1.00 (ref)	0.652778	0.988302	321	493	1.00 (ref)	0.489823	0.982998	153	493	1.00 (ref)	0.328561	0.97445	499	492	1.00 (ref)	0.834437	0.999902	296	492	1.00 (ref)	0.509965	0.989407	203	492	1.00 (ref)	0.811249	0.999842
GPx3	rs8177427	GA	380	375	1.03 (0.87,1.22)			241	375	1.03 (0.85,1.25)			139	375	1.01 (0.80,1.28)			196	183	1.12 (0.88,1.42)			133	183	1.13 (0.86,1.48)			63	183	1.07 (0.76,1.52)			184	192	0.94 (0.74,1.20)			108	192	0.92 (0.69,1.22)			76	192	0.97 (0.71,1.33)
GPx3	rs8177427	AA	29	30	0.98 (0.58,1.64)			13	30	0.67 (0.34,1.30)			16	30	1.56 (0.83,2.95)			15	14	1.11 (0.53,2.36)			7	14	0.71 (0.28,1.81)			8	14	2.01 (0.79,5.11)			14	16	0.86 (0.41,1.80)			6	16	0.60 (0.23,1.57)			8	16	1.31 (0.54,3.17)
GPx3	rs8177427	Additive*	1382	1390	1.02 (0.88,1.18)	0.840189	0.997345	871	1390	0.97 (0.82,1.16)	0.763309	0.993689	511	1390	1.08 (0.89,1.32)	0.432671	0.993008	685	690	1.10 (0.89,1.36)	0.375998	0.95007	461	690	1.05 (0.83,1.34)	0.671196	0.99994	224	690	1.18 (0.88,1.58)	0.279954	0.969211	697	700	0.94 (0.76,1.16)	0.549394	0.988851	410	700	0.88 (0.69,1.13)	0.316895	0.962335	287	700	1.02 (0.78,1.34)	0.88185	0.999842
GPx3	rs8177427	Dominant (GA + AA vs. GG)	1382	1390	1.02 (0.87,1.21)	0.792489	0.996792	871	1390	1.00 (0.83,1.21)	0.971407	0.998708	511	1390	1.05 (0.84,1.31)	0.672513	0.998844	685	690	1.12 (0.88,1.41)	0.355714	0.94559	461	690	1.10 (0.84,1.43)	0.481899	0.982998	224	690	1.13 (0.81,1.59)	0.46331	0.999988	697	700	0.94 (0.74,1.18)	0.576693	0.988851	410	700	0.89 (0.68,1.18)	0.423174	0.974802	287	700	0.99 (0.73,1.35)	0.968579	0.999842
GPx3	rs8177427	Recessive (AA vs. GG + GA)	1382	1390	0.97 (0.58,1.63)	0.904362	0.999338	871	1390	0.66 (0.34,1.29)	0.223635	0.923716	511	1390	1.56 (0.83,2.92)	0.169148	0.970806	685	690	1.08 (0.51,2.27)	0.843936	0.999899	461	690	0.69 (0.27,1.74)	0.427995	0.977846	224	690	1.97 (0.78,4.97)	0.151082	0.915905	697	700	0.88 (0.42,1.82)	0.728646	0.999902	410	700	0.61 (0.24,1.60)	0.319007	0.962335	287	700	1.32 (0.55,3.18)	0.53663	0.999842
GPx3	rs8177433	GG	926	906	1.00 (ref)	0.363286	0.937613	580	906	1.00 (ref)	0.54283	0.983839	346	906	1.00 (ref)	0.368603	0.989444	454	444	1.00 (ref)	0.584273	0.979827	304	444	1.00 (ref)	0.781963	0.99994	150	444	1.00 (ref)	0.596228	0.999988	472	462	1.00 (ref)	0.645459	0.998886	276	462	1.00 (ref)	0.75017	0.999774	196	462	1.00 (ref)	0.49213	0.999842
GPx3	rs8177433	GA	433	447	0.95 (0.80,1.11)			279	447	0.99 (0.82,1.19)			154	447	0.89 (0.71,1.12)			218	221	0.96 (0.76,1.21)			146	221	0.98 (0.76,1.27)			72	221	0.97 (0.70,1.35)			215	226	0.93 (0.74,1.17)			133	226	0.99 (0.76,1.30)			82	226	0.84 (0.62,1.14)
GPx3	rs8177433	AA	41	53	0.75 (0.49,1.15)			27	53	0.76 (0.47,1.23)			14	53	0.71 (0.38,1.30)			22	29	0.74 (0.42,1.32)			16	29	0.80 (0.42,1.51)			6	29	0.62 (0.25,1.55)			19	24	0.78 (0.42,1.46)			11	24	0.75 (0.36,1.57)			8	24	0.79 (0.34,1.81)
GPx3	rs8177433	Additive*	1400	1406	0.92 (0.80,1.05)	0.210138	0.881847	886	1406	0.94 (0.81,1.10)	0.461092	0.976646	514	1406	0.87 (0.72,1.06)	0.166434	0.970806	694	694	0.92 (0.76,1.12)	0.407809	0.955978	466	694	0.95 (0.76,1.17)	0.614394	0.99994	228	694	0.90 (0.68,1.19)	0.466351	0.999988	706	712	0.91 (0.75,1.11)	0.368843	0.965861	420	712	0.95 (0.76,1.19)	0.662355	0.999774	286	712	0.86 (0.66,1.11)	0.243098	0.999842
GPx3	rs8177433	Dominant (GA + AA vs. GG)	1400	1406	0.93 (0.79,1.08)	0.330447	0.931501	886	1406	0.96 (0.80,1.15)	0.66572	0.993689	514	1406	0.87 (0.70,1.09)	0.223543	0.980784	694	694	0.94 (0.75,1.17)	0.563722	0.979827	466	694	0.96 (0.75,1.23)	0.754929	0.99994	228	694	0.93 (0.67,1.28)	0.650481	0.999988	706	712	0.92 (0.73,1.14)	0.438724	0.983583	420	712	0.97 (0.75,1.26)	0.823647	0.999774	286	712	0.84 (0.62,1.13)	0.237103	0.999842
GPx3	rs8177433	Recessive (AA vs. GG + GA)	1400	1406	0.77 (0.51,1.16)	0.210879	0.881847	886	1406	0.77 (0.48,1.23)	0.27364	0.937287	514	1406	0.73 (0.40,1.34)	0.315849	0.989444	694	694	0.75 (0.43,1.33)	0.326004	0.9361	466	694	0.80 (0.43,1.51)	0.490962	0.983273	228	694	0.63 (0.25,1.56)	0.31804	0.970465	706	712	0.80 (0.43,1.49)	0.486369	0.985759	420	712	0.75 (0.36,1.57)	0.448935	0.98117	286	712	0.84 (0.37,1.91)	0.67067	0.999842
GPx3	rs8177447	GG	985	993	1.00 (ref)	0.898524	0.997865	623	993	1.00 (ref)	0.904334	0.998708	362	993	1.00 (ref)	0.773444	0.998844	481	498	1.00 (ref)	0.514137	0.976187	324	498	1.00 (ref)	0.499691	0.986325	157	498	1.00 (ref)	0.592361	0.999988	504	495	1.00 (ref)	0.803825	0.999902	299	495	1.00 (ref)	0.813566	0.999774	205	495	1.00 (ref)	0.876658	0.999842
GPx3	rs8177447	GA	388	381	1.03 (0.87,1.22)			248	381	1.04 (0.86,1.26)			140	381	0.99 (0.79,1.25)			201	183	1.15 (0.90,1.45)			137	183	1.17 (0.90,1.53)			64	183	1.08 (0.76,1.52)			187	198	0.93 (0.73,1.17)			111	198	0.91 (0.69,1.21)			76	198	0.93 (0.68,1.27)
GPx3	rs8177447	AA	44	41	1.08 (0.70,1.68)			26	41	1.01 (0.61,1.68)			18	41	1.23 (0.69,2.20)			22	20	1.15 (0.61,2.16)			13	20	0.97 (0.47,2.01)			9	20	1.52 (0.66,3.53)			22	21	1.03 (0.56,1.90)			13	21	1.02 (0.50,2.09)			9	21	1.08 (0.48,2.43)
GPx3	rs8177447	Additive*	1417	1415	1.03 (0.90,1.19)	0.649843	0.987406	897	1415	1.03 (0.88,1.21)	0.706644	0.993689	520	1415	1.04 (0.85,1.25)	0.724351	0.998844	704	701	1.12 (0.92,1.37)	0.271176	0.925278	474	701	1.10 (0.88,1.38)	0.387381	0.973292	230	701	1.13 (0.85,1.50)	0.385471	0.993582	713	714	0.96 (0.78,1.16)	0.654916	0.999807	423	714	0.95 (0.75,1.19)	0.651637	0.999774	290	714	0.97 (0.74,1.26)	0.797149	0.999842
GPx3	rs8177447	Dominant (GA + AA vs. GG)	1417	1415	1.03 (0.88,1.22)	0.686098	0.987845	897	1415	1.04 (0.87,1.25)	0.665093	0.993689	520	1415	1.02 (0.81,1.27)	0.887554	0.998844	704	701	1.15 (0.91,1.44)	0.248736	0.923316	474	701	1.15 (0.89,1.49)	0.286297	0.946773	230	701	1.12 (0.80,1.55)	0.51223	0.999988	713	714	0.94 (0.74,1.18)	0.564607	0.988851	423	714	0.93 (0.71,1.21)	0.568063	0.996458	290	714	0.94 (0.70,1.28)	0.702789	0.999842
GPx3	rs8177447	Recessive (AA vs. GG + GA)	1417	1415	1.07 (0.70,1.66)	0.745317	0.994047	897	1415	1.00 (0.60,1.66)	0.999335	0.999929	520	1415	1.23 (0.69,2.19)	0.47466	0.998844	704	701	1.11 (0.59,2.06)	0.753465	0.990972	474	701	0.93 (0.45,1.91)	0.835842	0.99994	230	701	1.49 (0.65,3.44)	0.350227	0.978115	713	714	1.05 (0.57,1.94)	0.875513	0.999902	423	714	1.05 (0.52,2.14)	0.895267	0.999774	290	714	1.10 (0.49,2.47)	0.816523	0.999842
GPx3	rs8177834	GG	1112	1127	1.00 (ref)	0.784318	0.996394	705	1127	1.00 (ref)	0.798565	0.993689	407	1127	1.00 (ref)	0.885577	0.998844	548	555	1.00 (ref)	0.754201	0.991166	371	555	1.00 (ref)	0.818561	0.99994	177	555	1.00 (ref)	0.718462	0.999988	564	572	1.00 (ref)	0.932234	0.999902	334	572	1.00 (ref)	0.90219	0.999774	230	572	1.00 (ref)	0.968984	0.999842
GPx3	rs8177834	GA	293	279	1.06 (0.89,1.28)			186	279	1.07 (0.87,1.32)			107	279	1.07 (0.83,1.37)			150	138	1.11 (0.85,1.44)			99	138	1.10 (0.82,1.48)			51	138	1.16 (0.80,1.68)			143	141	1.03 (0.79,1.34)			87	141	1.07 (0.79,1.45)			56	141	0.97 (0.68,1.37)
GPx3	rs8177834	AA	14	13	1.10 (0.51,2.35)			9	13	1.08 (0.46,2.56)			5	13	0.99 (0.35,2.82)			7	7	1.03 (0.36,2.98)			5	7	1.05 (0.33,3.35)			2	7	0.86 (0.17,4.29)			7	6	1.19 (0.39,3.61)			4	6	1.15 (0.32,4.15)			3	6	1.12 (0.27,4.68)
GPx3	rs8177834	Additive*	1419	1419	1.06 (0.90,1.26)	0.488408	0.960557	900	1419	1.07 (0.88,1.29)	0.510083	0.982918	519	1419	1.05 (0.83,1.33)	0.666397	0.998844	705	700	1.09 (0.86,1.38)	0.486936	0.972382	475	700	1.08 (0.83,1.42)	0.553597	0.994799	230	700	1.12 (0.79,1.57)	0.529426	0.999988	714	719	1.04 (0.82,1.33)	0.745967	0.999902	425	719	1.07 (0.81,1.41)	0.650168	0.999774	289	719	0.98 (0.71,1.36)	0.919584	0.999842
GPx3	rs8177834	Dominant (GA + AA vs. GG)	1419	1419	1.07 (0.89,1.28)	0.488452	0.960557	900	1419	1.07 (0.87,1.32)	0.502611	0.982655	519	1419	1.06 (0.83,1.36)	0.636031	0.998844	705	700	1.10 (0.85,1.43)	0.458671	0.969224	475	700	1.10 (0.82,1.46)	0.530372	0.990971	230	700	1.14 (0.80,1.65)	0.467015	0.999988	714	719	1.04 (0.80,1.34)	0.782739	0.999902	425	719	1.07 (0.79,1.44)	0.659716	0.999774	289	719	0.97 (0.69,1.38)	0.8819	0.999842
GPx3	rs8177834	Recessive (AA vs. GG + GA)	1419	1419	1.08 (0.51,2.32)	0.836151	0.997345	900	1419	1.07 (0.45,2.52)	0.881817	0.997763	519	1419	0.98 (0.34,2.78)	0.9643	0.998844	705	700	1.01 (0.35,2.91)	0.983161	0.999899	475	700	1.03 (0.32,3.28)	0.966294	0.99994	230	700	0.84 (0.17,4.15)	0.82854	0.999988	714	719	1.18 (0.39,3.59)	0.764214	0.999902	425	719	1.13 (0.31,4.09)	0.851222	0.999774	289	719	1.13 (0.27,4.70)	0.863855	0.999842
GPx4	rs2074451	CC	312	353	1.00 (ref)	0.0848059	0.822017	205	353	1.00 (ref)	0.272009	0.937287	107	353	1.00 (ref)	0.0902463	0.930474	163	172	1.00 (ref)	0.135686	0.909014	116	172	1.00 (ref)	0.352371	0.967897	47	172	1.00 (ref)	0.105918	0.899359	149	181	1.00 (ref)	0.0728838	0.911006	89	181	1.00 (ref)	0.0855764	0.955119	60	181	1.00 (ref)	0.341919	0.999842
GPx4	rs2074451	CA	685	666	1.19 (0.99,1.44)			434	666	1.17 (0.95,1.45)			251	666	1.23 (0.94,1.61)			331	347	1.03 (0.79,1.35)			218	347	0.98 (0.73,1.32)			113	347	1.17 (0.79,1.75)			354	319	1.37 (1.05,1.79)			216	319	1.42 (1.03,1.94)			138	319	1.31 (0.91,1.88)
GPx4	rs2074451	AA	300	272	1.27 (1.01,1.59)			184	272	1.20 (0.93,1.56)			116	272	1.41 (1.03,1.93)			151	121	1.35 (0.97,1.86)			97	121	1.24 (0.86,1.78)			54	121	1.63 (1.02,2.59)			149	151	1.21 (0.88,1.66)			87	151	1.18 (0.81,1.72)			62	151	1.24 (0.81,1.90)
GPx4	rs2074451	Additive*	1297	1291	1.13 (1.01,1.26)	0.0349046	0.783231	823	1291	1.10 (0.97,1.25)	0.147434	0.888733	474	1291	1.19 (1.02,1.39)	0.0294162	0.896724	645	640	1.15 (0.98,1.36)	0.0838546	0.909014	431	640	1.10 (0.92,1.32)	0.28792	0.946773	214	640	1.28 (1.01,1.61)	0.0417152	0.872597	652	651	1.10 (0.94,1.29)	0.217619	0.937992	392	651	1.09 (0.91,1.31)	0.349083	0.968341	260	651	1.12 (0.91,1.37)	0.304788	0.999842
GPx4	rs2074451	Dominant (CA + AA vs. CC)	1297	1291	1.21 (1.02,1.45)	0.033207	0.779554	823	1291	1.18 (0.96,1.45)	0.110302	0.869629	474	1291	1.28 (1.00,1.65)	0.0518768	0.896724	645	640	1.12 (0.87,1.44)	0.391562	0.952832	431	640	1.05 (0.79,1.39)	0.735679	0.99994	214	640	1.29 (0.89,1.89)	0.181422	0.921431	652	651	1.32 (1.02,1.70)	0.0342102	0.886015	392	651	1.34 (0.99,1.81)	0.054926	0.955119	260	651	1.29 (0.91,1.82)	0.150546	0.999842
GPx4	rs2074451	Recessive (AA vs. CC + CA)	1297	1291	1.13 (0.94,1.36)	0.20186	0.88177	823	1291	1.08 (0.87,1.34)	0.466183	0.976948	474	1291	1.23 (0.95,1.58)	0.112082	0.951387	645	640	1.32 (1.00,1.73)	0.0473039	0.909014	431	640	1.25 (0.92,1.70)	0.150128	0.929981	214	640	1.46 (1.00,2.13)	0.0481341	0.872597	652	651	0.98 (0.76,1.27)	0.884113	0.999902	392	651	0.93 (0.69,1.27)	0.658795	0.999774	260	651	1.04 (0.74,1.47)	0.823656	0.999842
GPx4	rs2302109	AA	361	398	1.00 (ref)	0.239861	0.901353	232	398	1.00 (ref)	0.31529	0.949853	129	398	1.00 (ref)	0.152406	0.970806	185	195	1.00 (ref)	0.25967	0.925197	132	195	1.00 (ref)	0.636191	0.99994	53	195	1.00 (ref)	0.0540033	0.88112	176	203	1.00 (ref)	0.0829964	0.919337	100	203	1.00 (ref)	0.0211525	0.941165	76	203	1.00 (ref)	0.805401	0.999842
GPx4	rs2302109	AG	715	686	1.16 (0.97,1.38)			462	686	1.17 (0.95,1.43)			253	686	1.14 (0.89,1.47)			343	354	1.03 (0.80,1.33)			230	354	0.95 (0.72,1.26)			113	354	1.21 (0.82,1.76)			372	332	1.30 (1.01,1.67)			232	332	1.44 (1.07,1.94)			140	332	1.12 (0.80,1.57)
GPx4	rs2302109	GG	336	325	1.15 (0.93,1.42)			201	325	1.07 (0.84,1.36)			135	325	1.33 (1.00,1.77)			174	148	1.26 (0.93,1.70)			110	148	1.10 (0.79,1.55)			64	148	1.68 (1.09,2.60)			162	177	1.05 (0.78,1.41)			91	177	1.04 (0.73,1.48)			71	177	1.08 (0.73,1.59)
GPx4	rs2302109	Additive*	1412	1409	1.07 (0.97,1.19)	0.177483	0.874921	895	1409	1.04 (0.92,1.17)	0.517432	0.983839	517	1409	1.15 (1.00,1.33)	0.0527902	0.896724	702	697	1.12 (0.96,1.30)	0.144479	0.909014	472	697	1.05 (0.88,1.24)	0.602182	0.999222	230	697	1.30 (1.04,1.62)	0.0186916	0.872597	710	712	1.03 (0.89,1.20)	0.687589	0.999902	423	712	1.03 (0.87,1.22)	0.744346	0.999774	287	712	1.04 (0.86,1.26)	0.679005	0.999842
GPx4	rs2302109	Dominant (AG + GG vs. AA)	1412	1409	1.16 (0.98,1.37)	0.0914491	0.822017	895	1409	1.14 (0.94,1.38)	0.191388	0.915039	517	1409	1.20 (0.95,1.52)	0.123463	0.961866	702	697	1.10 (0.87,1.40)	0.431328	0.96489	472	697	1.00 (0.77,1.30)	0.994843	0.99994	230	697	1.35 (0.94,1.93)	0.103527	0.899359	710	712	1.21 (0.95,1.53)	0.115979	0.931579	423	712	1.30 (0.98,1.72)	0.0672648	0.955119	287	712	1.11 (0.81,1.51)	0.52982	0.999842
GPx4	rs2302109	Recessive (GG vs. AA + AG)	1412	1409	1.04 (0.88,1.24)	0.624368	0.985391	895	1409	0.97 (0.79,1.19)	0.767897	0.993689	517	1409	1.22 (0.96,1.54)	0.101692	0.944565	702	697	1.23 (0.96,1.58)	0.104719	0.909014	472	697	1.14 (0.86,1.51)	0.371598	0.968491	230	697	1.49 (1.05,2.11)	0.0259399	0.872597	710	712	0.89 (0.69,1.13)	0.334946	0.95758	423	712	0.82 (0.61,1.09)	0.173233	0.955119	287	712	1.01 (0.73,1.39)	0.966348	0.999842
GPx4	rs3746165	AA	370	366	1.00 (ref)	0.429296	0.953134	226	366	1.00 (ref)	0.323235	0.949853	144	366	1.00 (ref)	0.452819	0.993128	195	177	1.00 (ref)	0.460361	0.969842	128	177	1.00 (ref)	0.739208	0.99994	67	177	1.00 (ref)	0.342411	0.97774	175	189	1.00 (ref)	0.292271	0.955555	98	189	1.00 (ref)	0.084981	0.955119	77	189	1.00 (ref)	0.960498	0.999842
GPx4	rs3746165	AG	719	700	1.01 (0.85,1.21)			466	700	1.08 (0.88,1.33)			253	700	0.88 (0.69,1.13)			343	350	0.88 (0.69,1.14)			233	350	0.92 (0.69,1.22)			110	350	0.80 (0.56,1.15)			376	350	1.17 (0.90,1.50)			233	350	1.30 (0.97,1.75)			143	350	0.97 (0.70,1.36)
GPx4	rs3746165	GG	306	334	0.90 (0.73,1.11)			192	334	0.92 (0.72,1.17)			114	334	0.84 (0.63,1.12)			154	164	0.83 (0.61,1.13)			107	164	0.88 (0.63,1.23)			47	164	0.74 (0.48,1.15)			152	170	0.97 (0.72,1.31)			85	170	0.97 (0.67,1.39)			67	170	0.94 (0.64,1.40)
GPx4	rs3746165	Additive*	1395	1400	0.95 (0.85,1.06)	0.34392	0.932041	884	1400	0.96 (0.85,1.09)	0.53799	0.983839	511	1400	0.91 (0.79,1.06)	0.227416	0.982684	692	691	0.91 (0.78,1.06)	0.225311	0.923285	468	691	0.94 (0.79,1.11)	0.449662	0.981401	224	691	0.86 (0.69,1.07)	0.170615	0.919836	703	709	0.99 (0.85,1.15)	0.905276	0.999902	416	709	0.99 (0.83,1.19)	0.943786	0.999774	287	709	0.97 (0.80,1.18)	0.776767	0.999842
GPx4	rs3746165	Dominant (AG + GG vs. AA)	1395	1400	0.98 (0.82,1.16)	0.783583	0.996394	884	1400	1.03 (0.85,1.25)	0.783643	0.993689	511	1400	0.87 (0.69,1.09)	0.231287	0.983763	692	691	0.87 (0.68,1.10)	0.245214	0.923285	468	691	0.91 (0.69,1.19)	0.468453	0.982998	224	691	0.78 (0.56,1.10)	0.155172	0.915905	703	709	1.10 (0.87,1.40)	0.426394	0.98044	416	709	1.19 (0.90,1.59)	0.224069	0.955119	287	709	0.96 (0.70,1.32)	0.821489	0.999842
GPx4	rs3746165	Recessive (GG vs. AA + AG)	1395	1400	0.89 (0.74,1.06)	0.196575	0.88177	884	1400	0.87 (0.71,1.07)	0.190449	0.915039	511	1400	0.91 (0.71,1.16)	0.444918	0.993008	692	691	0.90 (0.70,1.16)	0.420376	0.960047	468	691	0.93 (0.70,1.23)	0.614719	0.99994	224	691	0.86 (0.59,1.25)	0.428114	0.997932	703	709	0.88 (0.68,1.13)	0.303979	0.95758	416	709	0.81 (0.60,1.09)	0.166441	0.955119	287	709	0.96 (0.69,1.33)	0.811384	0.999842
GPx4	rs4239605	AA	372	402	1.00 (ref)	0.183023	0.875256	228	402	1.00 (ref)	0.0531383	0.869629	144	402	1.00 (ref)	0.948041	0.998844	187	205	1.00 (ref)	0.1206	0.909014	125	205	1.00 (ref)	0.0934973	0.929981	62	205	1.00 (ref)	0.603572	0.999988	185	197	1.00 (ref)	0.728039	0.999902	103	197	1.00 (ref)	0.338282	0.967711	82	197	1.00 (ref)	0.830872	0.999842
GPx4	rs4239605	AG	711	662	1.17 (0.98,1.39)			463	662	1.25 (1.02,1.53)			248	662	1.04 (0.82,1.33)			356	320	1.23 (0.96,1.59)			243	320	1.27 (0.96,1.68)			113	320	1.19 (0.82,1.71)			355	342	1.10 (0.86,1.42)			220	342	1.25 (0.93,1.68)			135	342	0.94 (0.67,1.31)
GPx4	rs4239605	GG	318	333	1.03 (0.84,1.27)			197	333	1.03 (0.81,1.32)			121	333	1.03 (0.77,1.37)			153	172	0.97 (0.72,1.31)			101	172	0.95 (0.68,1.32)			52	172	1.03 (0.67,1.59)			165	161	1.09 (0.81,1.47)			96	161	1.14 (0.80,1.62)			69	161	1.04 (0.71,1.53)
GPx4	rs4239605	Additive*	1401	1397	1.02 (0.92,1.13)	0.684246	0.987845	888	1397	1.03 (0.91,1.16)	0.679577	0.993689	513	1397	1.02 (0.88,1.17)	0.821342	0.998844	696	697	1.00 (0.86,1.16)	0.958892	0.999899	469	697	0.99 (0.83,1.16)	0.859335	0.99994	227	697	1.02 (0.83,1.26)	0.830191	0.999988	705	700	1.05 (0.90,1.22)	0.544108	0.988851	419	700	1.07 (0.90,1.28)	0.42316	0.974802	286	700	1.02 (0.84,1.24)	0.869884	0.999842
GPx4	rs4239605	Dominant (AG + GG vs. AA)	1401	1397	1.12 (0.95,1.32)	0.179939	0.874921	888	1397	1.18 (0.97,1.43)	0.0936549	0.869629	513	1397	1.04 (0.83,1.30)	0.750046	0.998844	696	697	1.14 (0.90,1.44)	0.272405	0.925278	469	697	1.15 (0.88,1.50)	0.291459	0.947331	227	697	1.13 (0.81,1.60)	0.473277	0.999988	705	700	1.10 (0.87,1.39)	0.428267	0.98044	419	700	1.21 (0.92,1.61)	0.174303	0.955119	286	700	0.97 (0.71,1.32)	0.849532	0.999842
GPx4	rs4239605	Recessive (GG vs. AA + AG)	1401	1397	0.94 (0.78,1.12)	0.463359	0.95377	888	1397	0.89 (0.73,1.10)	0.281354	0.938311	513	1397	1.01 (0.79,1.28)	0.964464	0.998844	696	697	0.85 (0.66,1.09)	0.209456	0.923285	469	697	0.81 (0.61,1.08)	0.155543	0.929981	227	697	0.93 (0.65,1.33)	0.691073	0.999988	705	700	1.02 (0.80,1.31)	0.854926	0.999902	419	700	0.99 (0.74,1.32)	0.927793	0.999774	286	700	1.08 (0.78,1.50)	0.632072	0.999842
GPx6	rs1003359	AA	695	666	1.00 (ref)	0.295478	0.928832	433	666	1.00 (ref)	0.519902	0.983839	262	666	1.00 (ref)	0.283952	0.989444	336	309	1.00 (ref)	0.0991092	0.909014	223	309	1.00 (ref)	0.0812532	0.929981	113	309	1.00 (ref)	0.249363	0.957214	359	357	1.00 (ref)	0.929779	0.999902	210	357	1.00 (ref)	0.669553	0.999774	149	357	1.00 (ref)	0.829953	0.999842
GPx6	rs1003359	AG	522	546	0.92 (0.78,1.08)			333	546	0.96 (0.80,1.16)			189	546	0.85 (0.68,1.06)			262	278	0.87 (0.69,1.09)			184	278	0.93 (0.72,1.21)			78	278	0.75 (0.54,1.06)			260	268	0.97 (0.77,1.22)			149	268	0.97 (0.74,1.27)			111	268	0.93 (0.69,1.26)
GPx6	rs1003359	GG	124	143	0.83 (0.63,1.08)			77	143	0.84 (0.62,1.14)			47	143	0.83 (0.58,1.19)			57	78	0.67 (0.46,0.98)			34	78	0.60 (0.38,0.94)			23	78	0.82 (0.49,1.39)			67	65	1.03 (0.71,1.50)			43	65	1.18 (0.77,1.81)			24	65	0.87 (0.52,1.46)
GPx6	rs1003359	Additive*	1341	1355	0.91 (0.81,1.02)	0.119321	0.850398	843	1355	0.93 (0.81,1.06)	0.291618	0.94588	498	1355	0.89 (0.76,1.04)	0.138701	0.970806	655	665	0.84 (0.71,0.99)	0.0347636	0.909014	441	665	0.83 (0.69,1.00)	0.0562044	0.929981	214	665	0.85 (0.67,1.08)	0.182509	0.921431	686	690	1.00 (0.85,1.17)	0.971016	0.999902	402	690	1.04 (0.86,1.26)	0.656507	0.999774	284	690	0.93 (0.75,1.16)	0.541485	0.999842
GPx6	rs1003359	Dominant (AG + GG vs. AA)	1341	1355	0.90 (0.77,1.05)	0.174074	0.873288	843	1355	0.93 (0.78,1.11)	0.447762	0.973409	498	1355	0.84 (0.68,1.04)	0.11363	0.954772	655	665	0.82 (0.66,1.03)	0.084881	0.909014	441	665	0.86 (0.67,1.10)	0.229843	0.929981	214	665	0.77 (0.56,1.05)	0.101671	0.899359	686	690	0.98 (0.79,1.22)	0.845628	0.999902	402	690	1.01 (0.78,1.30)	0.945871	0.999774	284	690	0.92 (0.69,1.23)	0.578746	0.999842
GPx6	rs1003359	Recessive (GG vs. AA + AG)	1341	1355	0.86 (0.67,1.11)	0.239725	0.901353	843	1355	0.85 (0.64,1.15)	0.290428	0.945089	498	1355	0.89 (0.63,1.27)	0.518222	0.998844	655	665	0.72 (0.50,1.03)	0.0754818	0.909014	441	665	0.62 (0.40,0.95)	0.0296258	0.929981	214	665	0.93 (0.56,1.54)	0.786759	0.999988	686	690	1.05 (0.73,1.50)	0.807168	0.999902	402	690	1.20 (0.79,1.81)	0.387752	0.970482	284	690	0.90 (0.55,1.48)	0.674159	0.999842
GPx6	rs434112	AA	703	661	1.00 (ref)	0.166015	0.873288	442	661	1.00 (ref)	0.268898	0.937287	261	661	1.00 (ref)	0.300113	0.989444	344	314	1.00 (ref)	0.108309	0.909014	228	314	1.00 (ref)	0.0611666	0.929981	116	314	1.00 (ref)	0.336354	0.97689	359	347	1.00 (ref)	0.843551	0.999902	214	347	1.00 (ref)	0.822221	0.999774	145	347	1.00 (ref)	0.703867	0.999842
GPx6	rs434112	AG	562	580	0.91 (0.78,1.07)			360	580	0.94 (0.78,1.13)			202	580	0.86 (0.69,1.07)			285	297	0.88 (0.70,1.10)			199	297	0.93 (0.72,1.19)			86	297	0.78 (0.56,1.09)			277	283	0.94 (0.75,1.18)			161	283	0.93 (0.71,1.21)			116	283	0.93 (0.69,1.25)
GPx6	rs434112	GG	131	155	0.79 (0.61,1.02)			80	155	0.78 (0.58,1.06)			51	155	0.83 (0.58,1.18)			62	83	0.68 (0.47,0.99)			36	83	0.59 (0.38,0.91)			26	83	0.88 (0.53,1.45)			69	72	0.92 (0.64,1.33)			44	72	1.03 (0.68,1.56)			25	72	0.82 (0.49,1.35)
GPx6	rs434112	Additive*	1396	1396	0.90 (0.80,1.00)	0.0608204	0.806672	882	1396	0.90 (0.79,1.03)	0.129853	0.871941	514	1396	0.89 (0.76,1.04)	0.141978	0.970806	691	694	0.84 (0.72,0.99)	0.0400873	0.909014	463	694	0.83 (0.69,0.99)	0.0437568	0.929981	228	694	0.88 (0.70,1.11)	0.280462	0.969211	705	702	0.96 (0.81,1.12)	0.572907	0.988851	419	702	0.98 (0.82,1.18)	0.865435	0.999774	286	702	0.91 (0.74,1.13)	0.412753	0.999842
GPx6	rs434112	Dominant (AG + GG vs. AA)	1396	1396	0.89 (0.76,1.03)	0.116607	0.850103	882	1396	0.91 (0.76,1.08)	0.266569	0.936719	514	1396	0.85 (0.69,1.05)	0.123632	0.961866	691	694	0.84 (0.68,1.04)	0.102326	0.909014	463	694	0.86 (0.67,1.09)	0.206333	0.929981	228	694	0.80 (0.59,1.09)	0.157339	0.916908	705	702	0.94 (0.76,1.16)	0.566457	0.988851	419	702	0.95 (0.74,1.22)	0.678933	0.999774	286	702	0.91 (0.69,1.20)	0.507311	0.999842
GPx6	rs434112	Recessive (GG vs. AA + AG)	1396	1396	0.83 (0.65,1.06)	0.129118	0.850398	882	1396	0.81 (0.60,1.07)	0.140014	0.88233	514	1396	0.89 (0.63,1.24)	0.488144	0.998844	691	694	0.73 (0.51,1.03)	0.0741119	0.909014	463	694	0.61 (0.40,0.93)	0.0219224	0.929981	228	694	0.98 (0.61,1.59)	0.933948	0.999988	705	702	0.95 (0.67,1.35)	0.771252	0.999902	419	702	1.06 (0.71,1.59)	0.760506	0.999774	286	702	0.84 (0.52,1.36)	0.484322	0.999842
GPx6	rs9468385	GG	1157	1153	1.00 (ref)	0.337112	0.932041	742	1153	1.00 (ref)	0.141816	0.882914	415	1153	1.00 (ref)	0.96147	0.998844	571	572	1.00 (ref)	0.109317	0.909014	388	572	1.00 (ref)	0.128074	0.929981	183	572	1.00 (ref)	0.613403	0.999988	586	581	1.00 (ref)	0.779216	0.999902	354	581	1.00 (ref)	0.662155	0.999774	232	581	1.00 (ref)	0.718437	0.999842
GPx6	rs9468385	GA	246	246	1.00 (0.82,1.21)			150	246	0.97 (0.77,1.21)			96	246	1.04 (0.80,1.35)			126	116	1.09 (0.82,1.44)			83	116	1.06 (0.77,1.45)			43	116	1.15 (0.77,1.71)			120	130	0.92 (0.69,1.21)			67	130	0.86 (0.62,1.20)			53	130	0.99 (0.69,1.41)
GPx6	rs9468385	AA	8	15	0.52 (0.22,1.24)			3	15	0.29 (0.08,1.00)			5	15	0.98 (0.35,2.73)			3	11	0.27 (0.07,0.98)			1	11	0.12 (0.02,0.97)			2	11	0.59 (0.13,2.73)			5	4	1.22 (0.32,4.63)			2	4	0.79 (0.14,4.39)			3	4	1.88 (0.40,8.73)
GPx6	rs9468385	Additive*	1411	1414	0.94 (0.79,1.13)	0.536583	0.975177	895	1414	0.89 (0.72,1.10)	0.272908	0.937287	516	1414	1.03 (0.81,1.31)	0.823921	0.998844	700	699	0.95 (0.74,1.22)	0.688784	0.989981	472	699	0.90 (0.68,1.20)	0.47088	0.982998	228	699	1.05 (0.74,1.48)	0.805072	0.999988	711	715	0.94 (0.73,1.21)	0.632967	0.997061	423	715	0.87 (0.64,1.18)	0.365043	0.968341	288	715	1.04 (0.75,1.45)	0.82023	0.999842
GPx6	rs9468385	Dominant (GA + AA vs. GG)	1411	1414	0.97 (0.80,1.18)	0.75532	0.994047	895	1414	0.92 (0.74,1.15)	0.490113	0.982248	516	1414	1.03 (0.80,1.34)	0.798075	0.998844	700	699	1.02 (0.77,1.34)	0.900195	0.999899	472	699	0.97 (0.72,1.33)	0.87199	0.99994	228	699	1.10 (0.75,1.63)	0.623322	0.999988	711	715	0.92 (0.70,1.21)	0.569733	0.988851	423	715	0.86 (0.62,1.19)	0.366861	0.968341	288	715	1.01 (0.71,1.44)	0.947081	0.999842
GPx6	rs9468385	Recessive (AA vs. GG + GA)	1411	1414	0.52 (0.22,1.24)	0.140342	0.854028	895	1414	0.29 (0.08,1.00)	0.0506184	0.869629	516	1414	0.97 (0.35,2.71)	0.95391	0.998844	700	699	0.27 (0.07,0.96)	0.0436168	0.909014	472	699	0.12 (0.02,0.96)	0.0459648	0.929981	228	699	0.58 (0.13,2.66)	0.480112	0.999988	711	715	1.24 (0.33,4.69)	0.752329	0.999902	423	715	0.81 (0.15,4.48)	0.805642	0.999774	288	715	1.88 (0.41,8.74)	0.418365	0.999842
GPx6	rs974334	GG	996	963	1.00 (ref)	0.0776881	0.819248	639	963	1.00 (ref)	0.0184865	0.759181	357	963	1.00 (ref)	0.827805	0.998844	490	471	1.00 (ref)	0.0943749	0.909014	334	471	1.00 (ref)	0.0109765	0.891564	156	471	1.00 (ref)	0.928183	0.999988	506	492	1.00 (ref)	0.422784	0.98044	305	492	1.00 (ref)	0.354492	0.968341	201	492	1.00 (ref)	0.790047	0.999842
GPx6	rs974334	GC	358	376	0.92 (0.78,1.09)			223	376	0.91 (0.75,1.11)			135	376	0.93 (0.74,1.18)			187	186	0.97 (0.76,1.24)			127	186	0.96 (0.73,1.26)			60	186	0.98 (0.69,1.39)			171	190	0.87 (0.69,1.12)			96	190	0.83 (0.62,1.11)			75	190	0.92 (0.67,1.26)
GPx6	rs974334	CC	35	54	0.62 (0.40,0.96)			17	54	0.46 (0.26,0.80)			18	54	0.94 (0.54,1.63)			16	30	0.50 (0.27,0.93)			6	30	0.25 (0.10,0.62)			10	30	1.14 (0.54,2.43)			19	24	0.76 (0.41,1.42)			11	24	0.75 (0.36,1.56)			8	24	0.81 (0.35,1.85)
GPx6	rs974334	Additive*	1389	1393	0.87 (0.75,1.00)	0.0509979	0.791137	879	1393	0.82 (0.70,0.97)	0.0198947	0.777319	510	1393	0.95 (0.78,1.14)	0.565447	0.998844	693	687	0.86 (0.70,1.05)	0.145697	0.909014	467	687	0.79 (0.63,1.00)	0.0454452	0.929981	226	687	1.02 (0.77,1.34)	0.903753	0.999988	696	706	0.87 (0.72,1.07)	0.189469	0.935015	412	706	0.84 (0.66,1.07)	0.154065	0.955119	284	706	0.91 (0.70,1.19)	0.494703	0.999842
GPx6	rs974334	Dominant (GC + CC vs. GG)	1389	1393	0.88 (0.75,1.04)	0.13874	0.854028	879	1393	0.85 (0.70,1.03)	0.0940176	0.869629	510	1393	0.93 (0.74,1.17)	0.538835	0.998844	693	687	0.90 (0.72,1.14)	0.400957	0.952832	467	687	0.86 (0.66,1.12)	0.270905	0.935187	226	687	1.00 (0.71,1.40)	0.989628	0.999988	696	706	0.86 (0.68,1.09)	0.212128	0.937992	412	706	0.82 (0.62,1.08)	0.156486	0.955119	284	706	0.91 (0.67,1.23)	0.532235	0.999842
GPx6	rs974334	Recessive (CC vs. GG + GC)	1389	1393	0.63 (0.41,0.98)	0.0397077	0.789971	879	1393	0.47 (0.27,0.82)	0.00786579	0.652151	510	1393	0.95 (0.55,1.65)	0.869029	0.998844	693	687	0.50 (0.27,0.94)	0.0309488	0.909014	467	687	0.25 (0.10,0.62)	0.00278275	0.776154	226	687	1.15 (0.54,2.43)	0.716045	0.999988	696	706	0.79 (0.43,1.47)	0.459176	0.985577	412	706	0.78 (0.38,1.63)	0.512553	0.989775	284	706	0.83 (0.36,1.89)	0.654877	0.999842
GSTA3	rs2281594	GG	1312	1311	1.00 (ref)	0.632837	0.985411	831	1311	1.00 (ref)	0.797163	0.993689	481	1311	1.00 (ref)	0.96493	0.998844	650	649	1.00 (ref)	0.989337	0.999899	440	649	1.00 (ref)	0.954995	0.99994	210	649	1.00 (ref)	0.772491	0.999988	662	662	1.00 (ref)	0.792796	0.999902	391	662	1.00 (ref)	0.957533	0.999774	271	662	1.00 (ref)	0.886529	0.999842
GSTA3	rs2281594	GC	99	101	0.98 (0.73,1.30)			61	101	0.93 (0.67,1.30)			38	101	1.05 (0.71,1.56)			52	50	1.03 ( 6.900000e-01, 1.550000e+00)			32	50	0.93 ( 5.800000e-01, 1.490000e+00)			20	50	1.22 (0.71,2.12)			47	51	0.92 (0.60,1.38)			29	51	0.93 ( 0.58, 1.51)			18	51	0.87 (0.49,1.53)
GSTA3	rs2281594	CC	1	3	0.34 (0.03,3.24)			1	3	0.53 (0.05,5.19)			0	3	0.00 (0.00, Inf)			0	1	0.00 ( 0.000000e+00,9.071827e+270)			0	1	0.00 ( 0.000000e+00,1.166801e+271)			0	1	0.00 (0.00, Inf)			1	2	0.51 (0.05,5.74)			1	2	0.92 ( 0.08,10.45)			0	2	0.00 (0.00, Inf)
GSTA3	rs2281594	Additive*	1412	1415	0.94 (0.71,1.24)	0.671792	0.987845	893	1415	0.92 (0.67,1.26)	0.585946	0.98421	519	1415	0.99 (0.68,1.45)	0.955435	0.998844	702	700	0.99 (0.66,1.47)	0.952005	0.999899	472	700	0.89 (0.56,1.41)	0.623395	0.99994	230	700	1.18 (0.69,2.03)	0.544953	0.999988	710	715	0.89 (0.60,1.32)	0.564382	0.988851	421	715	0.94 (0.60,1.46)	0.770542	0.999774	289	715	0.80 (0.47,1.38)	0.422481	0.999842
GSTA3	rs2281594	Dominant (GC + CC vs. GG)	1412	1415	0.96 (0.72,1.28)	0.769909	0.994047	893	1415	0.92 (0.66,1.28)	0.633998	0.990101	519	1415	1.02 (0.69,1.51)	0.912678	0.998844	702	700	1.01 (0.67,1.51)	0.966434	0.999899	472	700	0.91 (0.57,1.45)	0.690531	0.99994	230	700	1.21 (0.70,2.09)	0.504868	0.999988	710	715	0.90 (0.60,1.35)	0.613868	0.992248	421	715	0.93 (0.58,1.49)	0.768497	0.999774	289	715	0.83 (0.47,1.45)	0.513462	0.999842
GSTA3	rs2281594	Recessive (CC vs. GG + GC)	1412	1415	0.34 (0.03,3.25)	0.345862	0.932041	893	1415	0.53 (0.05,5.22)	0.587973	0.98421	519	1415	0.00 (0.00, Inf)	0.978343	0.998844	702	700	0.00 ( 0.000000e+00,9.059604e+270)	0.969089	0.999899	472	700	0.00 ( 0.000000e+00,1.169788e+271)	0.969716	0.99994	230	700	0.00 (0.00, Inf)	0.992297	0.999988	710	715	0.52 (0.05,5.78)	0.591619	0.988851	421	715	0.92 ( 0.08,10.50)	0.94765	0.999774	289	715	0.00 (0.00, Inf)	0.972676	0.999842
GSTA3	rs517029	GG	728	729	1.00 (ref)	0.148967	0.860289	457	729	1.00 (ref)	0.332914	0.952325	271	729	1.00 (ref)	0.231156	0.983763	349	373	1.00 (ref)	0.15999	0.909014	229	373	1.00 (ref)	0.153056	0.929981	120	373	1.00 (ref)	0.455116	0.999988	379	356	1.00 (ref)	0.100745	0.931579	228	356	1.00 (ref)	0.142432	0.955119	151	356	1.00 (ref)	0.289308	0.999842
GSTA3	rs517029	GA	555	576	0.96 (0.82,1.13)			355	576	0.98 (0.82,1.17)			200	576	0.93 (0.75,1.15)			291	274	1.14 (0.91,1.42)			202	274	1.20 (0.94,1.54)			89	274	1.01 (0.73,1.39)			264	302	0.82 (0.66,1.02)			153	302	0.79 (0.61,1.02)			111	302	0.85 (0.63,1.14)
GSTA3	rs517029	AA	124	97	1.29 (0.97,1.72)			77	97	1.25 (0.91,1.74)			47	97	1.30 (0.89,1.91)			60	44	1.46 (0.96,2.22)			40	44	1.46 (0.91,2.33)			20	44	1.45 (0.80,2.61)			64	53	1.16 (0.78,1.72)			37	53	1.09 (0.69,1.73)			27	53	1.25 (0.75,2.08)
GSTA3	rs517029	Additive*	1407	1402	1.06 (0.94,1.19)	0.365893	0.93832	889	1402	1.05 (0.92,1.21)	0.439692	0.973409	518	1402	1.04 (0.89,1.22)	0.625234	0.998844	700	691	1.18 (0.99,1.39)	0.0616134	0.909014	471	691	1.21 (1.00,1.46)	0.0527002	0.929981	229	691	1.11 (0.87,1.42)	0.405774	0.994943	707	711	0.96 (0.81,1.13)	0.606373	0.991576	418	711	0.92 (0.76,1.12)	0.424684	0.974802	289	711	0.99 (0.80,1.24)	0.95472	0.999842
GSTA3	rs517029	Dominant (GA + AA vs. GG)	1407	1402	1.01 (0.87,1.17)	0.89794	0.997865	889	1402	1.02 (0.86,1.21)	0.840019	0.994091	518	1402	0.98 (0.80,1.20)	0.835447	0.998844	700	691	1.18 (0.96,1.46)	0.122284	0.909014	471	691	1.24 (0.98,1.57)	0.0767141	0.929981	229	691	1.06 (0.78,1.45)	0.691936	0.999988	707	711	0.87 (0.70,1.07)	0.187594	0.935015	418	711	0.83 (0.65,1.06)	0.14375	0.955119	289	711	0.91 (0.69,1.20)	0.491261	0.999842
GSTA3	rs517029	Recessive (AA vs. GG + GA)	1407	1402	1.31 (0.99,1.73)	0.0581232	0.806672	889	1402	1.27 (0.92,1.74)	0.143425	0.885397	518	1402	1.34 (0.93,1.95)	0.118556	0.960449	700	691	1.38 (0.91,2.07)	0.125636	0.909014	471	691	1.34 (0.85,2.12)	0.204628	0.929981	229	691	1.44 (0.81,2.56)	0.209743	0.93169	707	711	1.27 (0.86,1.86)	0.230792	0.937992	418	711	1.21 (0.77,1.89)	0.405571	0.974802	289	711	1.34 (0.81,2.20)	0.251831	0.999842
GSTA3	rs641019	TT	566	576	1.00 (ref)	0.0973379	0.830505	354	576	1.00 (ref)	0.133675	0.878974	212	576	1.00 (ref)	0.391945	0.992204	267	296	1.00 (ref)	0.0583679	0.909014	177	296	1.00 (ref)	0.109569	0.929981	90	296	1.00 (ref)	0.177362	0.920521	299	280	1.00 (ref)	0.192081	0.937154	177	280	1.00 (ref)	0.140594	0.955119	122	280	1.00 (ref)	0.656702	0.999842
GSTA3	rs641019	TA	627	656	0.97 (0.83,1.14)			399	656	0.98 (0.82,1.18)			228	656	0.96 (0.77,1.20)			326	320	1.13 (0.90,1.42)			225	320	1.18 (0.91,1.52)			101	320	1.07 (0.77,1.50)			301	336	0.84 (0.67,1.05)			174	336	0.81 (0.62,1.05)			127	336	0.87 (0.65,1.18)
GSTA3	rs641019	AA	216	177	1.25 (0.99,1.57)			139	177	1.27 (0.98,1.65)			77	177	1.19 (0.87,1.63)			109	81	1.50 (1.07,2.11)			72	81	1.48 (1.01,2.15)			37	81	1.56 (0.97,2.50)			107	96	1.06 (0.76,1.46)			67	96	1.10 (0.76,1.60)			40	96	0.97 (0.63,1.49)
GSTA3	rs641019	Additive*	1409	1409	1.08 (0.97,1.20)	0.175697	0.874921	892	1409	1.09 (0.96,1.23)	0.183746	0.915039	517	1409	1.06 (0.91,1.23)	0.481897	0.998844	702	697	1.20 (1.03,1.40)	0.0219017	0.909014	474	697	1.21 (1.01,1.44)	0.0369574	0.929981	228	697	1.20 (0.96,1.51)	0.110737	0.90411	707	712	0.98 (0.84,1.14)	0.758439	0.999902	418	712	0.98 (0.82,1.18)	0.858781	0.999774	289	712	0.95 (0.78,1.17)	0.64038	0.999842
GSTA3	rs641019	Dominant (TA + AA vs. TT)	1409	1409	1.03 (0.89,1.20)	0.695773	0.988584	892	1409	1.04 (0.88,1.24)	0.647668	0.99102	517	1409	1.01 (0.82,1.24)	0.94631	0.998844	702	697	1.21 (0.97,1.50)	0.0886197	0.909014	474	697	1.24 (0.97,1.58)	0.0863075	0.929981	228	697	1.17 (0.85,1.60)	0.338549	0.97774	707	712	0.88 (0.71,1.10)	0.262175	0.946526	418	712	0.87 (0.68,1.12)	0.273074	0.959616	289	712	0.89 (0.67,1.18)	0.43276	0.999842
GSTA3	rs641019	Recessive (AA vs. TT + TA)	1409	1409	1.26 (1.02,1.57)	0.0329296	0.779554	892	1409	1.28 (1.00,1.64)	0.0459903	0.869629	517	1409	1.22 (0.91,1.63)	0.188455	0.973042	702	697	1.40 (1.03,1.92)	0.0333295	0.909014	474	697	1.35 (0.96,1.92)	0.0884136	0.929981	228	697	1.50 (0.97,2.32)	0.0692517	0.88112	707	712	1.16 (0.86,1.57)	0.333541	0.95758	418	712	1.23 (0.87,1.74)	0.234892	0.957034	289	712	1.04 (0.69,1.56)	0.848057	0.999842
GSTA3	rs9382157	GG	1247	1254	1.00 (ref)	0.844621	0.997345	787	1254	1.00 (ref)	0.77655	0.993689	460	1254	1.00 (ref)	0.720889	0.998844	624	622	1.00 (ref)	0.982915	0.999899	424	622	1.00 (ref)	0.923109	0.99994	200	622	1.00 (ref)	0.727749	0.999988	623	632	1.00 (ref)	0.852243	0.999902	363	632	1.00 (ref)	0.537687	0.995268	260	632	1.00 (ref)	0.906387	0.999842
GSTA3	rs9382157	GA	166	157	1.06 (0.84,1.34)			108	157	1.10 (0.84,1.43)			58	157	1.03 (0.74,1.42)			78	75	1.03 (0.74,1.45)			50	75	0.99 (0.67,1.45)			28	75	1.14 ( 0.71, 1.83)			88	82	1.08 (0.79,1.50)			58	82	1.21 (0.84,1.74)			30	82	0.90 (0.58,1.42)
GSTA3	rs9382157	AA	6	7	0.87 (0.29,2.61)			5	7	1.13 (0.35,3.61)			1	7	0.43 (0.05,3.54)			2	2	0.99 (0.14,7.17)			1	2	0.61 (0.05,6.93)			1	2	2.11 ( 0.18,24.96)			4	5	0.84 (0.22,3.16)			4	5	1.41 (0.37,5.39)			0	5	0.00 (0.00, Inf)
GSTA3	rs9382157	Additive*	1419	1418	1.04 (0.84,1.30)	0.701642	0.988645	900	1418	1.09 (0.86,1.39)	0.481329	0.979266	519	1418	0.98 (0.72,1.33)	0.894209	0.998844	704	699	1.03 (0.75,1.42)	0.862311	0.999899	475	699	0.97 (0.67,1.39)	0.851711	0.99994	229	699	1.17 (0.75,1.83)	0.484393	0.999988	715	719	1.05 (0.78,1.41)	0.740253	0.999902	425	719	1.20 (0.87,1.67)	0.265611	0.957885	290	719	0.82 (0.53,1.25)	0.349351	0.999842
GSTA3	rs9382157	Dominant (GA + AA vs. GG)	1419	1418	1.06 (0.84,1.33)	0.644903	0.987406	900	1418	1.10 (0.85,1.42)	0.477921	0.977929	519	1418	1.00 (0.73,1.38)	0.983625	0.998844	704	699	1.03 (0.74,1.44)	0.855702	0.999899	475	699	0.98 (0.67,1.43)	0.89794	0.99994	229	699	1.16 (0.73,1.85)	0.530139	0.999988	715	719	1.07 (0.78,1.47)	0.672168	0.999902	425	719	1.22 (0.85,1.74)	0.275127	0.959616	290	719	0.85 (0.55,1.33)	0.487247	0.999842
GSTA3	rs9382157	Recessive (AA vs. GG + GA)	1419	1418	0.86 (0.29,2.58)	0.791212	0.996792	900	1418	1.11 (0.35,3.56)	0.856526	0.996814	519	1418	0.42 (0.05,3.52)	0.427713	0.993008	704	699	0.99 (0.14,7.14)	0.992505	0.999899	475	699	0.61 (0.05,6.94)	0.693738	0.99994	229	699	2.08 ( 0.18,24.56)	0.562111	0.999988	715	719	0.83 (0.22,3.13)	0.780832	0.999902	425	719	1.38 (0.36,5.26)	0.640811	0.999774	290	719	0.00 (0.00, Inf)	0.972096	0.999842
LRP2	rs1003456	AA	943	931	1.00 (ref)	0.961619	0.999932	606	931	1.00 (ref)	0.821902	0.993689	337	931	1.00 (ref)	0.852344	0.998844	476	461	1.00 (ref)	0.806916	0.999486	322	461	1.00 (ref)	0.842669	0.99994	154	461	1.00 (ref)	0.850235	0.999988	467	470	1.00 (ref)	0.876495	0.999902	284	470	1.00 (ref)	0.946635	0.999774	183	470	1.00 (ref)	0.382535	0.999842
LRP2	rs1003456	AT	408	408	0.99 (0.84,1.17)			254	408	0.95 (0.79,1.15)			154	408	1.07 (0.85,1.34)			196	205	0.93 (0.73,1.17)			134	205	0.93 (0.72,1.21)			62	205	0.91 (0.64,1.28)			212	203	1.06 (0.84,1.34)			120	203	0.96 (0.73,1.27)			92	203	1.24 (0.91,1.69)
LRP2	rs1003456	TT	49	51	0.95 (0.63,1.42)			30	51	0.91 (0.57,1.45)			19	51	1.04 (0.60,1.80)			24	25	0.94 (0.52,1.67)			15	25	0.90 (0.46,1.75)			9	25	1.02 (0.46,2.27)			25	26	0.97 (0.55,1.70)			15	26	0.93 (0.48,1.79)			10	26	1.06 (0.49,2.27)
LRP2	rs1003456	Additive*	1400	1390	0.98 (0.86,1.13)	0.808532	0.997345	890	1390	0.95 (0.82,1.11)	0.531682	0.983839	510	1390	1.05 (0.87,1.26)	0.617781	0.998844	696	691	0.94 (0.78,1.14)	0.544414	0.979827	471	691	0.94 (0.75,1.17)	0.562029	0.996616	225	691	0.95 (0.72,1.26)	0.708639	0.999988	704	699	1.03 (0.85,1.25)	0.773209	0.999902	419	699	0.96 (0.77,1.20)	0.740614	0.999774	285	699	1.15 (0.90,1.48)	0.261956	0.999842
LRP2	rs1003456	Dominant (AT + TT vs. AA)	1400	1390	0.99 (0.84,1.15)	0.854188	0.997345	890	1390	0.95 (0.79,1.13)	0.546815	0.983839	510	1390	1.06 (0.86,1.32)	0.576524	0.998844	696	691	0.93 (0.74,1.16)	0.513181	0.976187	471	691	0.93 (0.72,1.20)	0.565606	0.996717	225	691	0.92 (0.66,1.28)	0.620254	0.999988	704	699	1.05 (0.84,1.31)	0.680842	0.999902	419	699	0.96 (0.74,1.25)	0.757013	0.999774	285	699	1.22 (0.91,1.64)	0.184962	0.999842
LRP2	rs1003456	Recessive (TT vs. AA + AT)	1400	1390	0.95 (0.64,1.42)	0.799905	0.997086	890	1390	0.92 (0.58,1.47)	0.741147	0.993689	510	1390	1.02 (0.59,1.76)	0.942556	0.998844	696	691	0.96 (0.54,1.71)	0.886034	0.999899	471	691	0.92 (0.47,1.77)	0.792953	0.99994	225	691	1.05 (0.48,2.32)	0.901628	0.999988	704	699	0.95 (0.54,1.66)	0.854456	0.999902	419	699	0.94 (0.49,1.80)	0.842435	0.999774	285	699	0.99 (0.46,2.11)	0.97914	0.999842
LRP2	rs10169232	GG	668	647	1.00 (ref)	0.110938	0.843415	426	647	1.00 (ref)	0.22734	0.923716	242	647	1.00 (ref)	0.292932	0.989444	345	323	1.00 (ref)	0.00818129	0.778998	236	323	1.00 (ref)	0.0104296	0.883433	109	323	1.00 (ref)	0.227773	0.946722	323	324	1.00 (ref)	0.999413	0.999902	190	324	1.00 (ref)	0.883567	0.999774	133	324	1.00 (ref)	0.868014	0.999842
LRP2	rs10169232	GC	582	631	0.89 (0.76,1.05)			369	631	0.91 (0.76,1.09)			213	631	0.89 (0.71,1.10)			278	325	0.80 (0.64,1.00)			184	325	0.78 (0.61,1.00)			94	325	0.85 (0.61,1.17)			304	306	1.00 (0.80,1.25)			185	306	1.06 (0.81,1.37)			119	306	0.94 (0.69,1.26)
LRP2	rs10169232	CC	159	134	1.15 (0.89,1.49)			98	134	1.16 (0.86,1.55)			61	134	1.14 (0.81,1.61)			77	51	1.41 (0.96,2.09)			52	51	1.45 (0.94,2.23)			25	51	1.33 (0.78,2.28)			82	83	1.00 (0.71,1.41)			46	83	0.97 (0.65,1.46)			36	83	1.03 (0.66,1.62)
LRP2	rs10169232	Additive*	1409	1412	1.01 (0.90,1.13)	0.918948	0.999932	893	1412	1.01 (0.89,1.15)	0.855197	0.996814	516	1412	1.00 (0.86,1.17)	0.969596	0.998844	700	699	1.02 (0.86,1.20)	0.857216	0.999899	472	699	1.01 (0.84,1.22)	0.885427	0.99994	228	699	1.02 (0.81,1.30)	0.850994	0.999988	709	713	1.00 (0.86,1.17)	0.995591	0.999902	421	713	1.01 (0.84,1.21)	0.936311	0.999774	288	713	0.99 (0.81,1.22)	0.936122	0.999842
LRP2	rs10169232	Dominant (GC + CC vs. GG)	1409	1412	0.94 (0.81,1.09)	0.406449	0.949785	893	1412	0.95 (0.80,1.13)	0.559661	0.983839	516	1412	0.93 (0.76,1.15)	0.5115	0.998844	700	699	0.88 (0.71,1.09)	0.243968	0.923285	472	699	0.87 (0.68,1.10)	0.248383	0.929981	228	699	0.92 (0.67,1.25)	0.578244	0.999988	709	713	1.00 (0.81,1.24)	0.991726	0.999902	421	713	1.04 (0.81,1.33)	0.769992	0.999774	288	713	0.96 (0.72,1.27)	0.756489	0.999842
LRP2	rs10169232	Recessive (CC vs. GG + GC)	1409	1412	1.22 (0.95,1.55)	0.116796	0.850398	893	1412	1.21 (0.92,1.60)	0.173294	0.905705	516	1412	1.21 (0.87,1.68)	0.250246	0.98723	700	699	1.58 (1.09,2.29)	0.0166595	0.909014	472	699	1.63 (1.08,2.47)	0.0193669	0.929981	228	699	1.45 (0.86,2.42)	0.159891	0.917405	709	713	1.00 (0.72,1.38)	0.978041	0.999902	421	713	0.95 (0.64,1.39)	0.774137	0.999774	288	713	1.07 (0.70,1.63)	0.759851	0.999842
LRP2	rs10199676	CC	1099	1105	1.00 (ref)	0.662279	0.987845	695	1105	1.00 (ref)	0.966334	0.998708	404	1105	1.00 (ref)	0.0930179	0.942961	539	554	1.00 (ref)	0.58727	0.980499	365	554	1.00 (ref)	0.838248	0.99994	174	554	1.00 (ref)	0.163054	0.918105	560	551	1.00 (ref)	0.673122	0.999902	330	551	1.00 (ref)	0.921847	0.999774	230	551	1.00 (ref)	0.338839	0.999842
LRP2	rs10199676	CA	290	282	1.03 (0.86,1.24)			180	282	1.00 (0.81,1.24)			110	282	1.08 (0.84,1.39)			147	133	1.14 (0.87,1.49)			95	133	1.08 (0.80,1.45)			52	133	1.25 (0.86,1.82)			143	149	0.95 (0.73,1.23)			85	149	0.94 (0.69,1.27)			58	149	0.97 (0.68,1.37)
LRP2	rs10199676	AA	22	28	0.79 (0.45,1.39)			19	28	1.08 (0.60,1.96)			3	28	0.28 (0.08,0.94)			11	13	0.88 (0.39,1.98)			10	13	1.18 (0.51,2.75)			1	13	0.22 (0.03,1.75)			11	15	0.72 (0.32,1.59)			9	15	0.98 (0.42,2.28)			2	15	0.33 (0.07,1.46)
LRP2	rs10199676	Additive*	1411	1415	0.99 (0.84,1.16)	0.898024	0.997865	894	1415	1.02 (0.85,1.21)	0.867869	0.996814	517	1415	0.94 (0.75,1.17)	0.566265	0.998844	697	700	1.08 (0.86,1.36)	0.528317	0.979617	470	700	1.08 (0.84,1.39)	0.553188	0.994799	227	700	1.05 (0.75,1.46)	0.788508	0.999988	714	715	0.92 (0.73,1.15)	0.451929	0.984709	424	715	0.95 (0.74,1.23)	0.723957	0.999774	290	715	0.87 (0.64,1.18)	0.360159	0.999842
LRP2	rs10199676	Dominant (CA + AA vs. CC)	1411	1415	1.01 (0.85,1.21)	0.900903	0.99858	894	1415	1.01 (0.82,1.24)	0.919495	0.998708	517	1415	1.01 (0.79,1.29)	0.963082	0.998844	697	700	1.12 (0.86,1.44)	0.406265	0.955673	470	700	1.09 (0.81,1.45)	0.577184	0.997434	227	700	1.16 (0.80,1.67)	0.430647	0.997932	714	715	0.93 (0.72,1.19)	0.555306	0.988851	424	715	0.94 (0.70,1.26)	0.693084	0.999774	290	715	0.91 (0.65,1.28)	0.583797	0.999842
LRP2	rs10199676	Recessive (AA vs. CC + CA)	1411	1415	0.79 (0.45,1.38)	0.401527	0.948424	894	1415	1.08 (0.60,1.96)	0.795097	0.993689	517	1415	0.28 (0.08,0.92)	0.036176	0.896724	697	700	0.85 (0.38,1.92)	0.698573	0.989981	470	700	1.16 (0.50,2.70)	0.728319	0.99994	227	700	0.21 (0.03,1.65)	0.138435	0.905238	714	715	0.73 (0.33,1.60)	0.428008	0.98044	424	715	0.99 (0.42,2.31)	0.98149	0.999774	290	715	0.33 (0.07,1.46)	0.144266	0.999842
LRP2	rs10204688	AA	739	753	1.00 (ref)	0.365474	0.93832	467	753	1.00 (ref)	0.362158	0.962532	272	753	1.00 (ref)	0.703063	0.998844	367	374	1.00 (ref)	0.310983	0.932225	245	374	1.00 (ref)	0.239392	0.929981	122	374	1.00 (ref)	0.888461	0.999988	372	379	1.00 (ref)	0.865816	0.999902	222	379	1.00 (ref)	0.959512	0.999774	150	379	1.00 (ref)	0.831145	0.999842
LRP2	rs10204688	AG	495	505	1.00 (0.85,1.18)			313	505	1.03 (0.86,1.24)			182	505	0.97 (0.78,1.21)			246	249	1.01 (0.80,1.28)			164	249	1.04 (0.80,1.35)			82	249	0.98 (0.70,1.37)			249	256	1.00 (0.80,1.26)			149	256	1.02 (0.78,1.33)			100	256	0.98 (0.72,1.32)
LRP2	rs10204688	GG	123	102	1.22 (0.92,1.62)			79	102	1.26 (0.92,1.73)			44	102	1.15 (0.78,1.69)			62	46	1.37 (0.91,2.08)			44	46	1.48 (0.94,2.32)			18	46	1.14 (0.63,2.08)			61	56	1.11 (0.75,1.64)			35	56	1.07 (0.68,1.69)			26	56	1.15 (0.69,1.92)
LRP2	rs10204688	Additive*	1357	1360	1.06 (0.94,1.19)	0.317347	0.931501	859	1360	1.08 (0.95,1.24)	0.242486	0.926947	498	1360	1.03 (0.87,1.21)	0.726576	0.998844	675	669	1.10 (0.93,1.31)	0.264805	0.925278	453	669	1.14 (0.94,1.38)	0.175977	0.929981	222	669	1.03 (0.80,1.32)	0.824068	0.999988	682	691	1.03 (0.87,1.22)	0.712041	0.999902	406	691	1.03 (0.85,1.24)	0.787812	0.999774	276	691	1.03 (0.83,1.29)	0.765536	0.999842
LRP2	rs10204688	Dominant (AG + GG vs. AA)	1357	1360	1.04 (0.89,1.21)	0.612964	0.985357	859	1360	1.07 (0.90,1.27)	0.459647	0.976646	498	1360	1.00 (0.81,1.23)	0.989635	0.998844	675	669	1.07 (0.86,1.33)	0.551165	0.979827	453	669	1.11 (0.87,1.42)	0.407951	0.976031	222	669	1.00 (0.73,1.38)	0.975373	0.999988	682	691	1.02 (0.82,1.26)	0.858488	0.999902	406	691	1.03 (0.80,1.32)	0.837564	0.999774	276	691	1.01 (0.76,1.34)	0.954454	0.999842
LRP2	rs10204688	Recessive (GG vs. AA + AG)	1357	1360	1.22 (0.93,1.61)	0.156109	0.863937	859	1360	1.25 (0.91,1.70)	0.163303	0.903	498	1360	1.17 (0.80,1.70)	0.424109	0.993008	675	669	1.37 (0.91,2.04)	0.127347	0.909014	453	669	1.45 (0.94,2.25)	0.0960784	0.929981	222	669	1.15 (0.64,2.06)	0.63685	0.999988	682	691	1.11 (0.76,1.63)	0.591402	0.988851	406	691	1.06 (0.68,1.66)	0.796061	0.999774	276	691	1.16 (0.71,1.91)	0.555441	0.999842
LRP2	rs10490129	CC	779	748	1.00 (ref)	0.465895	0.95491	491	748	1.00 (ref)	0.40518	0.967441	288	748	1.00 (ref)	0.890506	0.998844	372	365	1.00 (ref)	0.974556	0.999899	248	365	1.00 (ref)	0.988283	0.99994	124	365	1.00 (ref)	0.998227	0.999988	407	383	1.00 (ref)	0.280939	0.951929	243	383	1.00 (ref)	0.183279	0.955119	164	383	1.00 (ref)	0.808589	0.999842
LRP2	rs10490129	CG	510	531	0.92 (0.78,1.08)			322	531	0.90 (0.75,1.08)			188	531	0.95 (0.76,1.18)			268	265	0.99 (0.79,1.24)			182	265	0.99 (0.77,1.27)			86	265	1.01 (0.73,1.40)			242	266	0.85 (0.67,1.06)			140	266	0.80 (0.61,1.04)			102	266	0.91 (0.67,1.22)
LRP2	rs10490129	GG	98	88	1.06 (0.78,1.44)			65	88	1.07 (0.76,1.51)			33	88	1.01 (0.65,1.54)			49	46	1.04 (0.67,1.61)			34	46	1.02 (0.63,1.66)			15	46	0.99 (0.53,1.87)			49	42	1.08 (0.70,1.68)			31	42	1.10 (0.67,1.82)			18	42	0.97 (0.53,1.77)
LRP2	rs10490129	Additive*	1387	1367	0.97 (0.86,1.10)	0.678467	0.987845	878	1367	0.97 (0.84,1.11)	0.643774	0.99102	509	1367	0.98 (0.82,1.16)	0.777129	0.998844	689	676	1.00 (0.84,1.20)	0.959006	0.999899	464	676	1.00 (0.82,1.21)	0.995437	0.99994	225	676	1.00 (0.78,1.28)	0.994	0.999988	698	691	0.94 (0.79,1.12)	0.493979	0.987636	414	691	0.92 (0.75,1.13)	0.423717	0.974802	284	691	0.94 (0.75,1.19)	0.630555	0.999842
LRP2	rs10490129	Dominant (CG + GG vs. CC)	1387	1367	0.94 (0.80,1.09)	0.404542	0.949561	878	1367	0.92 (0.77,1.10)	0.358698	0.9602	509	1367	0.96 (0.78,1.18)	0.681687	0.998844	689	676	1.00 (0.80,1.24)	0.968718	0.999899	464	676	0.99 (0.78,1.27)	0.956085	0.99994	225	676	1.00 (0.74,1.37)	0.976268	0.999988	698	691	0.88 (0.71,1.09)	0.236739	0.937992	414	691	0.84 (0.65,1.08)	0.167569	0.955119	284	691	0.91 (0.69,1.22)	0.541273	0.999842
LRP2	rs10490129	Recessive (GG vs. CC + CG)	1387	1367	1.10 (0.81,1.49)	0.532688	0.974488	878	1367	1.12 (0.80,1.57)	0.505949	0.982655	509	1367	1.03 (0.67,1.56)	0.903191	0.998844	689	676	1.04 (0.68,1.60)	0.839609	0.999899	464	676	1.03 (0.64,1.65)	0.903705	0.99994	225	676	0.99 (0.53,1.83)	0.967782	0.999988	698	691	1.16 (0.75,1.78)	0.507991	0.988851	414	691	1.21 (0.74,1.97)	0.450858	0.98117	284	691	1.01 (0.56,1.82)	0.96933	0.999842
LRP2	rs10490131	AA	995	1015	1.00 (ref)	0.824909	0.997345	626	1015	1.00 (ref)	0.724743	0.993689	369	1015	1.00 (ref)	0.994676	0.998844	497	496	1.00 (ref)	0.81114	0.999486	333	496	1.00 (ref)	0.847116	0.99994	164	496	1.00 (ref)	0.868665	0.999988	498	519	1.00 (ref)	0.672044	0.999902	293	519	1.00 (ref)	0.517337	0.989905	205	519	1.00 (ref)	0.920494	0.999842
LRP2	rs10490131	AG	368	367	1.02 (0.86,1.21)			236	367	1.03 (0.85,1.25)			132	367	0.99 (0.78,1.25)			177	187	0.94 (0.74,1.20)			120	187	0.93 (0.71,1.22)			57	187	0.95 (0.66,1.35)			191	180	1.10 (0.87,1.40)			116	180	1.12 (0.85,1.48)			75	180	1.05 (0.76,1.44)
LRP2	rs10490131	GG	30	35	0.87 (0.53,1.43)			18	35	0.81 (0.45,1.45)			12	35	0.97 (0.50,1.91)			14	16	0.85 (0.41,1.77)			10	16	0.88 (0.39,1.98)			4	16	0.77 (0.25,2.37)			16	19	0.89 (0.45,1.76)			8	19	0.73 (0.31,1.71)			8	19	1.15 (0.49,2.74)
LRP2	rs10490131	Additive*	1393	1417	0.99 (0.86,1.15)	0.934441	0.999932	880	1417	0.99 (0.84,1.17)	0.916599	0.998708	513	1417	0.99 (0.81,1.21)	0.921006	0.998844	688	699	0.93 (0.76,1.15)	0.5209	0.978095	463	699	0.93 (0.74,1.18)	0.564947	0.996717	225	699	0.93 (0.68,1.26)	0.628058	0.999988	705	718	1.05 (0.85,1.29)	0.652643	0.999355	417	718	1.04 (0.82,1.32)	0.77143	0.999774	288	718	1.06 (0.81,1.38)	0.694754	0.999842
LRP2	rs10490131	Dominant (AG + GG vs. AA)	1393	1417	1.01 (0.86,1.19)	0.922451	0.999932	880	1417	1.01 (0.84,1.22)	0.898116	0.998708	513	1417	0.99 (0.79,1.24)	0.931085	0.998844	688	699	0.93 (0.74,1.18)	0.552904	0.979827	463	699	0.93 (0.71,1.21)	0.576242	0.997008	225	699	0.93 (0.66,1.31)	0.686475	0.999988	705	718	1.08 (0.86,1.36)	0.51273	0.988851	417	718	1.09 (0.83,1.42)	0.549018	0.996069	288	718	1.06 (0.78,1.44)	0.731806	0.999842
LRP2	rs10490131	Recessive (GG vs. AA + AG)	1393	1417	0.87 (0.53,1.42)	0.568322	0.97635	880	1417	0.80 (0.45,1.44)	0.460678	0.976646	513	1417	0.97 (0.50,1.91)	0.938935	0.998844	688	699	0.86 (0.42,1.80)	0.696172	0.989981	463	699	0.89 (0.40,2.01)	0.788514	0.99994	225	699	0.78 (0.26,2.39)	0.666233	0.999988	705	718	0.86 (0.44,1.71)	0.672354	0.999902	417	718	0.70 (0.30,1.65)	0.420006	0.974802	288	718	1.14 (0.48,2.70)	0.763232	0.999842
LRP2	rs11689553	GG	844	842	1.00 (ref)	0.828625	0.997345	539	842	1.00 (ref)	0.705848	0.993689	305	842	1.00 (ref)	0.452887	0.993128	408	410	1.00 (ref)	0.942232	0.999899	278	410	1.00 (ref)	0.579631	0.997622	130	410	1.00 (ref)	0.248426	0.957214	436	432	1.00 (ref)	0.868852	0.999902	261	432	1.00 (ref)	0.737554	0.999774	175	432	1.00 (ref)	0.995567	0.999842
LRP2	rs11689553	GC	473	491	0.96 (0.82,1.13)			295	491	0.94 (0.78,1.12)			178	491	1.00 (0.80,1.25)			241	250	0.97 (0.77,1.21)			163	250	0.96 (0.74,1.23)			78	250	0.99 (0.72,1.38)			232	241	0.96 (0.76,1.20)			132	241	0.91 (0.70,1.19)			100	241	1.01 (0.75,1.35)
LRP2	rs11689553	CC	66	62	1.06 (0.74,1.52)			36	62	0.89 (0.58,1.37)			30	62	1.34 (0.84,2.12)			32	31	1.04 (0.62,1.74)			15	31	0.71 (0.37,1.36)			17	31	1.70 (0.90,3.24)			34	31	1.08 (0.65,1.80)			21	31	1.09 (0.61,1.95)			13	31	1.03 (0.52,2.04)
LRP2	rs11689553	Additive*	1383	1395	0.99 (0.87,1.13)	0.878715	0.997345	870	1395	0.94 (0.81,1.09)	0.405853	0.967602	513	1395	1.07 (0.90,1.27)	0.448077	0.993008	681	691	0.99 (0.82,1.19)	0.900664	0.999899	456	691	0.91 (0.74,1.13)	0.400273	0.976031	225	691	1.14 (0.88,1.47)	0.323667	0.970465	702	704	0.99 (0.83,1.19)	0.935071	0.999902	414	704	0.97 (0.78,1.20)	0.778277	0.999774	288	704	1.01 (0.79,1.29)	0.932697	0.999842
LRP2	rs11689553	Dominant (GC + CC vs. GG)	1383	1395	0.97 (0.83,1.13)	0.726859	0.992048	870	1395	0.93 (0.78,1.11)	0.419498	0.970324	513	1395	1.04 (0.84,1.28)	0.723	0.998844	681	691	0.97 (0.78,1.21)	0.819088	0.999486	456	691	0.93 (0.73,1.19)	0.557765	0.995432	225	691	1.07 (0.78,1.46)	0.671122	0.999988	702	704	0.97 (0.78,1.21)	0.79596	0.999902	414	704	0.93 (0.72,1.21)	0.604102	0.999754	288	704	1.01 (0.76,1.34)	0.94828	0.999842
LRP2	rs11689553	Recessive (CC vs. GG + GC)	1383	1395	1.07 (0.75,1.53)	0.696355	0.988645	870	1395	0.91 (0.60,1.40)	0.675665	0.993689	513	1395	1.34 (0.85,2.11)	0.208161	0.975603	681	691	1.05 (0.63,1.75)	0.849762	0.999899	456	691	0.73 (0.38,1.38)	0.326083	0.959533	225	691	1.71 (0.91,3.20)	0.0952558	0.896149	702	704	1.10 (0.67,1.82)	0.709232	0.999902	414	704	1.13 (0.64,2.00)	0.680742	0.999774	288	704	1.03 (0.53,2.02)	0.933644	0.999842
LRP2	rs11887007	AA	480	479	1.00 (ref)	0.941223	0.999932	305	479	1.00 (ref)	0.978087	0.998708	175	479	1.00 (ref)	0.64847	0.998844	244	239	1.00 (ref)	0.885099	0.999899	164	239	1.00 (ref)	0.862377	0.99994	80	239	1.00 (ref)	0.906941	0.999988	236	240	1.00 (ref)	0.650064	0.998886	141	240	1.00 (ref)	0.976514	0.999774	95	240	1.00 (ref)	0.353459	0.999842
LRP2	rs11887007	AC	694	691	1.00 (0.85,1.18)			431	691	0.99 (0.82,1.19)			263	691	1.05 (0.83,1.31)			328	336	0.95 (0.75,1.21)			220	336	0.96 (0.74,1.26)			108	336	0.93 (0.66,1.30)			366	355	1.05 (0.84,1.33)			211	355	1.01 (0.77,1.32)			155	355	1.13 (0.83,1.55)
LRP2	rs11887007	CC	239	246	0.97 (0.78,1.21)			158	246	1.01 (0.79,1.29)			81	246	0.91 (0.67,1.24)			129	124	1.02 (0.75,1.38)			88	124	1.05 (0.75,1.48)			41	124	0.94 (0.61,1.47)			110	122	0.92 (0.67,1.26)			70	122	0.97 (0.67,1.40)			40	122	0.85 (0.55,1.31)
LRP2	rs11887007	Additive*	1413	1416	0.99 (0.89,1.10)	0.815081	0.997345	894	1416	1.00 (0.89,1.13)	0.990822	0.999112	519	1416	0.97 (0.84,1.13)	0.697904	0.998844	701	699	1.00 (0.86,1.16)	0.999358	0.999899	472	699	1.02 (0.86,1.20)	0.852069	0.99994	229	699	0.96 (0.78,1.20)	0.742168	0.999988	712	717	0.98 (0.84,1.14)	0.748494	0.999902	422	717	0.99 (0.83,1.18)	0.898455	0.999774	290	717	0.96 (0.78,1.18)	0.696112	0.999842
LRP2	rs11887007	Dominant (AC + CC vs. AA)	1413	1416	0.99 (0.85,1.16)	0.945387	0.999932	894	1416	0.99 (0.83,1.18)	0.922066	0.998708	519	1416	1.01 (0.81,1.25)	0.919728	0.998844	701	699	0.97 (0.78,1.21)	0.799889	0.998947	472	699	0.99 (0.77,1.27)	0.920096	0.99994	229	699	0.93 (0.68,1.28)	0.664324	0.999988	712	717	1.02 (0.82,1.27)	0.86207	0.999902	422	717	1.00 (0.77,1.29)	0.985146	0.999774	290	717	1.06 (0.79,1.43)	0.703322	0.999842
LRP2	rs11887007	Recessive (CC vs. AA + AC)	1413	1416	0.97 (0.79,1.18)	0.730146	0.992048	894	1416	1.02 (0.81,1.27)	0.886014	0.998241	519	1416	0.89 (0.67,1.17)	0.399041	0.992858	701	699	1.04 (0.79,1.38)	0.755741	0.992156	472	699	1.08 (0.79,1.46)	0.640306	0.99994	229	699	0.99 (0.66,1.47)	0.946078	0.999988	712	717	0.89 (0.67,1.18)	0.415863	0.979257	422	717	0.97 (0.70,1.34)	0.832296	0.999774	290	717	0.79 (0.53,1.16)	0.228321	0.999842
LRP2	rs11889511	GG	922	913	1.00 (ref)	0.817758	0.997345	583	913	1.00 (ref)	0.863989	0.996814	339	913	1.00 (ref)	0.798536	0.998844	449	451	1.00 (ref)	0.449676	0.969049	298	451	1.00 (ref)	0.488455	0.982998	151	451	1.00 (ref)	0.538295	0.999988	473	462	1.00 (ref)	0.720427	0.999902	285	462	1.00 (ref)	0.623156	0.999774	188	462	1.00 (ref)	0.934537	0.999842
LRP2	rs11889511	GC	438	442	0.98 (0.83,1.15)			278	442	0.99 (0.83,1.19)			160	442	0.96 (0.77,1.20)			227	216	1.06 (0.84,1.33)			156	216	1.11 (0.85,1.43)			71	216	0.99 (0.71,1.38)			211	226	0.91 (0.73,1.15)			122	226	0.88 (0.67,1.15)			89	226	0.96 (0.71,1.31)
LRP2	rs11889511	CC	51	57	0.88 (0.60,1.31)			33	57	0.88 (0.57,1.38)			18	57	0.84 (0.49,1.46)			22	30	0.73 (0.41,1.29)			16	30	0.77 (0.41,1.45)			6	30	0.60 (0.24,1.48)			29	27	1.04 (0.60,1.80)			17	27	1.00 (0.53,1.90)			12	27	1.09 (0.54,2.23)
LRP2	rs11889511	Additive*	1411	1412	0.96 (0.84,1.10)	0.597659	0.982573	894	1412	0.97 (0.84,1.13)	0.71238	0.993689	517	1412	0.94 (0.79,1.13)	0.536407	0.998844	698	697	0.98 (0.81,1.18)	0.794852	0.998947	470	697	1.01 (0.82,1.25)	0.931808	0.99994	228	697	0.90 (0.68,1.19)	0.479855	0.999988	713	715	0.96 (0.79,1.15)	0.631662	0.996704	424	715	0.92 (0.74,1.15)	0.483972	0.982367	289	715	1.00 (0.78,1.28)	0.978126	0.999842
LRP2	rs11889511	Dominant (GC + CC vs. GG)	1411	1412	0.97 (0.83,1.13)	0.702503	0.988645	894	1412	0.98 (0.82,1.17)	0.828876	0.993689	517	1412	0.95 (0.76,1.17)	0.619538	0.998844	698	697	1.02 (0.82,1.27)	0.87126	0.999899	470	697	1.06 (0.83,1.36)	0.630352	0.99994	228	697	0.94 (0.68,1.30)	0.706838	0.999988	713	715	0.93 (0.74,1.16)	0.503501	0.987636	424	715	0.89 (0.69,1.15)	0.376597	0.970482	289	715	0.98 (0.73,1.31)	0.882592	0.999842
LRP2	rs11889511	Recessive (CC vs. GG + GC)	1411	1412	0.89 (0.60,1.31)	0.554369	0.975177	894	1412	0.89 (0.57,1.38)	0.592055	0.98421	517	1412	0.85 (0.49,1.47)	0.568888	0.998844	698	697	0.71 (0.41,1.26)	0.243761	0.923285	470	697	0.74 (0.40,1.39)	0.355231	0.967897	228	697	0.60 (0.24,1.48)	0.266636	0.964649	713	715	1.07 (0.62,1.84)	0.800993	0.999902	424	715	1.05 (0.56,1.97)	0.884739	0.999774	289	715	1.11 (0.55,2.24)	0.776476	0.999842
LRP2	rs12614394	AA	711	668	1.00 (ref)	0.0886652	0.822017	454	668	1.00 (ref)	0.22643	0.923716	257	668	1.00 (ref)	0.178133	0.970806	358	322	1.00 (ref)	0.07821	0.909014	241	322	1.00 (ref)	0.322947	0.957264	117	322	1.00 (ref)	0.089876	0.892123	353	346	1.00 (ref)	0.490589	0.987455	213	346	1.00 (ref)	0.577252	0.996458	140	346	1.00 (ref)	0.646903	0.999842
LRP2	rs12614394	AG	585	590	0.93 (0.80,1.09)			366	590	0.91 (0.76,1.09)			219	590	0.96 (0.78,1.19)			284	300	0.84 (0.67,1.06)			190	300	0.86 (0.67,1.10)			94	300	0.83 (0.60,1.14)			301	290	1.02 (0.82,1.27)			176	290	0.99 (0.76,1.27)			125	290	1.06 (0.79,1.42)
LRP2	rs12614394	GG	107	136	0.74 (0.56,0.97)			70	136	0.77 (0.56,1.06)			37	136	0.69 (0.46,1.02)			52	69	0.66 (0.45,0.98)			38	69	0.77 (0.49,1.19)			14	69	0.51 (0.28,0.96)			55	67	0.81 (0.55,1.19)			32	67	0.78 (0.50,1.24)			23	67	0.83 (0.49,1.39)
LRP2	rs12614394	Additive*	1403	1394	0.89 (0.79,1.00)	0.0432539	0.789971	890	1394	0.89 (0.78,1.02)	0.0905453	0.869629	513	1394	0.88 (0.75,1.04)	0.130977	0.96719	694	691	0.83 (0.70,0.98)	0.0247945	0.909014	469	691	0.87 (0.72,1.05)	0.135071	0.929981	225	691	0.77 (0.60,0.98)	0.0332671	0.872597	709	703	0.95 (0.80,1.11)	0.506504	0.988851	421	703	0.93 (0.77,1.12)	0.428773	0.974802	288	703	0.97 (0.78,1.20)	0.777923	0.999842
LRP2	rs12614394	Dominant (AG + GG vs. AA)	1403	1394	0.89 (0.77,1.04)	0.141353	0.854028	890	1394	0.89 (0.75,1.05)	0.162429	0.903	513	1394	0.91 (0.74,1.12)	0.365036	0.989444	694	691	0.81 (0.65,1.00)	0.0534818	0.909014	469	691	0.84 (0.66,1.07)	0.155075	0.929981	225	691	0.77 (0.56,1.05)	0.09382	0.895178	709	703	0.98 (0.79,1.21)	0.848066	0.999902	421	703	0.95 (0.74,1.21)	0.666314	0.999774	288	703	1.02 (0.77,1.35)	0.904188	0.999842
LRP2	rs12614394	Recessive (GG vs. AA + AG)	1403	1394	0.76 (0.58,0.99)	0.0446171	0.789971	890	1394	0.81 (0.59,1.09)	0.164314	0.903	513	1394	0.70 (0.48,1.03)	0.0684568	0.907995	694	691	0.72 (0.49,1.05)	0.0896425	0.909014	469	691	0.82 (0.54,1.26)	0.370042	0.968491	225	691	0.56 (0.31,1.03)	0.0625299	0.88112	709	703	0.80 (0.55,1.16)	0.238135	0.937992	421	703	0.79 (0.51,1.23)	0.297346	0.961331	288	703	0.81 (0.49,1.33)	0.400364	0.999842
LRP2	rs12988804	GG	761	734	1.00 (ref)	0.496792	0.962935	483	734	1.00 (ref)	0.43019	0.973409	278	734	1.00 (ref)	0.793054	0.998844	361	349	1.00 (ref)	0.784247	0.997326	244	349	1.00 (ref)	0.640019	0.99994	117	349	1.00 (ref)	0.900489	0.999988	400	385	1.00 (ref)	0.584223	0.988851	239	385	1.00 (ref)	0.636643	0.999774	161	385	1.00 (ref)	0.722614	0.999842
LRP2	rs12988804	GA	556	585	0.91 (0.78,1.07)			348	585	0.90 (0.76,1.08)			208	585	0.93 (0.75,1.15)			288	297	0.94 (0.76,1.18)			190	297	0.94 (0.73,1.20)			98	297	0.96 (0.70,1.32)			268	288	0.89 (0.72,1.11)			158	288	0.88 (0.68,1.14)			110	288	0.89 (0.66,1.19)
LRP2	rs12988804	AA	91	87	1.02 (0.74,1.39)			61	87	1.06 (0.75,1.51)			30	87	0.94 (0.61,1.47)			49	45	1.08 (0.69,1.67)			36	45	1.17 (0.72,1.90)			13	45	0.86 (0.44,1.68)			42	42	0.96 (0.61,1.51)			25	42	0.97 (0.57,1.64)			17	42	0.98 (0.54,1.79)
LRP2	rs12988804	Additive*	1408	1406	0.96 (0.85,1.08)	0.510747	0.967466	892	1406	0.96 (0.84,1.11)	0.610398	0.988026	516	1406	0.95 (0.80,1.12)	0.545444	0.998844	698	691	0.99 (0.83,1.18)	0.906412	0.999899	470	691	1.01 (0.83,1.22)	0.928144	0.99994	228	691	0.95 (0.73,1.22)	0.670015	0.999988	710	715	0.93 (0.78,1.11)	0.424593	0.98044	422	715	0.93 (0.76,1.14)	0.484939	0.982367	288	715	0.94 (0.74,1.18)	0.571214	0.999842
LRP2	rs12988804	Dominant (GA + AA vs. GG)	1408	1406	0.93 (0.80,1.08)	0.325196	0.931501	892	1406	0.92 (0.78,1.09)	0.352417	0.95956	516	1406	0.93 (0.76,1.14)	0.497704	0.998844	698	691	0.96 (0.78,1.19)	0.706384	0.990066	470	691	0.97 (0.76,1.23)	0.77444	0.99994	228	691	0.95 (0.70,1.29)	0.742208	0.999988	710	715	0.90 (0.73,1.11)	0.323236	0.95758	422	715	0.89 (0.70,1.14)	0.374037	0.970482	288	715	0.90 (0.68,1.19)	0.459953	0.999842
LRP2	rs12988804	Recessive (AA vs. GG + GA)	1408	1406	1.06 (0.78,1.44)	0.715737	0.991118	892	1406	1.11 (0.79,1.57)	0.536501	0.983839	516	1406	0.97 (0.63,1.50)	0.904654	0.998844	698	691	1.11 (0.72,1.70)	0.641424	0.988302	470	691	1.21 (0.76,1.93)	0.43033	0.978386	228	691	0.88 (0.46,1.69)	0.694833	0.999988	710	715	1.01 (0.65,1.57)	0.977724	0.999902	422	715	1.02 (0.61,1.71)	0.937756	0.999774	288	715	1.03 (0.57,1.86)	0.914807	0.999842
LRP2	rs13002827	AA	907	911	1.00 (ref)	0.258901	0.911963	575	911	1.00 (ref)	0.245242	0.926947	332	911	1.00 (ref)	0.701163	0.998844	453	442	1.00 (ref)	0.316728	0.932792	306	442	1.00 (ref)	0.606978	0.999853	147	442	1.00 (ref)	0.36841	0.985324	454	469	1.00 (ref)	0.486943	0.985759	269	469	1.00 (ref)	0.271461	0.959616	185	469	1.00 (ref)	0.783067	0.999842
LRP2	rs13002827	AG	468	448	1.05 (0.90,1.23)			297	448	1.05 (0.88,1.26)			171	448	1.06 (0.85,1.32)			229	228	0.98 (0.78,1.23)			151	228	0.97 (0.75,1.26)			78	228	1.02 (0.73,1.41)			239	220	1.12 (0.90,1.41)			146	220	1.15 (0.89,1.49)			93	220	1.09 (0.81,1.48)
LRP2	rs13002827	GG	40	54	0.73 (0.48,1.12)			24	54	0.68 (0.42,1.12)			16	54	0.85 (0.47,1.51)			20	30	0.64 (0.35,1.14)			15	30	0.72 (0.38,1.37)			5	30	0.50 (0.19,1.33)			20	24	0.86 (0.46,1.57)			9	24	0.64 (0.29,1.41)			11	24	1.20 (0.57,2.53)
LRP2	rs13002827	Additive*	1415	1413	0.98 (0.86,1.12)	0.749539	0.994047	896	1413	0.97 (0.83,1.13)	0.67533	0.993689	519	1413	1.01 (0.84,1.21)	0.925639	0.998844	702	700	0.91 (0.75,1.10)	0.325309	0.9361	472	700	0.92 (0.75,1.14)	0.461822	0.982998	230	700	0.90 (0.69,1.19)	0.470724	0.999988	713	713	1.05 (0.87,1.28)	0.594854	0.988851	424	713	1.03 (0.82,1.29)	0.801757	0.999774	289	713	1.09 (0.85,1.40)	0.484525	0.999842
LRP2	rs13002827	Dominant (AG + GG vs. AA)	1415	1413	1.02 (0.87,1.19)	0.836724	0.997345	896	1413	1.01 (0.85,1.21)	0.904496	0.998708	519	1413	1.04 (0.84,1.29)	0.719869	0.998844	702	700	0.94 (0.75,1.17)	0.578544	0.979827	472	700	0.94 (0.74,1.21)	0.638402	0.99994	230	700	0.96 (0.70,1.31)	0.782683	0.999988	713	713	1.10 (0.88,1.37)	0.402574	0.976318	424	713	1.10 (0.85,1.41)	0.470047	0.982367	289	713	1.10 (0.82,1.47)	0.512484	0.999842
LRP2	rs13002827	Recessive (GG vs. AA + AG)	1415	1413	0.72 (0.48,1.10)	0.126453	0.850398	896	1413	0.67 (0.41,1.10)	0.112557	0.869629	519	1413	0.83 (0.47,1.47)	0.519119	0.998844	702	700	0.64 (0.36,1.14)	0.131894	0.909014	472	700	0.73 (0.38,1.38)	0.329386	0.960671	230	700	0.50 (0.19,1.31)	0.158609	0.916908	713	713	0.82 (0.45,1.51)	0.526896	0.988851	424	713	0.61 (0.28,1.34)	0.218737	0.955119	289	713	1.16 (0.56,2.44)	0.685554	0.999842
LRP2	rs13389381	AA	1173	1167	1.00 (ref)	0.499372	0.963929	747	1167	1.00 (ref)	0.386192	0.9631	426	1167	1.00 (ref)	0.707042	0.998844	582	579	1.00 (ref)	0.937526	0.999899	388	579	1.00 (ref)	0.958821	0.99994	194	579	1.00 (ref)	0.684048	0.999988	591	588	1.00 (ref)	0.41678	0.980089	359	588	1.00 (ref)	0.128784	0.955119	232	588	1.00 (ref)	0.602331	0.999842
LRP2	rs13389381	AG	212	229	0.92 (0.75,1.13)			126	229	0.86 (0.68,1.10)			86	229	1.02 (0.78,1.35)			104	109	0.95 (0.70,1.27)			72	109	1.01 (0.73,1.41)			32	109	0.82 (0.53,1.27)			108	120	0.89 (0.67,1.19)			54	120	0.74 (0.52,1.05)			54	120	1.18 (0.82,1.69)
LRP2	rs13389381	GG	5	8	0.60 (0.19,1.87)			4	8	0.65 (0.19,2.20)			1	8	0.42 (0.05,3.42)			3	3	1.00 (0.19,5.22)			3	3	1.27 (0.24,6.64)			0	3	0.00 (0.00, Inf)			2	5	0.40 (0.08,2.09)			1	5	0.28 (0.03,2.46)			1	5	0.60 (0.07,5.36)
LRP2	rs13389381	Additive*	1390	1404	0.90 (0.74,1.09)	0.295217	0.928832	877	1404	0.85 (0.68,1.07)	0.171645	0.904331	513	1404	0.99 (0.76,1.29)	0.922186	0.998844	689	691	0.95 (0.72,1.26)	0.735101	0.990066	463	691	1.03 (0.75,1.40)	0.861102	0.99994	226	691	0.80 (0.52,1.24)	0.323516	0.970465	701	713	0.86 (0.65,1.13)	0.272498	0.949269	414	713	0.71 (0.51,0.99)	0.0461785	0.955119	287	713	1.12 (0.80,1.58)	0.504541	0.999842
LRP2	rs13389381	Dominant (AG + GG vs. AA)	1390	1404	0.91 (0.74,1.11)	0.350149	0.934537	877	1404	0.85 (0.67,1.08)	0.191424	0.915039	513	1404	1.01 (0.76,1.32)	0.964892	0.998844	689	691	0.95 (0.71,1.27)	0.723481	0.990066	463	691	1.02 (0.74,1.42)	0.897235	0.99994	226	691	0.81 (0.53,1.26)	0.353812	0.978903	701	713	0.87 (0.66,1.16)	0.347005	0.95758	414	713	0.72 (0.51,1.02)	0.0619917	0.955119	287	713	1.16 (0.81,1.66)	0.427001	0.999842
LRP2	rs13389381	Recessive (GG vs. AA + AG)	1390	1404	0.61 (0.20,1.90)	0.395153	0.94466	877	1404	0.67 (0.20,2.25)	0.514325	0.983642	513	1404	0.42 (0.05,3.40)	0.413693	0.992955	689	691	1.01 (0.19,5.26)	0.993699	0.999899	463	691	1.26 (0.24,6.62)	0.781395	0.99994	226	691	0.00 (0.00, Inf)	0.985928	0.999988	701	713	0.41 (0.08,2.13)	0.286547	0.955555	414	713	0.30 (0.03,2.61)	0.274656	0.959616	287	713	0.58 (0.06,5.16)	0.623791	0.999842
LRP2	rs13397109	GG	1267	1259	1.00 (ref)	0.616435	0.985357	794	1259	1.00 (ref)	0.643566	0.99102	473	1259	1.00 (ref)	0.364785	0.989444	632	628	1.00 (ref)	0.768819	0.994132	425	628	1.00 (ref)	0.647072	0.99994	207	628	1.00 (ref)	0.944837	0.999988	635	631	1.00 (ref)	0.796817	0.999902	369	631	1.00 (ref)	0.740332	0.999774	266	631	1.00 (ref)	0.236879	0.999842
LRP2	rs13397109	GC	142	151	0.94 ( 0.74, 1.20)			99	151	1.04 ( 0.80, 1.37)			43	151	0.78 ( 0.54, 1.11)			64	69	0.93 ( 0.65, 1.33)			44	69	0.94 ( 0.63, 1.41)			20	69	0.91 (0.54,1.56)			78	82	0.96 ( 0.69, 1.33)			55	82	1.15 ( 0.79, 1.66)			23	82	0.68 ( 0.42, 1.12)
LRP2	rs13397109	CC	4	2	2.07 ( 0.38,11.38)			3	2	2.27 ( 0.38,13.72)			1	2	1.45 ( 0.13,16.54)			2	1	2.07 ( 0.19,23.06)			2	1	2.95 ( 0.26,32.88)			0	1	0.00 (0.00, Inf)			2	1	2.13 ( 0.19,23.94)			1	1	1.53 ( 0.09,24.80)			1	1	2.85 ( 0.16,49.65)
LRP2	rs13397109	Additive*	1413	1412	0.97 (0.77,1.23)	0.802366	0.997086	896	1412	1.08 (0.83,1.39)	0.585034	0.98421	517	1412	0.80 (0.56,1.13)	0.205056	0.975328	698	698	0.96 (0.68,1.36)	0.829648	0.999899	471	698	1.00 (0.68,1.46)	0.999028	0.999986	227	698	0.89 (0.53,1.51)	0.665477	0.999988	715	714	0.98 (0.71,1.36)	0.922715	0.999902	425	714	1.15 (0.80,1.65)	0.442032	0.980057	290	714	0.74 (0.46,1.18)	0.202557	0.999842
LRP2	rs13397109	Dominant (GC + CC vs. GG)	1413	1412	0.95 (0.75,1.21)	0.698672	0.988645	896	1412	1.06 (0.81,1.39)	0.669828	0.993689	517	1412	0.78 (0.55,1.12)	0.181005	0.970806	698	698	0.94 (0.66,1.35)	0.75015	0.990508	471	698	0.97 (0.65,1.44)	0.875389	0.99994	227	698	0.90 (0.53,1.53)	0.700297	0.999988	715	714	0.97 (0.70,1.35)	0.848686	0.999902	425	714	1.15 (0.80,1.66)	0.453706	0.98117	290	714	0.70 (0.43,1.14)	0.156518	0.999842
LRP2	rs13397109	Recessive (CC vs. GG + GC)	1413	1412	2.08 ( 0.38,11.46)	0.398581	0.946202	896	1412	2.26 ( 0.37,13.65)	0.375184	0.962683	517	1412	1.50 ( 0.13,17.04)	0.745615	0.998844	698	698	2.09 ( 0.19,23.22)	0.549354	0.979827	471	698	2.96 ( 0.27,33.06)	0.377688	0.969937	227	698	0.00 (0.00, Inf)	0.992206	0.999988	715	714	2.14 ( 0.19,24.10)	0.536438	0.988851	425	714	1.49 ( 0.09,24.25)	0.778254	0.999774	290	714	3.06 ( 0.18,52.84)	0.442534	0.999842
LRP2	rs16856558	GG	1369	1375	1.00 (ref)	0.963122	0.999932	864	1375	1.00 (ref)	0.998391	0.999929	505	1375	1.00 (ref)	0.637635	0.998844	683	681	1.00 (ref)	0.994791	0.999899	460	681	1.00 (ref)	0.974247	0.99994	223	681	1.00 (ref)	0.87032	0.999988	686	694	1.00 (ref)	0.94981	0.999902	404	694	1.00 (ref)	0.978119	0.999774	282	694	1.00 (ref)	0.395038	0.999842
LRP2	rs16856558	GA	37	39	0.94 ( 5.900000e-01, 1.490000e+00)			24	39	1.00 ( 5.900000e-01, 1.690000e+00)			13	39	0.86 (0.45,1.63)			16	16	0.97 ( 4.800000e-01, 1.970000e+00)			10	16	0.91 ( 4.000000e-01, 2.060000e+00)			6	16	1.08 (0.41,2.86)			21	23	0.91 ( 4.900000e-01, 1.660000e+00)			14	23	1.07 ( 5.40000e-01, 2.14000e+00)			7	23	0.69 (0.29,1.63)
LRP2	rs16856558	AA	2	0	268657.44 ( 0.000000e+00,6.849675e+200)			2	0	400821.33 ( 0.000000e+00,1.723719e+200)			0	0	- (-,-)			1	0	241874.49 ( 0.000000e+00,6.399506e+281)			1	0	289284.64 ( 0.000000e+00,7.654204e+281)			0	0	- (-,-)			1	0	285924.75 ( 0.000000e+00,7.562011e+281)			1	0	581073.93 ( 0.00000e+00,1.53689e+282)			0	0	- (-,-)
LRP2	rs16856558	Additive*	1408	1414	1.04 (0.67,1.60)	0.870643	0.997345	890	1414	1.15 (0.71,1.87)	0.566873	0.983935	518	1414	0.86 (0.45,1.63)	0.637635	0.998844	700	697	1.07 (0.55,2.10)	0.841772	0.999899	471	697	1.06 (0.50,2.24)	0.879915	0.99994	229	697	1.08 (0.41,2.86)	0.87032	0.999988	708	717	0.99 (0.56,1.78)	0.985837	0.999902	419	717	1.23 (0.65,2.34)	0.527063	0.99144	289	717	0.69 (0.29,1.63)	0.395038	0.999842
LRP2	rs16856558	Dominant (GA + AA vs. GG)	1408	1414	0.99 (0.63,1.55)	0.958411	0.999932	890	1414	1.08 (0.65,1.80)	0.764669	0.993689	518	1414	0.86 (0.45,1.63)	0.637635	0.998844	700	697	1.02 (0.51,2.05)	0.959599	0.999899	471	697	0.99 (0.45,2.18)	0.971852	0.99994	229	697	1.08 (0.41,2.86)	0.87032	0.999988	708	717	0.95 (0.52,1.73)	0.865323	0.999902	419	717	1.16 (0.59,2.27)	0.668793	0.999774	289	717	0.69 (0.29,1.63)	0.395038	0.999842
LRP2	rs16856558	Recessive (AA vs. GG + GA)	1408	1414	269262.47 ( 0.000000e+00,6.869508e+200)	0.956564	0.999932	890	1414	400804.78 ( 0.000000e+00,1.724132e+200)	0.955006	0.998708			- (-,-)	-		700	697	242568.83 ( 0.000000e+00,6.417859e+281)	0.969543	0.999899	471	697	290521.56 ( 0.000000e+00,7.686924e+281)	0.969101	0.99994			- (-,-)	-		708	717	286974.59 ( 0.000000e+00,7.589774e+281)	0.969131	0.999902	419	717	580003.89 ( 0.000000e+00,1.534059e+282)	0.967403	0.999774			- (-,-)	-
LRP2	rs16856748	GG	1084	1072	1.00 (ref)	0.866335	0.997345	685	1072	1.00 (ref)	0.811255	0.993689	399	1072	1.00 (ref)	0.75745	0.998844	531	530	1.00 (ref)	0.851724	0.999899	357	530	1.00 (ref)	0.998548	0.999986	174	530	1.00 (ref)	0.469156	0.999988	553	542	1.00 (ref)	0.578406	0.988851	328	542	1.00 (ref)	0.598881	0.999597	225	542	1.00 (ref)	0.896646	0.999842
LRP2	rs16856748	GA	303	313	0.95 (0.80,1.14)			190	313	0.94 (0.76,1.15)			113	313	0.99 (0.78,1.27)			159	153	1.03 (0.80,1.33)			106	153	1.01 (0.76,1.34)			53	153	1.12 (0.78,1.62)			144	160	0.88 (0.68,1.13)			84	160	0.87 (0.64,1.17)			60	160	0.92 (0.66,1.30)
LRP2	rs16856748	AA	19	20	0.94 (0.50,1.78)			14	20	1.07 (0.53,2.15)			5	20	0.68 (0.25,1.85)			8	10	0.79 (0.31,2.03)			7	10	1.00 (0.37,2.68)			1	10	0.33 (0.04,2.65)			11	10	1.10 (0.46,2.63)			7	10	1.19 (0.45,3.20)			4	10	0.98 (0.30,3.21)
LRP2	rs16856748	Additive*	1406	1405	0.96 (0.82,1.12)	0.597133	0.982573	889	1405	0.96 (0.80,1.15)	0.669251	0.993689	517	1405	0.96 (0.77,1.20)	0.707384	0.998844	698	693	1.00 (0.79,1.26)	0.998418	0.999899	470	693	1.01 (0.78,1.30)	0.966331	0.99994	228	693	1.02 (0.72,1.42)	0.930915	0.999988	708	712	0.92 (0.73,1.15)	0.444914	0.983583	419	712	0.92 (0.71,1.20)	0.531335	0.993641	289	712	0.94 (0.69,1.27)	0.674753	0.999842
LRP2	rs16856748	Dominant (GA + AA vs. GG)	1406	1405	0.95 (0.80,1.14)	0.593547	0.982573	889	1405	0.95 (0.77,1.16)	0.591752	0.98421	517	1405	0.97 (0.76,1.24)	0.835172	0.998844	698	693	1.02 (0.79,1.31)	0.892916	0.999899	470	693	1.01 (0.76,1.33)	0.960676	0.99994	228	693	1.07 (0.75,1.54)	0.703663	0.999988	708	712	0.89 (0.69,1.14)	0.357514	0.961822	419	712	0.89 (0.66,1.19)	0.419444	0.974802	289	712	0.93 (0.66,1.29)	0.64742	0.999842
LRP2	rs16856748	Recessive (AA vs. GG + GA)	1406	1405	0.95 (0.50,1.79)	0.872821	0.997345	889	1405	1.09 (0.54,2.18)	0.815669	0.993689	517	1405	0.69 (0.25,1.85)	0.457175	0.995647	698	693	0.78 (0.30,2.01)	0.608557	0.982828	470	693	0.99 (0.37,2.67)	0.991418	0.99994	228	693	0.32 (0.04,2.57)	0.285863	0.969211	708	712	1.13 (0.47,2.69)	0.785909	0.999902	419	712	1.23 (0.46,3.28)	0.68632	0.999774	289	712	0.99 (0.30,3.26)	0.993381	0.999842
LRP2	rs16856802	AA	1299	1294	1.00 (ref)	0.752636	0.994047	814	1294	1.00 (ref)	0.813853	0.993689	485	1294	1.00 (ref)	0.403607	0.992858	641	652	1.00 (ref)	0.390591	0.952832	427	652	1.00 (ref)	0.190776	0.929981	214	652	1.00 (ref)	0.996725	0.999988	658	642	1.00 (ref)	0.237506	0.937992	387	642	1.00 (ref)	0.722446	0.999774	271	642	1.00 (ref)	0.180249	0.999842
LRP2	rs16856802	AC	114	118	0.96 (0.73,1.26)			80	118	1.10 (0.81,1.49)			34	118	0.76 (0.51,1.13)			60	47	1.30 (0.87,1.94)			44	47	1.50 (0.97,2.32)			16	47	1.02 (0.56,1.87)			54	71	0.74 (0.51,1.07)			36	71	0.84 (0.55,1.29)			18	71	0.60 (0.35,1.03)
LRP2	rs16856802	CC	3	5	0.60 (0.14,2.52)			3	5	0.89 (0.21,3.77)			0	5	0.00 (0.00, Inf)			2	3	0.67 (0.11,4.04)			2	3	0.98 (0.16,5.96)			0	3	0.00 (0.00, Inf)			1	2	0.46 (0.04,5.18)			1	2	0.76 (0.07,8.62)			0	2	0.00 (0.00, Inf)
LRP2	rs16856802	Additive*	1416	1417	0.94 (0.73,1.21)	0.605874	0.984499	897	1417	1.08 (0.81,1.42)	0.60933	0.987088	519	1417	0.72 (0.49,1.06)	0.091787	0.935172	703	702	1.21 (0.84,1.74)	0.317447	0.932792	473	702	1.39 (0.93,2.06)	0.105912	0.929981	230	702	0.90 (0.51,1.59)	0.727201	0.999988	713	715	0.74 (0.51,1.05)	0.0902951	0.924286	424	715	0.85 (0.57,1.27)	0.421206	0.974802	289	715	0.58 (0.34,0.99)	0.0442463	0.999842
LRP2	rs16856802	Dominant (AC + CC vs. AA)	1416	1417	0.95 (0.73,1.23)	0.683493	0.987845	897	1417	1.09 (0.81,1.46)	0.564266	0.983839	519	1417	0.73 (0.49,1.09)	0.124063	0.961866	703	702	1.26 (0.85,1.87)	0.242299	0.923285	473	702	1.47 (0.96,2.25)	0.0781908	0.929981	230	702	0.96 (0.53,1.74)	0.887824	0.999988	713	715	0.73 (0.51,1.06)	0.0974914	0.931579	424	715	0.84 (0.55,1.28)	0.422219	0.974802	289	715	0.58 (0.34,1.00)	0.050954	0.999842
LRP2	rs16856802	Recessive (CC vs. AA + AC)	1416	1417	0.60 (0.14,2.52)	0.486009	0.960557	897	1417	0.89 (0.21,3.74)	0.868384	0.996814	519	1417	0.00 (0.00, Inf)	0.982262	0.998844	703	702	0.65 (0.11,3.97)	0.645272	0.988302	473	702	0.95 (0.16,5.81)	0.957309	0.99994	230	702	0.00 (0.00, Inf)	0.986103	0.999988	713	715	0.47 (0.04,5.28)	0.542375	0.988851	424	715	0.77 (0.07,8.74)	0.836575	0.999774	289	715	0.00 (0.00, Inf)	0.973479	0.999842
LRP2	rs2024481	AA	343	381	1.00 (ref)	0.211252	0.881847	219	381	1.00 (ref)	0.194331	0.915039	124	381	1.00 (ref)	0.478695	0.998844	174	176	1.00 (ref)	0.670052	0.988302	117	176	1.00 (ref)	0.593275	0.999222	57	176	1.00 (ref)	0.977537	0.999988	169	205	1.00 (ref)	0.108624	0.931579	102	205	1.00 (ref)	0.235625	0.957034	67	205	1.00 (ref)	0.249067	0.999842
LRP2	rs2024481	AC	713	709	1.12 (0.94,1.34)			443	709	1.09 (0.88,1.33)			270	709	1.16 (0.91,1.49)			361	373	0.98 (0.75,1.26)			241	373	0.98 (0.73,1.30)			120	373	0.99 (0.68,1.43)			352	336	1.28 (0.99,1.65)			202	336	1.21 (0.90,1.63)			150	336	1.33 (0.95,1.87)
LRP2	rs2024481	CC	348	322	1.21 (0.98,1.49)			226	322	1.24 (0.98,1.58)			122	322	1.14 (0.85,1.54)			165	151	1.10 (0.81,1.50)			114	151	1.14 (0.81,1.60)			51	151	1.03 (0.66,1.61)			183	171	1.31 (0.98,1.76)			112	171	1.33 (0.95,1.88)			71	171	1.26 (0.85,1.88)
LRP2	rs2024481	Additive*	1404	1412	1.10 (0.99,1.22)	0.0811079	0.822017	888	1412	1.12 (0.99,1.26)	0.0752249	0.869629	516	1412	1.07 (0.93,1.24)	0.357186	0.989444	700	700	1.05 (0.90,1.22)	0.553013	0.979827	472	700	1.06 (0.90,1.27)	0.477075	0.982998	228	700	1.01 (0.81,1.27)	0.897921	0.999988	704	712	1.15 (0.99,1.33)	0.0682165	0.900101	416	712	1.15 (0.97,1.37)	0.0969606	0.955119	288	712	1.12 (0.92,1.37)	0.242179	0.999842
LRP2	rs2024481	Dominant (AC + CC vs. AA)	1404	1412	1.15 (0.97,1.36)	0.114509	0.846158	888	1412	1.13 (0.93,1.38)	0.203643	0.915393	516	1412	1.16 (0.91,1.47)	0.227335	0.982684	700	700	1.01 (0.79,1.29)	0.923395	0.999899	472	700	1.02 (0.78,1.35)	0.875774	0.99994	228	700	1.00 (0.70,1.43)	0.994957	0.999988	704	712	1.29 (1.02,1.64)	0.0356848	0.886015	416	712	1.25 (0.95,1.66)	0.114174	0.955119	288	712	1.31 (0.95,1.81)	0.101927	0.999842
LRP2	rs2024481	Recessive (CC vs. AA + AC)	1404	1412	1.12 (0.94,1.33)	0.207157	0.88177	888	1412	1.18 (0.97,1.44)	0.101606	0.869629	516	1412	1.03 (0.81,1.32)	0.785502	0.998844	700	700	1.12 (0.87,1.44)	0.381268	0.951891	472	700	1.16 (0.87,1.53)	0.313156	0.953768	228	700	1.04 (0.72,1.50)	0.837542	0.999988	704	712	1.11 (0.87,1.42)	0.381309	0.972691	416	712	1.18 (0.89,1.56)	0.253737	0.957817	288	712	1.04 (0.75,1.44)	0.803932	0.999842
LRP2	rs2052297	GG	371	392	1.00 (ref)	0.330344	0.931501	224	392	1.00 (ref)	0.495708	0.982655	147	392	1.00 (ref)	0.213385	0.975719	190	183	1.00 (ref)	0.77025	0.994132	122	183	1.00 (ref)	0.780725	0.99994	68	183	1.00 (ref)	0.390486	0.993582	181	209	1.00 (ref)	0.046166	0.896763	102	209	1.00 (ref)	0.059538	0.955119	79	209	1.00 (ref)	0.261408	0.999842
LRP2	rs2052297	GA	677	652	1.10 (0.92,1.32)			423	652	1.13 (0.92,1.39)			254	652	1.05 (0.83,1.34)			320	336	0.91 (0.71,1.18)			209	336	0.92 (0.69,1.24)			111	336	0.89 (0.62,1.28)			357	316	1.31 (1.02,1.69)			214	316	1.39 (1.03,1.87)			143	316	1.21 (0.87,1.69)
LRP2	rs2052297	AA	277	303	0.96 (0.77,1.20)			186	303	1.05 (0.82,1.35)			91	303	0.82 (0.60,1.11)			140	146	0.92 (0.67,1.26)			103	146	1.02 (0.72,1.45)			37	146	0.72 (0.45,1.15)			137	157	1.00 (0.73,1.36)			83	157	1.07 (0.74,1.53)			54	157	0.91 (0.60,1.38)
LRP2	rs2052297	Additive*	1325	1347	0.99 (0.89,1.10)	0.830726	0.997345	833	1347	1.03 (0.91,1.16)	0.642785	0.99102	492	1347	0.92 (0.79,1.07)	0.274349	0.989444	650	665	0.95 (0.82,1.12)	0.559842	0.979827	434	665	1.01 (0.84,1.20)	0.946876	0.99994	216	665	0.85 (0.68,1.07)	0.1775	0.920521	675	682	1.02 (0.88,1.19)	0.803724	0.999902	399	682	1.05 (0.88,1.25)	0.588362	0.99819	276	682	0.98 (0.80,1.19)	0.817775	0.999842
LRP2	rs2052297	Dominant (GA + AA vs. GG)	1325	1347	1.06 (0.89,1.25)	0.525975	0.973727	833	1347	1.10 (0.91,1.34)	0.321598	0.949853	492	1347	0.98 (0.78,1.23)	0.866811	0.998844	650	665	0.91 (0.72,1.17)	0.470457	0.97088	434	665	0.95 (0.72,1.26)	0.737249	0.99994	216	665	0.84 (0.60,1.18)	0.322293	0.970465	675	682	1.21 (0.95,1.53)	0.117379	0.931579	399	682	1.28 (0.97,1.70)	0.0840579	0.955119	276	682	1.12 (0.82,1.52)	0.494637	0.999842
LRP2	rs2052297	Recessive (AA vs. GG + GA)	1325	1347	0.90 (0.75,1.09)	0.288379	0.924354	833	1347	0.97 (0.79,1.20)	0.780021	0.993689	492	1347	0.79 (0.61,1.04)	0.0882135	0.925573	650	665	0.97 (0.74,1.27)	0.837612	0.999899	434	665	1.07 (0.80,1.44)	0.637134	0.99994	216	665	0.78 (0.52,1.17)	0.224302	0.945018	675	682	0.84 (0.65,1.09)	0.193892	0.937992	399	682	0.86 (0.64,1.17)	0.339596	0.967711	276	682	0.81 (0.57,1.16)	0.244729	0.999842
LRP2	rs2075252	GG	786	791	1.00 (ref)	0.346178	0.932041	500	791	1.00 (ref)	0.299599	0.948394	286	791	1.00 (ref)	0.723813	0.998844	394	394	1.00 (ref)	0.415507	0.95738	264	394	1.00 (ref)	0.299968	0.947331	130	394	1.00 (ref)	0.936809	0.999988	392	397	1.00 (ref)	0.720566	0.999902	236	397	1.00 (ref)	0.818832	0.999774	156	397	1.00 (ref)	0.761574	0.999842
LRP2	rs2075252	GA	518	532	0.98 (0.84,1.15)			325	532	0.99 (0.83,1.18)			193	532	0.98 (0.79,1.22)			251	265	0.95 (0.76,1.19)			167	265	0.96 (0.74,1.23)			84	265	0.95 (0.68,1.31)			267	267	1.02 (0.82,1.27)			158	267	1.01 (0.78,1.31)			109	267	1.02 (0.76,1.37)
LRP2	rs2075252	AA	100	81	1.24 (0.91,1.70)			65	81	1.30 (0.92,1.84)			35	81	1.17 (0.76,1.79)			49	38	1.30 (0.83,2.03)			35	38	1.42 (0.87,2.33)			14	38	1.03 (0.53,1.99)			51	43	1.20 (0.78,1.84)			30	43	1.17 (0.71,1.93)			21	43	1.24 (0.70,2.17)
LRP2	rs2075252	Additive*	1404	1404	1.05 (0.93,1.18)	0.447645	0.953625	890	1404	1.06 (0.93,1.22)	0.373407	0.962683	514	1404	1.03 (0.87,1.22)	0.737512	0.998844	694	697	1.04 (0.87,1.24)	0.651758	0.988302	466	697	1.07 (0.88,1.30)	0.48542	0.982998	228	697	0.98 (0.76,1.27)	0.874574	0.999988	710	707	1.06 (0.89,1.25)	0.526364	0.988851	424	707	1.05 (0.86,1.28)	0.63769	0.999774	286	707	1.07 (0.85,1.34)	0.561845	0.999842
LRP2	rs2075252	Dominant (GA + AA vs. GG)	1404	1404	1.02 (0.88,1.18)	0.821765	0.997345	890	1404	1.03 (0.87,1.22)	0.735962	0.993689	514	1404	1.00 (0.82,1.23)	0.973224	0.998844	694	697	0.99 (0.80,1.23)	0.953643	0.999899	466	697	1.01 (0.80,1.29)	0.907906	0.99994	228	697	0.96 (0.70,1.31)	0.788112	0.999988	710	707	1.04 (0.84,1.29)	0.69641	0.999902	424	707	1.03 (0.81,1.32)	0.784382	0.999774	286	707	1.05 (0.80,1.39)	0.7177	0.999842
LRP2	rs2075252	Recessive (AA vs. GG + GA)	1404	1404	1.25 (0.92,1.70)	0.149473	0.860289	890	1404	1.31 (0.93,1.84)	0.121712	0.869629	514	1404	1.18 (0.78,1.79)	0.43534	0.993008	694	697	1.32 (0.85,2.06)	0.211698	0.923285	466	697	1.45 (0.90,2.34)	0.130235	0.929981	228	697	1.05 (0.55,2.01)	0.873318	0.999988	710	707	1.19 (0.78,1.81)	0.427523	0.98044	424	707	1.17 (0.72,1.90)	0.531646	0.993964	286	707	1.22 (0.71,2.12)	0.470841	0.999842
LRP2	rs2111187	GG	729	685	1.00 (ref)	0.253593	0.909245	470	685	1.00 (ref)	0.227374	0.923716	259	685	1.00 (ref)	0.801617	0.998844	385	340	1.00 (ref)	0.04729	0.909014	260	340	1.00 (ref)	0.087677	0.929981	125	340	1.00 (ref)	0.267352	0.964649	344	345	1.00 (ref)	0.984283	0.999902	210	345	1.00 (ref)	0.820901	0.999774	134	345	1.00 (ref)	0.687923	0.999842
LRP2	rs2111187	GA	547	586	0.88 (0.75,1.02)			341	586	0.86 (0.72,1.02)			206	586	0.93 (0.75,1.16)			251	292	0.75 (0.60,0.94)			168	292	0.75 (0.59,0.97)			83	292	0.77 (0.55,1.07)			296	294	1.01 (0.81,1.27)			173	294	0.97 (0.75,1.26)			123	294	1.10 (0.82,1.48)
LRP2	rs2111187	AA	139	140	0.93 (0.72,1.21)			85	140	0.91 (0.67,1.22)			54	140	1.00 (0.70,1.41)			65	65	0.89 (0.61,1.30)			44	65	0.94 (0.62,1.43)			21	65	0.79 (0.46,1.36)			74	75	0.98 (0.69,1.41)			41	75	0.87 (0.57,1.33)			33	75	1.19 (0.75,1.89)
LRP2	rs2111187	Additive*	1415	1411	0.93 (0.83,1.04)	0.216266	0.88464	896	1411	0.91 (0.80,1.04)	0.169619	0.903	519	1411	0.97 (0.84,1.14)	0.737593	0.998844	701	697	0.87 (0.74,1.02)	0.079238	0.909014	472	697	0.88 (0.73,1.05)	0.162471	0.929981	229	697	0.84 (0.66,1.07)	0.150665	0.915905	714	714	1.00 (0.86,1.17)	0.999902	0.999902	424	714	0.95 (0.79,1.14)	0.572917	0.996458	290	714	1.09 (0.89,1.35)	0.388449	0.999842
LRP2	rs2111187	Dominant (GA + AA vs. GG)	1415	1411	0.89 (0.76,1.03)	0.112453	0.845835	896	1411	0.87 (0.73,1.02)	0.0923502	0.869629	519	1411	0.94 (0.77,1.16)	0.583098	0.998844	701	697	0.78 (0.63,0.96)	0.0203043	0.909014	472	697	0.79 (0.62,1.00)	0.0475298	0.929981	229	697	0.77 (0.57,1.05)	0.104717	0.899359	714	714	1.01 (0.82,1.24)	0.938812	0.999902	424	714	0.95 (0.75,1.21)	0.696041	0.999774	290	714	1.12 (0.85,1.48)	0.420336	0.999842
LRP2	rs2111187	Recessive (AA vs. GG + GA)	1415	1411	0.99 (0.77,1.27)	0.934166	0.999932	896	1411	0.97 (0.73,1.29)	0.829191	0.993689	519	1411	1.03 (0.74,1.44)	0.8641	0.998844	701	697	1.00 (0.70,1.45)	0.980022	0.999899	472	697	1.06 (0.70,1.59)	0.792286	0.99994	229	697	0.88 (0.52,1.49)	0.635912	0.999988	714	714	0.98 (0.69,1.38)	0.899732	0.999902	424	714	0.88 (0.59,1.33)	0.552841	0.996069	290	714	1.14 (0.73,1.77)	0.572521	0.999842
LRP2	rs2161039	GG	419	445	1.00 (ref)	0.539117	0.975177	271	445	1.00 (ref)	0.713638	0.993689	148	445	1.00 (ref)	0.430454	0.993008	221	217	1.00 (ref)	0.684767	0.98974	150	217	1.00 (ref)	0.588564	0.998577	71	217	1.00 (ref)	0.970696	0.999988	198	228	1.00 (ref)	0.0970858	0.931579	121	228	1.00 (ref)	0.0846995	0.955119	77	228	1.00 (ref)	0.269075	0.999842
LRP2	rs2161039	GA	690	664	1.10 (0.93,1.31)			436	664	1.07 (0.88,1.30)			254	664	1.16 (0.92,1.47)			320	334	0.94 (0.73,1.19)			212	334	0.90 (0.69,1.19)			108	334	1.01 (0.71,1.43)			370	330	1.29 (1.01,1.64)			224	330	1.28 (0.96,1.69)			146	330	1.30 (0.94,1.81)
LRP2	rs2161039	AA	288	289	1.06 (0.86,1.31)			177	289	1.00 (0.78,1.27)			111	289	1.15 (0.86,1.55)			152	142	1.05 (0.78,1.42)			104	142	1.05 (0.75,1.46)			48	142	1.05 (0.68,1.62)			136	147	1.06 (0.78,1.44)			73	147	0.93 (0.65,1.33)			63	147	1.26 (0.84,1.87)
LRP2	rs2161039	Additive*	1397	1398	1.04 (0.93,1.15)	0.508016	0.967253	884	1398	1.01 (0.89,1.13)	0.913118	0.998708	513	1398	1.08 (0.94,1.25)	0.283264	0.989444	693	693	1.02 (0.88,1.18)	0.816519	0.999486	466	693	1.01 (0.86,1.19)	0.900637	0.99994	227	693	1.02 (0.83,1.27)	0.830883	0.999988	704	705	1.05 (0.91,1.22)	0.497321	0.987636	418	705	1.00 (0.84,1.18)	0.959375	0.999774	286	705	1.13 (0.93,1.38)	0.214115	0.999842
LRP2	rs2161039	Dominant (GA + AA vs. GG)	1397	1398	1.09 (0.93,1.28)	0.299892	0.931166	884	1398	1.05 (0.87,1.26)	0.599656	0.98421	513	1398	1.16 (0.93,1.45)	0.194441	0.973771	693	693	0.97 (0.77,1.22)	0.804972	0.998947	466	693	0.95 (0.73,1.22)	0.664052	0.99994	227	693	1.02 (0.73,1.42)	0.904933	0.999988	704	705	1.22 (0.97,1.53)	0.0937716	0.929424	418	705	1.17 (0.89,1.52)	0.253809	0.957817	286	705	1.29 (0.95,1.76)	0.108102	0.999842
LRP2	rs2161039	Recessive (AA vs. GG + GA)	1397	1398	1.00 (0.83,1.20)	0.98199	0.999932	884	1398	0.96 (0.77,1.18)	0.68006	0.993689	513	1398	1.05 (0.82,1.35)	0.684927	0.998844	693	693	1.10 (0.85,1.42)	0.488846	0.972382	466	693	1.11 (0.83,1.49)	0.473093	0.982998	227	693	1.05 (0.72,1.53)	0.809514	0.999988	704	705	0.91 (0.70,1.18)	0.462551	0.985577	418	705	0.80 (0.58,1.09)	0.156646	0.955119	286	705	1.06 (0.76,1.49)	0.724266	0.999842
LRP2	rs2228171	GG	770	765	1.00 (ref)	0.817525	0.997345	495	765	1.00 (ref)	0.980265	0.998708	275	765	1.00 (ref)	0.403201	0.992858	396	385	1.00 (ref)	0.196126	0.923285	271	385	1.00 (ref)	0.354705	0.967897	125	385	1.00 (ref)	0.334728	0.97622	374	380	1.00 (ref)	0.704399	0.999902	224	380	1.00 (ref)	0.287962	0.960035	150	380	1.00 (ref)	0.879908	0.999842
LRP2	rs2228171	GA	531	543	0.97 (0.83,1.14)			339	543	1.00 (0.83,1.19)			192	543	0.94 (0.76,1.18)			249	273	0.88 (0.71,1.11)			168	273	0.89 (0.69,1.15)			81	273	0.88 (0.64,1.23)			282	270	1.07 (0.85,1.33)			171	270	1.11 (0.86,1.44)			111	270	1.01 (0.75,1.36)
LRP2	rs2228171	AA	112	104	1.07 (0.80,1.42)			63	104	0.97 (0.69,1.35)			49	104	1.23 (0.85,1.78)			56	42	1.30 (0.84,1.99)			36	42	1.25 (0.78,2.02)			20	42	1.37 (0.77,2.46)			56	62	0.91 (0.62,1.35)			27	62	0.76 (0.46,1.23)			29	62	1.13 (0.69,1.85)
LRP2	rs2228171	Additive*	1413	1412	1.01 (0.89,1.13)	0.924759	0.999932	897	1412	0.99 (0.86,1.13)	0.878283	0.997287	516	1412	1.04 (0.88,1.22)	0.641572	0.998844	701	700	1.01 (0.85,1.20)	0.888461	0.999899	475	700	1.01 (0.83,1.22)	0.951694	0.99994	226	700	1.03 (0.81,1.32)	0.792545	0.999988	712	712	1.00 (0.85,1.18)	0.997766	0.999902	422	712	0.97 (0.80,1.18)	0.762854	0.999774	290	712	1.05 (0.85,1.29)	0.681033	0.999842
LRP2	rs2228171	Dominant (GA + AA vs. GG)	1413	1412	0.99 (0.85,1.15)	0.867997	0.997345	897	1412	0.99 (0.84,1.18)	0.928435	0.998708	516	1412	0.99 (0.81,1.22)	0.926154	0.998844	701	700	0.94 (0.76,1.16)	0.561755	0.979827	475	700	0.94 (0.74,1.20)	0.614183	0.99994	226	700	0.95 (0.70,1.29)	0.739208	0.999988	712	712	1.04 (0.84,1.28)	0.728561	0.999902	422	712	1.05 (0.82,1.34)	0.72437	0.999774	290	712	1.04 (0.78,1.37)	0.803514	0.999842
LRP2	rs2228171	Recessive (AA vs. GG + GA)	1413	1412	1.08 (0.82,1.43)	0.594705	0.982573	897	1412	0.97 (0.70,1.34)	0.843776	0.994732	516	1412	1.26 (0.88,1.81)	0.211599	0.975603	701	700	1.36 (0.90,2.07)	0.145739	0.909014	475	700	1.31 (0.82,2.10)	0.252739	0.929981	226	700	1.45 (0.82,2.55)	0.200155	0.929039	712	712	0.89 (0.61,1.30)	0.538377	0.988851	422	712	0.72 (0.45,1.16)	0.176511	0.955119	290	712	1.13 (0.70,1.81)	0.618941	0.999842
LRP2	rs2229266	GG	740	803	1.00 (ref)	0.0674341	0.817503	451	803	1.00 (ref)	0.0086483	0.688799	289	803	1.00 (ref)	0.257293	0.989444	382	388	1.00 (ref)	0.884072	0.999899	255	388	1.00 (ref)	0.720992	0.99994	127	388	1.00 (ref)	0.957168	0.999988	358	415	1.00 (ref)	0.0101147	0.749637	196	415	1.00 (ref)	0.000541908	0.496536	162	415	1.00 (ref)	0.132032	0.999842
LRP2	rs2229266	GA	549	497	1.20 (1.02,1.40)			352	497	1.27 (1.06,1.52)			197	497	1.10 (0.88,1.36)			255	254	1.02 (0.81,1.28)			170	254	1.03 (0.80,1.33)			85	254	0.99 (0.72,1.37)			294	243	1.41 (1.13,1.76)			182	243	1.59 (1.23,2.06)			112	243	1.17 (0.87,1.57)
LRP2	rs2229266	AA	112	105	1.17 (0.88,1.55)			83	105	1.43 (1.05,1.96)			29	105	0.76 (0.49,1.18)			55	51	1.11 (0.74,1.67)			39	51	1.21 (0.77,1.90)			16	51	0.91 (0.50,1.68)			57	54	1.23 (0.82,1.84)			44	54	1.75 (1.13,2.71)			13	54	0.61 (0.32,1.16)
LRP2	rs2229266	Additive*	1401	1405	1.13 (1.01,1.27)	0.0404767	0.789971	886	1405	1.23 (1.07,1.40)	0.00237596	0.480657	515	1405	0.98 (0.83,1.15)	0.770422	0.998844	692	693	1.04 (0.88,1.23)	0.66627	0.988302	464	693	1.07 (0.89,1.29)	0.479488	0.982998	228	693	0.97 (0.76,1.24)	0.820539	0.999988	709	712	1.23 (1.04,1.45)	0.0140082	0.812636	422	712	1.42 (1.18,1.71)	0.000231027	0.258724	287	712	0.96 (0.77,1.20)	0.720264	0.999842
LRP2	rs2229266	Dominant (GA + AA vs. GG)	1401	1405	1.19 (1.03,1.39)	0.0206179	0.746686	886	1405	1.30 (1.09,1.54)	0.00281057	0.490536	515	1405	1.04 (0.84,1.28)	0.716901	0.998844	692	693	1.03 (0.83,1.28)	0.765621	0.994132	464	693	1.06 (0.84,1.35)	0.622524	0.99994	228	693	0.98 (0.72,1.33)	0.894205	0.999988	709	712	1.38 (1.11,1.70)	0.00305025	0.715507	422	712	1.62 (1.27,2.07)	0.000115178	0.14511	287	712	1.06 (0.80,1.41)	0.66487	0.999842
LRP2	rs2229266	Recessive (AA vs. GG + GA)	1401	1405	1.08 (0.82,1.43)	0.573005	0.976894	886	1405	1.30 (0.96,1.76)	0.0890445	0.869629	515	1405	0.73 (0.48,1.13)	0.158075	0.970806	692	693	1.10 (0.74,1.64)	0.637379	0.988302	464	693	1.19 (0.76,1.85)	0.443434	0.979759	228	693	0.91 (0.50,1.66)	0.76982	0.999988	709	712	1.07 (0.72,1.58)	0.736934	0.999902	422	712	1.44 (0.94,2.19)	0.093166	0.955119	287	712	0.58 (0.31,1.08)	0.0854351	0.999842
LRP2	rs2229267	AA	810	822	1.00 (ref)	0.568358	0.97635	511	822	1.00 (ref)	0.542626	0.983839	299	822	1.00 (ref)	0.861456	0.998844	408	402	1.00 (ref)	0.876695	0.999899	270	402	1.00 (ref)	0.966832	0.99994	138	402	1.00 (ref)	0.768138	0.999988	402	420	1.00 (ref)	0.389026	0.974341	241	420	1.00 (ref)	0.378771	0.970482	161	420	1.00 (ref)	0.616273	0.999842
LRP2	rs2229267	AG	497	483	1.04 (0.89,1.22)			316	483	1.05 (0.88,1.26)			181	483	1.03 (0.83,1.29)			238	242	0.96 (0.77,1.21)			162	242	0.99 (0.77,1.28)			76	242	0.90 (0.64,1.25)			259	241	1.12 (0.90,1.41)			154	241	1.12 (0.86,1.45)			105	241	1.16 (0.86,1.56)
LRP2	rs2229267	GG	74	85	0.87 (0.63,1.21)			46	85	0.85 (0.58,1.24)			28	85	0.91 (0.58,1.44)			39	42	0.90 (0.57,1.43)			27	42	0.93 (0.56,1.57)			12	42	0.86 (0.44,1.71)			35	43	0.84 (0.52,1.35)			19	43	0.76 (0.43,1.34)			16	43	0.98 (0.53,1.81)
LRP2	rs2229267	Additive*	1381	1390	0.99 (0.87,1.12)	0.847326	0.997345	873	1390	0.99 (0.86,1.14)	0.866953	0.996814	508	1390	1.00 (0.84,1.18)	0.955308	0.998844	685	686	0.96 (0.80,1.14)	0.613093	0.983861	459	686	0.98 (0.80,1.19)	0.82662	0.99994	226	686	0.91 (0.70,1.18)	0.480793	0.999988	696	704	1.02 (0.86,1.22)	0.825021	0.999902	414	704	0.99 (0.81,1.22)	0.958595	0.999774	282	704	1.07 (0.85,1.35)	0.566971	0.999842
LRP2	rs2229267	Dominant (AG + GG vs. AA)	1381	1390	1.02 (0.87,1.18)	0.835974	0.997345	873	1390	1.02 (0.86,1.22)	0.802544	0.993689	508	1390	1.02 (0.82,1.25)	0.880416	0.998844	685	686	0.95 (0.77,1.18)	0.661911	0.988302	459	686	0.98 (0.77,1.25)	0.880078	0.99994	226	686	0.89 (0.65,1.22)	0.471816	0.999988	696	704	1.08 (0.87,1.34)	0.481361	0.985759	414	704	1.06 (0.83,1.36)	0.642719	0.999774	282	704	1.13 (0.85,1.50)	0.406354	0.999842
LRP2	rs2229267	Recessive (GG vs. AA + AG)	1381	1390	0.86 (0.62,1.18)	0.34933	0.934203	873	1390	0.83 (0.57,1.21)	0.339625	0.955578	508	1390	0.90 (0.58,1.41)	0.648669	0.998844	685	686	0.91 (0.58,1.44)	0.698529	0.989981	459	686	0.94 (0.57,1.56)	0.80491	0.99994	226	686	0.90 (0.46,1.76)	0.756753	0.999988	696	704	0.80 (0.51,1.28)	0.352784	0.958348	414	704	0.73 (0.41,1.27)	0.261082	0.957825	282	704	0.92 (0.51,1.69)	0.796313	0.999842
LRP2	rs2239596	AA	621	646	1.00 (ref)	0.552783	0.975177	378	646	1.00 (ref)	0.317258	0.949853	243	646	1.00 (ref)	0.824351	0.998844	308	310	1.00 (ref)	0.973968	0.999899	203	310	1.00 (ref)	0.960973	0.99994	105	310	1.00 (ref)	0.87885	0.999988	313	336	1.00 (ref)	0.420465	0.98044	175	336	1.00 (ref)	0.168919	0.955119	138	336	1.00 (ref)	0.901709	0.999842
LRP2	rs2239596	AG	618	588	1.09 (0.93,1.28)			396	588	1.15 (0.96,1.38)			222	588	1.00 (0.80,1.24)			299	293	1.02 (0.81,1.28)			199	293	1.03 (0.80,1.33)			100	293	1.01 (0.73,1.40)			319	295	1.16 (0.93,1.45)			197	295	1.29 (0.99,1.67)			122	295	0.99 (0.74,1.33)
LRP2	rs2239596	GG	136	139	1.01 (0.78,1.32)			89	139	1.11 (0.82,1.49)			47	139	0.89 (0.62,1.29)			69	70	0.99 (0.68,1.43)			48	70	1.05 (0.70,1.59)			21	70	0.88 (0.51,1.52)			67	69	1.03 (0.71,1.50)			41	69	1.15 (0.74,1.77)			26	69	0.89 (0.54,1.47)
LRP2	rs2239596	Additive*	1375	1373	1.04 (0.92,1.16)	0.537576	0.975177	863	1373	1.09 (0.95,1.24)	0.220292	0.922061	512	1373	0.96 (0.82,1.13)	0.64434	0.998844	676	673	1.00 (0.85,1.18)	0.965903	0.999899	450	673	1.03 (0.85,1.23)	0.77887	0.99994	226	673	0.96 (0.76,1.22)	0.76424	0.999988	699	700	1.07 (0.91,1.26)	0.435918	0.983583	413	700	1.14 (0.95,1.38)	0.163327	0.955119	286	700	0.96 (0.77,1.19)	0.71921	0.999842
LRP2	rs2239596	Dominant (AG + GG vs. AA)	1375	1373	1.08 (0.92,1.25)	0.343804	0.932041	863	1373	1.14 (0.96,1.36)	0.135552	0.878974	512	1373	0.98 (0.79,1.20)	0.813882	0.998844	676	673	1.02 (0.82,1.26)	0.890543	0.999899	450	673	1.03 (0.81,1.32)	0.791578	0.99994	226	673	0.99 (0.72,1.34)	0.92721	0.999988	699	700	1.14 (0.92,1.41)	0.244342	0.941009	413	700	1.26 (0.98,1.62)	0.0702441	0.955119	286	700	0.97 (0.73,1.29)	0.839522	0.999842
LRP2	rs2239596	Recessive (GG vs. AA + AG)	1375	1373	0.97 (0.76,1.25)	0.824849	0.997345	863	1373	1.03 (0.78,1.37)	0.834011	0.993689	512	1373	0.89 (0.63,1.27)	0.535265	0.998844	676	673	0.98 (0.69,1.39)	0.894909	0.999899	450	673	1.04 (0.70,1.53)	0.860014	0.99994	226	673	0.87 (0.52,1.47)	0.614845	0.999988	699	700	0.96 (0.67,1.37)	0.812477	0.999902	413	700	1.01 (0.67,1.52)	0.967853	0.999774	286	700	0.90 (0.55,1.45)	0.652944	0.999842
LRP2	rs2239602	AA	1112	1110	1.00 (ref)	0.868291	0.997345	702	1110	1.00 (ref)	0.95326	0.998708	410	1110	1.00 (ref)	0.561551	0.998844	556	548	1.00 (ref)	0.892915	0.999899	371	548	1.00 (ref)	0.879611	0.99994	185	548	1.00 (ref)	0.39775	0.993582	556	562	1.00 (ref)	0.738983	0.999902	331	562	1.00 (ref)	0.814058	0.999774	225	562	1.00 (ref)	0.879659	0.999842
LRP2	rs2239602	AG	288	291	0.99 (0.82,1.19)			184	291	1.03 (0.84,1.27)			104	291	0.92 (0.71,1.19)			138	146	0.94 (0.72,1.22)			96	146	1.00 (0.75,1.34)			42	146	0.81 (0.55,1.19)			150	145	1.05 (0.81,1.36)			88	145	1.05 (0.78,1.42)			62	145	1.01 (0.72,1.42)
LRP2	rs2239602	GG	14	17	0.83 (0.40,1.69)			10	17	0.97 (0.44,2.15)			4	17	0.61 (0.20,1.83)			7	7	1.00 (0.34,2.89)			6	7	1.33 (0.44,4.04)			1	7	0.39 (0.05,3.24)			7	10	0.71 (0.27,1.90)			4	10	0.72 (0.22,2.35)			3	10	0.72 (0.19,2.65)
LRP2	rs2239602	Additive*	1414	1418	0.97 (0.82,1.15)	0.755553	0.994047	896	1418	1.02 (0.85,1.24)	0.820298	0.993689	518	1418	0.89 (0.71,1.13)	0.340463	0.989444	701	701	0.95 (0.75,1.21)	0.670699	0.988302	473	701	1.03 (0.79,1.35)	0.824311	0.99994	228	701	0.78 (0.54,1.13)	0.186972	0.924114	713	717	1.00 (0.79,1.26)	0.993341	0.999902	423	717	1.01 (0.77,1.32)	0.964353	0.999774	290	717	0.97 (0.71,1.32)	0.855252	0.999842
LRP2	rs2239602	Dominant (AG + GG vs. AA)	1414	1418	0.98 (0.82,1.18)	0.838951	0.997345	896	1418	1.03 (0.84,1.26)	0.786914	0.993689	518	1418	0.90 (0.70,1.16)	0.417679	0.993008	701	701	0.94 (0.73,1.22)	0.643925	0.988302	473	701	1.02 (0.76,1.36)	0.912331	0.99994	228	701	0.79 (0.54,1.16)	0.226386	0.946722	713	717	1.03 (0.80,1.32)	0.846368	0.999902	423	717	1.03 (0.77,1.39)	0.843522	0.999774	290	717	0.99 (0.71,1.38)	0.952181	0.999842
LRP2	rs2239602	Recessive (GG vs. AA + AG)	1414	1418	0.83 (0.41,1.69)	0.601882	0.982636	896	1418	0.96 (0.44,2.13)	0.92619	0.998708	518	1418	0.62 (0.21,1.86)	0.393469	0.992858	701	701	1.01 (0.35,2.93)	0.980486	0.999899	473	701	1.33 (0.44,4.03)	0.61258	0.99994	228	701	0.41 (0.05,3.40)	0.408478	0.995908	713	717	0.71 (0.27,1.88)	0.486473	0.985759	423	717	0.72 (0.22,2.32)	0.579134	0.996458	290	717	0.71 (0.19,2.64)	0.614445	0.999842
LRP2	rs2268365	AA	1053	1053	1.00 (ref)	0.817672	0.997345	663	1053	1.00 (ref)	0.573366	0.983935	390	1053	1.00 (ref)	0.806648	0.998844	532	515	1.00 (ref)	0.879849	0.999899	356	515	1.00 (ref)	0.946063	0.99994	176	515	1.00 (ref)	0.701421	0.999988	521	538	1.00 (ref)	0.388528	0.974341	307	538	1.00 (ref)	0.244422	0.957266	214	538	1.00 (ref)	0.89065	0.999842
LRP2	rs2268365	AG	314	296	1.06 (0.88,1.27)			204	296	1.08 (0.88,1.32)			110	296	1.02 (0.79,1.31)			150	151	0.96 (0.74,1.24)			103	151	0.95 (0.71,1.27)			47	151	0.96 (0.66,1.41)			164	145	1.17 (0.90,1.51)			101	145	1.21 (0.90,1.62)			63	145	1.09 (0.77,1.53)
LRP2	rs2268365	GG	19	20	0.95 (0.50,1.79)			10	20	0.75 (0.35,1.63)			9	20	1.31 (0.58,2.93)			10	8	1.19 (0.46,3.06)			6	8	1.01 (0.34,2.99)			4	8	1.66 (0.48,5.70)			9	12	0.76 (0.31,1.84)			4	12	0.54 (0.17,1.72)			5	12	1.08 (0.37,3.18)
LRP2	rs2268365	Additive*	1386	1369	1.04 (0.88,1.22)	0.657515	0.987845	877	1369	1.03 (0.86,1.24)	0.758301	0.993689	509	1369	1.05 (0.84,1.31)	0.680369	0.998844	692	674	0.98 (0.78,1.24)	0.886102	0.999899	465	674	0.96 (0.74,1.25)	0.775884	0.99994	227	674	1.03 (0.74,1.45)	0.847835	0.999988	694	695	1.09 (0.87,1.37)	0.464267	0.985577	412	695	1.08 (0.83,1.41)	0.552651	0.996069	282	695	1.07 (0.80,1.45)	0.645637	0.999842
LRP2	rs2268365	Dominant (AG + GG vs. AA)	1386	1369	1.05 (0.88,1.25)	0.587673	0.979559	877	1369	1.06 (0.86,1.29)	0.585419	0.98421	509	1369	1.03 (0.81,1.32)	0.789126	0.998844	692	674	0.97 (0.75,1.25)	0.797592	0.998947	465	674	0.96 (0.72,1.27)	0.750898	0.99994	227	674	1.00 (0.69,1.44)	0.988274	0.999988	694	695	1.14 (0.89,1.46)	0.315095	0.95758	412	695	1.15 (0.86,1.54)	0.329348	0.963738	282	695	1.09 (0.78,1.51)	0.630464	0.999842
LRP2	rs2268365	Recessive (GG vs. AA + AG)	1386	1369	0.94 (0.49,1.77)	0.837019	0.997345	877	1369	0.74 (0.34,1.60)	0.440977	0.973409	509	1369	1.30 (0.58,2.91)	0.519844	0.998844	692	674	1.20 (0.46,3.09)	0.709252	0.990066	465	674	1.02 (0.34,3.02)	0.971546	0.99994	227	674	1.67 (0.49,5.74)	0.412364	0.997745	694	695	0.73 (0.30,1.76)	0.485969	0.985759	412	695	0.52 (0.16,1.63)	0.260639	0.957825	282	695	1.06 (0.36,3.11)	0.918938	0.999842
LRP2	rs2268372	AA	890	881	1.00 (ref)	0.241733	0.901353	554	881	1.00 (ref)	0.384877	0.962687	336	881	1.00 (ref)	0.208855	0.975603	450	438	1.00 (ref)	0.460704	0.969881	297	438	1.00 (ref)	0.766623	0.99994	153	438	1.00 (ref)	0.320386	0.970465	440	443	1.00 (ref)	0.454217	0.984997	257	443	1.00 (ref)	0.476507	0.982367	183	443	1.00 (ref)	0.608493	0.999842
LRP2	rs2268372	AT	449	474	0.94 (0.80,1.10)			295	474	0.99 (0.82,1.18)			154	474	0.86 (0.68,1.07)			213	229	0.90 (0.71,1.14)			149	229	0.95 (0.73,1.23)			64	229	0.81 (0.58,1.15)			236	245	0.97 (0.78,1.22)			146	245	1.02 (0.79,1.33)			90	245	0.90 (0.67,1.22)
LRP2	rs2268372	TT	65	49	1.31 (0.89,1.92)			42	49	1.34 (0.87,2.06)			23	49	1.28 (0.76,2.16)			32	25	1.24 (0.72,2.13)			21	25	1.19 (0.64,2.19)			11	25	1.35 (0.64,2.86)			33	24	1.39 (0.81,2.40)			21	24	1.46 (0.79,2.69)			12	24	1.26 (0.61,2.61)
LRP2	rs2268372	Additive*	1404	1404	1.02 (0.89,1.16)	0.814994	0.997345	891	1404	1.05 (0.91,1.22)	0.504649	0.982655	513	1404	0.96 (0.80,1.15)	0.63205	0.998844	695	692	0.98 (0.81,1.18)	0.849	0.999899	467	692	1.00 (0.81,1.24)	0.979121	0.99994	228	692	0.94 (0.72,1.24)	0.681238	0.999988	709	712	1.05 (0.87,1.26)	0.602194	0.990475	424	712	1.09 (0.88,1.35)	0.40672	0.974802	285	712	0.98 (0.76,1.26)	0.859516	0.999842
LRP2	rs2268372	Dominant (AT + TT vs. AA)	1404	1404	0.97 (0.83,1.14)	0.735659	0.992495	891	1404	1.02 (0.86,1.22)	0.820267	0.993689	513	1404	0.90 (0.72,1.11)	0.313884	0.989444	695	692	0.94 (0.75,1.17)	0.55529	0.979827	467	692	0.97 (0.76,1.25)	0.828765	0.99994	228	692	0.87 (0.63,1.20)	0.386637	0.993582	709	712	1.01 (0.82,1.26)	0.913218	0.999902	424	712	1.06 (0.83,1.37)	0.628255	0.999774	285	712	0.93 (0.70,1.24)	0.629089	0.999842
LRP2	rs2268372	Recessive (TT vs. AA + AT)	1404	1404	1.34 (0.91,1.96)	0.134483	0.854028	891	1404	1.35 (0.88,2.06)	0.169379	0.903	513	1404	1.35 (0.81,2.26)	0.253946	0.98723	695	692	1.28 (0.74,2.19)	0.378539	0.951891	467	692	1.21 (0.66,2.21)	0.542511	0.993507	228	692	1.43 (0.68,3.03)	0.343557	0.97774	709	712	1.40 (0.82,2.41)	0.216525	0.937992	424	712	1.45 (0.79,2.65)	0.228083	0.955119	285	712	1.31 (0.63,2.69)	0.468614	0.999842
LRP2	rs2268373	CC	806	776	1.00 (ref)	0.17253	0.873288	509	776	1.00 (ref)	0.33274	0.952099	297	776	1.00 (ref)	0.237781	0.986345	414	382	1.00 (ref)	0.13039	0.909014	274	382	1.00 (ref)	0.409049	0.976031	140	382	1.00 (ref)	0.077698	0.88112	392	394	1.00 (ref)	0.62441	0.996654	235	394	1.00 (ref)	0.658931	0.999774	157	394	1.00 (ref)	0.775751	0.999842
LRP2	rs2268373	CG	518	561	0.89 (0.76,1.04)			331	561	0.90 (0.75,1.07)			187	561	0.87 (0.70,1.08)			243	277	0.81 (0.64,1.01)			170	277	0.85 (0.66,1.09)			73	277	0.71 (0.51,0.99)			275	284	0.97 (0.78,1.21)			161	284	0.95 (0.73,1.22)			114	284	1.02 (0.76,1.36)
LRP2	rs2268373	GG	87	72	1.16 (0.83,1.61)			54	72	1.13 (0.78,1.65)			33	72	1.22 (0.79,1.89)			44	37	1.09 (0.69,1.73)			28	37	1.03 (0.61,1.75)			16	37	1.23 (0.65,2.31)			43	35	1.23 (0.77,1.97)			26	35	1.21 (0.71,2.08)			17	35	1.25 (0.67,2.33)
LRP2	rs2268373	Additive*	1411	1409	0.97 (0.86,1.10)	0.658365	0.987845	894	1409	0.97 (0.84,1.12)	0.691921	0.993689	517	1409	0.97 (0.82,1.16)	0.764539	0.998844	701	696	0.91 (0.77,1.09)	0.310172	0.932225	472	696	0.92 (0.76,1.13)	0.431105	0.978386	229	696	0.88 (0.68,1.15)	0.35455	0.978903	710	713	1.03 (0.87,1.23)	0.710878	0.999902	422	713	1.01 (0.83,1.24)	0.886234	0.999774	288	713	1.06 (0.84,1.34)	0.607226	0.999842
LRP2	rs2268373	Dominant (CG + GG vs. CC)	1411	1409	0.92 (0.79,1.07)	0.279573	0.922459	894	1409	0.93 (0.78,1.10)	0.373094	0.962683	517	1409	0.91 (0.74,1.12)	0.374311	0.989444	701	696	0.84 (0.68,1.04)	0.112459	0.909014	472	696	0.87 (0.68,1.11)	0.259401	0.932094	229	696	0.77 (0.56,1.05)	0.103979	0.899359	710	713	1.00 (0.81,1.24)	0.985925	0.999902	422	713	0.98 (0.76,1.25)	0.845849	0.999774	288	713	1.04 (0.79,1.38)	0.76231	0.999842
LRP2	rs2268373	Recessive (GG vs. CC + CG)	1411	1409	1.21 (0.88,1.68)	0.242149	0.901353	894	1409	1.18 (0.82,1.71)	0.369344	0.962683	517	1409	1.29 (0.84,1.98)	0.249921	0.98723	701	696	1.18 (0.75,1.87)	0.46587	0.970162	472	696	1.10 (0.66,1.85)	0.710208	0.99994	229	696	1.40 (0.75,2.60)	0.289975	0.969211	710	713	1.25 (0.79,1.98)	0.347824	0.957734	422	713	1.24 (0.73,2.11)	0.420452	0.974802	288	713	1.24 (0.68,2.29)	0.483047	0.999842
LRP2	rs2268379	GG	809	825	1.00 (ref)	0.592484	0.98244	514	825	1.00 (ref)	0.811159	0.993689	295	825	1.00 (ref)	0.34179	0.989444	411	414	1.00 (ref)	0.932556	0.999899	272	414	1.00 (ref)	0.683511	0.99994	139	414	1.00 (ref)	0.875227	0.999988	398	411	1.00 (ref)	0.424656	0.98044	242	411	1.00 (ref)	0.948649	0.999774	156	411	1.00 (ref)	0.102764	0.999842
LRP2	rs2268379	GA	476	457	1.06 (0.90,1.25)			303	457	1.06 (0.88,1.28)			173	457	1.06 (0.85,1.33)			235	226	1.04 (0.83,1.31)			164	226	1.11 (0.86,1.44)			71	226	0.92 (0.65,1.28)			241	231	1.08 (0.86,1.36)			139	231	1.01 (0.77,1.32)			102	231	1.21 (0.89,1.63)
LRP2	rs2268379	AA	96	85	1.14 (0.84,1.56)			55	85	1.04 (0.72,1.48)			41	85	1.35 (0.90,2.01)			40	41	0.98 (0.62,1.55)			26	41	0.97 (0.57,1.63)			14	41	0.95 (0.50,1.82)			56	44	1.30 (0.86,1.99)			29	44	1.09 (0.66,1.79)			27	44	1.70 (1.01,2.88)
LRP2	rs2268379	Additive*	1381	1367	1.07 (0.94,1.20)	0.307898	0.931501	872	1367	1.04 (0.90,1.19)	0.592641	0.98421	509	1367	1.12 (0.95,1.32)	0.193672	0.973771	686	681	1.01 (0.85,1.21)	0.871178	0.999899	462	681	1.05 (0.86,1.28)	0.645156	0.99994	224	681	0.95 (0.73,1.22)	0.667813	0.999988	695	686	1.11 (0.94,1.32)	0.210745	0.937992	410	686	1.03 (0.84,1.25)	0.789929	0.999774	285	686	1.26 (1.01,1.57)	0.0375914	0.999842
LRP2	rs2268379	Dominant (GA + AA vs. GG)	1381	1367	1.07 (0.92,1.25)	0.362774	0.937175	872	1367	1.06 (0.89,1.26)	0.527049	0.983839	509	1367	1.11 (0.90,1.36)	0.347942	0.989444	686	681	1.03 (0.83,1.29)	0.782588	0.997022	462	681	1.09 (0.85,1.40)	0.482445	0.982998	224	681	0.92 (0.67,1.27)	0.612947	0.999988	695	686	1.12 (0.90,1.39)	0.316489	0.95758	410	686	1.02 (0.80,1.32)	0.861079	0.999774	285	686	1.28 (0.97,1.70)	0.0849494	0.999842
LRP2	rs2268379	Recessive (AA vs. GG + GA)	1381	1367	1.12 (0.83,1.52)	0.462846	0.953683	872	1367	1.01 (0.71,1.44)	0.944255	0.998708	509	1367	1.32 (0.89,1.95)	0.170824	0.970806	686	681	0.96 (0.61,1.52)	0.877018	0.999899	462	681	0.93 (0.56,1.55)	0.781011	0.99994	224	681	0.98 (0.52,1.85)	0.948073	0.999988	695	686	1.27 (0.84,1.91)	0.26062	0.946365	410	686	1.08 (0.66,1.77)	0.752661	0.999774	285	686	1.58 (0.95,2.64)	0.0785911	0.999842
LRP2	rs2302694	GG	1155	1143	1.00 (ref)	0.759346	0.994047	737	1143	1.00 (ref)	0.586196	0.98421	418	1143	1.00 (ref)	0.976634	0.998844	568	569	1.00 (ref)	0.582304	0.979827	379	569	1.00 (ref)	0.682199	0.99994	189	569	1.00 (ref)	0.946111	0.999988	587	574	1.00 (ref)	0.483102	0.985759	358	574	1.00 (ref)	0.170846	0.955119	229	574	1.00 (ref)	0.510052	0.999842
LRP2	rs2302694	GA	255	265	0.95 (0.78,1.15)			156	265	0.91 (0.73,1.14)			99	265	1.02 (0.79,1.33)			133	126	1.05 (0.80,1.38)			92	126	1.12 (0.83,1.52)			41	126	0.93 (0.63,1.39)			122	139	0.85 (0.65,1.12)			64	139	0.73 (0.53,1.02)			58	139	1.09 ( 0.77, 1.54)
LRP2	rs2302694	AA	8	10	0.78 (0.31,2.00)			5	10	0.69 (0.23,2.05)			3	10	0.93 (0.25,3.44)			3	6	0.50 (0.12,2.06)			3	6	0.72 (0.17,2.99)			0	6	0.00 (0.00, Inf)			5	4	1.25 (0.33,4.73)			2	4	0.70 (0.12,3.90)			3	4	2.35 ( 0.50,11.08)
LRP2	rs2302694	Additive*	1418	1418	0.94 (0.78,1.12)	0.489312	0.960557	898	1418	0.90 (0.73,1.11)	0.322402	0.949853	520	1418	1.02 (0.80,1.30)	0.899733	0.998844	704	701	1.00 (0.77,1.29)	0.998484	0.999899	474	701	1.07 (0.81,1.43)	0.620904	0.99994	230	701	0.87 (0.59,1.27)	0.462492	0.999988	714	717	0.88 (0.69,1.14)	0.342378	0.95758	424	717	0.75 (0.55,1.02)	0.0631181	0.955119	290	717	1.14 (0.83,1.58)	0.418537	0.999842
LRP2	rs2302694	Dominant (GA + AA vs. GG)	1418	1418	0.94 (0.78,1.14)	0.530522	0.974131	898	1418	0.90 (0.73,1.12)	0.361912	0.962532	520	1418	1.02 (0.79,1.32)	0.875079	0.998844	704	701	1.03 (0.78,1.35)	0.842671	0.999899	474	701	1.10 (0.82,1.49)	0.526974	0.990971	230	701	0.90 (0.60,1.34)	0.603184	0.999988	714	717	0.86 (0.66,1.13)	0.283191	0.955555	424	717	0.73 (0.53,1.01)	0.0602531	0.955119	290	717	1.12 (0.79,1.57)	0.526982	0.999842
LRP2	rs2302694	Recessive (AA vs. GG + GA)	1418	1418	0.79 (0.31,2.02)	0.622511	0.985357	898	1418	0.70 (0.24,2.09)	0.527338	0.983839	520	1418	0.92 (0.25,3.41)	0.901156	0.998844	704	701	0.50 (0.12,2.03)	0.330158	0.937878	474	701	0.71 (0.17,2.92)	0.631467	0.99994	230	701	0.00 (0.00, Inf)	0.987052	0.999988	714	717	1.29 (0.34,4.88)	0.710483	0.999902	424	717	0.74 (0.13,4.14)	0.731687	0.999774	290	717	2.31 ( 0.49,10.83)	0.289147	0.999842
LRP2	rs2389557	AA	350	328	1.00 (ref)	0.126228	0.850398	216	328	1.00 (ref)	0.524096	0.983839	134	328	1.00 (ref)	0.0596801	0.897621	163	166	1.00 (ref)	0.290867	0.928766	107	166	1.00 (ref)	0.666323	0.99994	56	166	1.00 (ref)	0.131634	0.905238	187	162	1.00 (ref)	0.216334	0.937992	109	162	1.00 (ref)	0.453888	0.98117	78	162	1.00 (ref)	0.237953	0.999842
LRP2	rs2389557	AG	704	666	0.99 (0.82,1.19)			440	666	1.00 (0.81,1.23)			264	666	0.98 (0.76,1.26)			356	327	1.11 (0.85,1.45)			235	327	1.12 (0.83,1.52)			121	327	1.11 (0.76,1.62)			348	339	0.89 (0.68,1.15)			205	339	0.90 (0.66,1.21)			143	339	0.87 (0.62,1.23)
LRP2	rs2389557	GG	311	351	0.82 (0.66,1.02)			206	351	0.89 (0.69,1.14)			105	351	0.73 (0.54,0.98)			153	173	0.90 (0.66,1.22)			109	173	1.01 (0.71,1.43)			44	173	0.74 (0.46,1.17)			158	178	0.76 (0.56,1.03)			97	178	0.80 (0.56,1.13)			61	178	0.71 (0.47,1.06)
LRP2	rs2389557	Additive*	1365	1345	0.91 (0.82,1.01)	0.0824279	0.822017	862	1345	0.94 (0.83,1.07)	0.34368	0.95853	503	1345	0.86 (0.74,0.99)	0.0423748	0.896724	672	666	0.95 (0.81,1.11)	0.493755	0.973061	451	666	1.00 (0.84,1.20)	0.959587	0.99994	221	666	0.87 (0.69,1.08)	0.209676	0.93169	693	679	0.87 (0.75,1.02)	0.0810729	0.919337	411	679	0.89 (0.75,1.07)	0.208806	0.955119	282	679	0.84 (0.69,1.03)	0.0928058	0.999842
LRP2	rs2389557	Dominant (AG + GG vs. AA)	1365	1345	0.93 (0.78,1.11)	0.42265	0.952409	862	1345	0.96 (0.79,1.17)	0.68645	0.993689	503	1345	0.89 (0.70,1.13)	0.348251	0.989444	672	666	1.04 (0.80,1.33)	0.785256	0.997326	451	666	1.09 (0.82,1.44)	0.57026	0.996717	221	666	0.98 (0.69,1.41)	0.919832	0.999988	693	679	0.84 (0.66,1.08)	0.177437	0.931831	411	679	0.86 (0.65,1.15)	0.310334	0.962335	282	679	0.82 (0.59,1.12)	0.213982	0.999842
LRP2	rs2389557	Recessive (GG vs. AA + AG)	1365	1345	0.83 (0.70,0.99)	0.0424723	0.789971	862	1345	0.89 (0.73,1.09)	0.255857	0.93223	503	1345	0.74 (0.57,0.95)	0.0178933	0.858699	672	666	0.84 (0.65,1.08)	0.16695	0.909014	451	666	0.93 (0.70,1.24)	0.631356	0.99994	221	666	0.69 (0.47,1.00)	0.0527686	0.88112	693	679	0.83 (0.65,1.06)	0.133699	0.931579	411	679	0.86 (0.64,1.15)	0.299691	0.961331	282	679	0.77 (0.55,1.08)	0.133931	0.999842
LRP2	rs2544380	CC	699	710	1.00 (ref)	0.596229	0.982573	450	710	1.00 (ref)	0.550826	0.983839	249	710	1.00 (ref)	0.69645	0.998844	342	352	1.00 (ref)	0.484503	0.972382	233	352	1.00 (ref)	0.576565	0.997188	109	352	1.00 (ref)	0.523441	0.999988	357	358	1.00 (ref)	0.939432	0.999902	217	358	1.00 (ref)	0.787603	0.999774	140	358	1.00 (ref)	0.923199	0.999842
LRP2	rs2544380	CA	594	569	1.06 (0.91,1.24)			373	569	1.03 (0.87,1.24)			221	569	1.10 (0.89,1.36)			301	278	1.12 (0.90,1.41)			201	278	1.08 (0.84,1.39)			100	278	1.21 (0.87,1.67)			293	291	1.01 (0.81,1.26)			172	291	0.98 (0.76,1.27)			121	291	1.04 (0.78,1.40)
LRP2	rs2544380	AA	117	127	0.93 (0.71,1.23)			71	127	0.86 (0.63,1.19)			46	127	1.05 (0.72,1.52)			57	63	0.93 (0.63,1.38)			37	63	0.86 (0.55,1.35)			20	63	1.08 (0.62,1.89)			60	64	0.94 (0.64,1.38)			34	64	0.85 (0.54,1.34)			26	64	1.10 (0.66,1.82)
LRP2	rs2544380	Additive*	1410	1406	1.00 (0.90,1.13)	0.941913	0.999932	894	1406	0.97 (0.85,1.11)	0.679004	0.993689	516	1406	1.05 (0.90,1.23)	0.527844	0.998844	700	693	1.03 (0.87,1.21)	0.750266	0.990508	471	693	0.99 (0.82,1.19)	0.918332	0.99994	229	693	1.10 (0.87,1.39)	0.418877	0.997932	710	713	0.99 (0.84,1.16)	0.858463	0.999902	423	713	0.95 (0.78,1.14)	0.569394	0.996458	287	713	1.04 (0.84,1.30)	0.691243	0.999842
LRP2	rs2544380	Dominant (CA + AA vs. CC)	1410	1406	1.04 (0.89,1.20)	0.62598	0.985391	894	1406	1.00 (0.85,1.19)	0.966653	0.998708	516	1406	1.09 (0.89,1.34)	0.416856	0.993008	700	693	1.09 (0.88,1.35)	0.43873	0.965127	471	693	1.04 (0.82,1.32)	0.731119	0.99994	229	693	1.18 (0.87,1.61)	0.284651	0.969211	710	713	1.00 (0.81,1.23)	0.971447	0.999902	423	713	0.96 (0.75,1.22)	0.721578	0.999774	287	713	1.05 (0.79,1.39)	0.732474	0.999842
LRP2	rs2544380	Recessive (AA vs. CC + CA)	1410	1406	0.91 (0.70,1.19)	0.484514	0.960557	894	1406	0.85 (0.63,1.16)	0.305434	0.948982	516	1406	1.00 (0.70,1.43)	0.988837	0.998844	700	693	0.88 (0.60,1.29)	0.518544	0.976795	471	693	0.83 (0.54,1.28)	0.399711	0.976031	229	693	0.99 (0.58,1.70)	0.971252	0.999988	710	713	0.94 (0.65,1.36)	0.729855	0.999902	423	713	0.86 (0.55,1.34)	0.500172	0.986558	287	713	1.08 (0.66,1.75)	0.76206	0.999842
LRP2	rs2673170	GG	735	704	1.00 (ref)	0.680024	0.987845	473	704	1.00 (ref)	0.321627	0.949853	262	704	1.00 (ref)	0.613668	0.998844	362	352	1.00 (ref)	0.95396	0.999899	251	352	1.00 (ref)	0.318515	0.954773	111	352	1.00 (ref)	0.331162	0.97507	373	352	1.00 (ref)	0.591455	0.988851	222	352	1.00 (ref)	0.642426	0.999774	151	352	1.00 (ref)	0.664027	0.999842
LRP2	rs2673170	GC	569	582	0.94 (0.80,1.09)			357	582	0.91 (0.76,1.09)			212	582	0.98 (0.79,1.21)			285	284	0.97 (0.78,1.22)			189	284	0.91 (0.71,1.17)			96	284	1.12 (0.81,1.54)			284	298	0.89 (0.72,1.11)			168	298	0.89 (0.69,1.15)			116	298	0.88 (0.66,1.18)
LRP2	rs2673170	CC	96	99	0.93 (0.69,1.26)			53	99	0.79 (0.55,1.13)			43	99	1.19 (0.81,1.76)			45	47	0.95 (0.61,1.47)			23	47	0.67 (0.40,1.15)			22	47	1.52 (0.87,2.67)			51	52	0.93 (0.62,1.42)			30	52	0.90 (0.55,1.46)			21	52	1.02 (0.58,1.77)
LRP2	rs2673170	Additive*	1400	1385	0.95 (0.84,1.07)	0.417557	0.952409	883	1385	0.90 (0.78,1.03)	0.135823	0.878983	517	1385	1.04 (0.88,1.22)	0.62947	0.998844	692	683	0.97 (0.82,1.16)	0.758823	0.993359	463	683	0.87 (0.71,1.06)	0.164259	0.929981	229	683	1.18 (0.93,1.51)	0.168424	0.919836	708	702	0.93 (0.79,1.10)	0.402241	0.976014	420	702	0.92 (0.75,1.12)	0.395591	0.973856	288	702	0.94 (0.75,1.18)	0.622817	0.999842
LRP2	rs2673170	Dominant (GC + CC vs. GG)	1400	1385	0.94 (0.81,1.09)	0.37985	0.939676	883	1385	0.89 (0.75,1.06)	0.196424	0.915039	517	1385	1.01 (0.82,1.24)	0.922538	0.998844	692	683	0.97 (0.78,1.20)	0.777011	0.995515	463	683	0.88 (0.69,1.12)	0.290554	0.947331	229	683	1.18 (0.86,1.60)	0.302543	0.969995	708	702	0.90 (0.73,1.11)	0.315748	0.95758	420	702	0.89 (0.70,1.14)	0.347138	0.968341	288	702	0.90 (0.68,1.19)	0.45227	0.999842
LRP2	rs2673170	Recessive (CC vs. GG + GC)	1400	1385	0.96 (0.72,1.29)	0.797326	0.997086	883	1385	0.82 (0.58,1.16)	0.269994	0.937287	517	1385	1.21 (0.83,1.76)	0.332267	0.989444	692	683	0.96 (0.63,1.47)	0.84735	0.999899	463	683	0.70 (0.42,1.18)	0.185159	0.929981	229	683	1.44 (0.84,2.49)	0.184905	0.921431	708	702	0.98 (0.65,1.47)	0.929159	0.999902	420	702	0.94 (0.59,1.51)	0.809796	0.999774	288	702	1.08 (0.63,1.85)	0.787033	0.999842
LRP2	rs2892802	CC	1048	1044	1.00 (ref)	0.883523	0.997345	663	1044	1.00 (ref)	0.954419	0.998708	385	1044	1.00 (ref)	0.893767	0.998844	516	517	1.00 (ref)	0.398876	0.952832	350	517	1.00 (ref)	0.365838	0.967897	166	517	1.00 (ref)	0.781798	0.999988	532	527	1.00 (ref)	0.286864	0.955555	313	527	1.00 (ref)	0.407121	0.974802	219	527	1.00 (ref)	0.530196	0.999842
LRP2	rs2892802	CA	342	343	0.99 (0.84,1.18)			218	343	0.99 (0.81,1.21)			124	343	0.98 (0.77,1.25)			173	176	0.98 (0.77,1.25)			114	176	0.96 (0.73,1.27)			59	176	1.02 (0.72,1.45)			169	167	1.00 (0.78,1.29)			104	167	1.03 (0.77,1.37)			65	167	0.93 (0.67,1.30)
LRP2	rs2892802	AA	27	31	0.88 (0.52,1.48)			17	31	0.91 (0.50,1.67)			10	31	0.84 (0.41,1.75)			13	7	1.89 (0.74,4.80)			9	7	2.02 (0.74,5.53)			4	7	1.57 (0.44,5.59)			14	24	0.58 (0.30,1.14)			8	24	0.58 (0.26,1.31)			6	24	0.60 (0.24,1.51)
LRP2	rs2892802	Additive*	1417	1418	0.98 (0.84,1.14)	0.759823	0.994047	898	1418	0.98 (0.83,1.16)	0.831473	0.993689	519	1418	0.96 (0.78,1.18)	0.712685	0.998844	702	700	1.05 (0.84,1.31)	0.650996	0.988302	473	700	1.04 (0.81,1.34)	0.736453	0.99994	229	700	1.07 (0.78,1.47)	0.686576	0.999988	715	718	0.91 (0.74,1.12)	0.388386	0.974341	425	718	0.93 (0.73,1.18)	0.555301	0.996069	290	718	0.87 (0.66,1.15)	0.338605	0.999842
LRP2	rs2892802	Dominant (CA + AA vs. CC)	1417	1418	0.98 (0.83,1.16)	0.853821	0.997345	898	1418	0.99 (0.81,1.19)	0.885907	0.998241	519	1418	0.97 (0.77,1.22)	0.78794	0.998844	702	700	1.02 (0.80,1.29)	0.902967	0.999899	473	700	1.00 (0.76,1.31)	0.991762	0.99994	229	700	1.05 (0.74,1.47)	0.795951	0.999988	715	718	0.95 (0.75,1.21)	0.679256	0.999902	425	718	0.97 (0.74,1.28)	0.851666	0.999774	290	718	0.89 (0.65,1.22)	0.472777	0.999842
LRP2	rs2892802	Recessive (AA vs. CC + CA)	1417	1418	0.88 (0.52,1.48)	0.621841	0.985357	898	1418	0.91 (0.50,1.67)	0.766883	0.993689	519	1418	0.85 (0.41,1.76)	0.656262	0.998844	702	700	1.90 (0.75,4.82)	0.177997	0.915017	473	700	2.04 (0.75,5.57)	0.16514	0.929981	229	700	1.56 (0.44,5.53)	0.490681	0.999988	715	718	0.58 (0.30,1.14)	0.114101	0.931579	425	718	0.58 (0.26,1.30)	0.185004	0.955119	290	718	0.61 (0.25,1.54)	0.29688	0.999842
LRP2	rs35853478	GG	1301	1284	1.00 (ref)	0.388481	0.943487	830	1284	1.00 (ref)	0.322608	0.949853	471	1284	1.00 (ref)	0.289579	0.989444	647	626	1.00 (ref)	0.107236	0.909014	434	626	1.00 (ref)	0.146135	0.929981	213	626	1.00 (ref)	0.0854572	0.891201	654	658	1.00 (ref)	0.921848	0.999902	396	658	1.00 (ref)	0.784146	0.999774	258	658	1.00 (ref)	0.303443	0.999842
LRP2	rs35853478	GA	109	127	0.84 ( 0.64, 1.10)			65	127	0.79 ( 5.700000e-01, 1.080000e+00)			44	127	0.92 ( 0.64, 1.33)			50	72	0.66 (0.45,0.97)			37	72	0.73 (0.48,1.12)			13	72	0.49 (0.26,0.92)			59	55	1.08 ( 7.400000e-01, 1.590000e+00)			28	55	0.84 ( 5.200000e-01, 1.360000e+00)			31	55	1.45 (0.90,2.32)
LRP2	rs35853478	AA	2	1	2.03 ( 0.18,22.49)			0	1	0.00 ( 0.000000e+00,1.419063e+271)			2	1	6.39 ( 0.57,71.40)			2	0	801065.28 (0.00, Inf)			0	0	- (-,-)			2	0	18492889.03 (0.00, Inf)			0	1	0.00 ( 0.000000e+00,9.906497e+270)			0	1	0.00 ( 0.000000e+00,1.329452e+271)			0	1	0.00 (0.00, Inf)
LRP2	rs35853478	Additive*	1412	1412	0.87 (0.67,1.13)	0.280264	0.922459	895	1412	0.77 (0.57,1.06)	0.10849	0.869629	517	1412	1.00 (0.71,1.42)	0.996712	0.998844	699	698	0.73 (0.50,1.05)	0.091043	0.909014	471	698	0.73 (0.48,1.12)	0.146135	0.929981	228	698	0.67 (0.39,1.17)	0.160205	0.917405	713	714	1.04 (0.71,1.52)	0.830242	0.999902	424	714	0.81 (0.51,1.30)	0.388671	0.970482	289	714	1.40 (0.88,2.22)	0.154963	0.999842
LRP2	rs35853478	Dominant (GA + AA vs. GG)	1412	1412	0.85 (0.65,1.11)	0.24147	0.901353	895	1412	0.78 (0.57,1.07)	0.119227	0.869629	517	1412	0.96 (0.67,1.37)	0.81994	0.998844	699	698	0.69 (0.47,1.01)	0.0541956	0.909014	471	698	0.73 (0.48,1.12)	0.146135	0.929981	228	698	0.57 (0.32,1.03)	0.0646388	0.88112	713	714	1.06 (0.72,1.56)	0.755146	0.999902	424	714	0.83 (0.51,1.33)	0.433689	0.975795	289	714	1.43 (0.89,2.29)	0.135644	0.999842
LRP2	rs35853478	Recessive (AA vs. GG + GA)	1412	1412	2.06 ( 0.19,22.80)	0.556812	0.975177	895	1412	0.00 ( 0.000000e+00,1.432501e+271)	0.970214	0.998708	517	1412	6.43 ( 0.58,71.89)	0.130785	0.96719	699	698	835419.84 (0.00, Inf)	0.971268	0.999899			- (-,-)	-		228	698	19747190.01 (0.00, Inf)	0.986903	0.999988	713	714	0.00 ( 0.000000e+00,9.852838e+270)	0.969295	0.999902	424	714	0.00 ( 0.000000e+00,1.341933e+271)	0.970053	0.999774	289	714	0.00 (0.00, Inf)	0.981844	0.999842
LRP2	rs3755166	GG	482	471	1.00 (ref)	0.257569	0.911552	308	471	1.00 (ref)	0.441013	0.973409	174	471	1.00 (ref)	0.314681	0.989444	239	243	1.00 (ref)	0.50157	0.973469	164	243	1.00 (ref)	0.787011	0.99994	75	243	1.00 (ref)	0.443689	0.999408	243	228	1.00 (ref)	0.433544	0.983414	144	228	1.00 (ref)	0.606664	0.999774	99	228	1.00 (ref)	0.522963	0.999842
LRP2	rs3755166	GA	654	661	0.96 (0.81,1.14)			403	661	0.93 (0.77,1.13)			251	661	1.01 (0.80,1.27)			318	319	1.01 (0.79,1.28)			204	319	0.97 (0.74,1.28)			114	319	1.09 (0.77,1.54)			336	342	0.92 (0.73,1.17)			199	342	0.92 (0.70,1.21)			137	342	0.92 (0.67,1.26)
LRP2	rs3755166	AA	204	240	0.83 (0.66,1.04)			132	240	0.85 (0.65,1.10)			72	240	0.80 (0.58,1.11)			101	121	0.84 (0.61,1.17)			69	121	0.88 (0.61,1.27)			32	121	0.81 (0.50,1.31)			103	119	0.81 (0.59,1.12)			63	119	0.83 (0.57,1.21)			40	119	0.78 (0.50,1.20)
LRP2	rs3755166	Additive*	1340	1372	0.92 (0.82,1.03)	0.135908	0.854028	843	1372	0.92 (0.81,1.05)	0.204064	0.915393	497	1372	0.92 (0.79,1.07)	0.275968	0.989444	658	683	0.93 (0.80,1.09)	0.391834	0.952832	437	683	0.94 (0.79,1.13)	0.526221	0.990971	221	683	0.93 (0.75,1.17)	0.559182	0.999988	682	689	0.90 (0.77,1.06)	0.203323	0.937992	406	689	0.91 (0.76,1.09)	0.318088	0.962335	276	689	0.89 (0.72,1.10)	0.270323	0.999842
LRP2	rs3755166	Dominant (GA + AA vs. GG)	1340	1372	0.93 (0.79,1.09)	0.353485	0.935145	843	1372	0.91 (0.76,1.09)	0.311037	0.949853	497	1372	0.96 (0.77,1.19)	0.698175	0.998844	658	683	0.96 (0.77,1.21)	0.744314	0.990387	437	683	0.95 (0.73,1.23)	0.686308	0.99994	221	683	1.02 (0.73,1.41)	0.929416	0.999988	682	689	0.89 (0.71,1.12)	0.328401	0.95758	406	689	0.90 (0.69,1.16)	0.406943	0.974802	276	689	0.89 (0.66,1.19)	0.424938	0.999842
LRP2	rs3755166	Recessive (AA vs. GG + GA)	1340	1372	0.85 (0.69,1.04)	0.112585	0.845835	843	1372	0.88 (0.70,1.11)	0.285094	0.939605	497	1372	0.80 (0.60,1.07)	0.12913	0.965433	658	683	0.84 (0.63,1.12)	0.240685	0.923285	437	683	0.89 (0.64,1.24)	0.506683	0.987275	221	683	0.77 (0.50,1.19)	0.238861	0.948936	682	689	0.85 (0.63,1.13)	0.265887	0.946689	406	689	0.87 (0.62,1.22)	0.428448	0.974802	276	689	0.81 (0.55,1.21)	0.306316	0.999842
LRP2	rs3770613	AA	422	415	1.00 (ref)	0.9138	0.999932	266	415	1.00 (ref)	0.745433	0.993689	156	415	1.00 (ref)	0.974147	0.998844	204	197	1.00 (ref)	0.468725	0.97088	144	197	1.00 (ref)	0.552137	0.994754	60	197	1.00 (ref)	0.386834	0.993582	218	218	1.00 (ref)	0.808927	0.999902	122	218	1.00 (ref)	0.862825	0.999774	96	218	1.00 (ref)	0.259438	0.999842
LRP2	rs3770613	AG	614	616	0.98 (0.82,1.17)			381	616	0.96 (0.78,1.18)			233	616	1.00 (0.79,1.27)			291	303	0.92 (0.71,1.19)			194	303	0.87 (0.65,1.16)			97	303	1.01 (0.69,1.48)			323	313	1.03 (0.81,1.32)			187	313	1.07 (0.80,1.43)			136	313	0.98 (0.71,1.35)
LRP2	rs3770613	GG	293	283	1.02 (0.82,1.26)			190	283	1.05 (0.82,1.33)			103	283	0.97 (0.72,1.30)			160	141	1.10 (0.81,1.49)			103	141	1.00 (0.71,1.40)			57	141	1.30 (0.85,2.00)			133	142	0.94 (0.69,1.28)			87	142	1.09 (0.77,1.55)			46	142	0.72 (0.48,1.10)
LRP2	rs3770613	Additive*	1329	1314	1.01 (0.90,1.12)	0.918548	0.999932	837	1314	1.02 (0.90,1.15)	0.769251	0.993689	492	1314	0.99 (0.85,1.14)	0.854031	0.998844	655	641	1.04 (0.90,1.21)	0.604957	0.982642	441	641	0.99 (0.84,1.17)	0.916797	0.99994	214	641	1.14 (0.91,1.41)	0.247444	0.9566	674	673	0.98 (0.84,1.14)	0.760076	0.999902	396	673	1.05 (0.88,1.24)	0.60836	0.999774	278	673	0.87 (0.71,1.06)	0.172773	0.999842
LRP2	rs3770613	Dominant (AG + GG vs. AA)	1329	1314	0.99 (0.84,1.17)	0.894684	0.997865	837	1314	0.99 (0.82,1.19)	0.898062	0.998708	492	1314	0.99 (0.79,1.24)	0.933453	0.998844	655	641	0.98 (0.77,1.24)	0.871208	0.999899	441	641	0.91 (0.70,1.19)	0.505151	0.98711	214	641	1.11 (0.78,1.57)	0.569272	0.999988	674	673	1.01 (0.80,1.27)	0.965339	0.999902	396	673	1.08 (0.82,1.41)	0.595895	0.998974	278	673	0.90 (0.67,1.22)	0.497143	0.999842
LRP2	rs3770613	Recessive (GG vs. AA + AG)	1329	1314	1.03 (0.86,1.24)	0.742798	0.993572	837	1314	1.07 (0.87,1.32)	0.511304	0.982918	492	1314	0.97 (0.75,1.26)	0.818972	0.998844	655	641	1.15 (0.89,1.50)	0.284029	0.926813	441	641	1.09 (0.81,1.46)	0.579984	0.997622	214	641	1.29 (0.90,1.86)	0.168589	0.919836	674	673	0.92 (0.71,1.20)	0.552822	0.988851	396	673	1.05 (0.77,1.42)	0.763385	0.999774	278	673	0.73 (0.50,1.06)	0.101363	0.999842
LRP2	rs3821127	AA	436	468	1.00 (ref)	0.306926	0.931501	268	468	1.00 (ref)	0.287351	0.942464	168	468	1.00 (ref)	0.704671	0.998844	213	223	1.00 (ref)	0.497595	0.973061	137	223	1.00 (ref)	0.419514	0.977846	76	223	1.00 (ref)	0.844033	0.999988	223	245	1.00 (ref)	0.519349	0.988851	131	245	1.00 (ref)	0.600858	0.999597	92	245	1.00 (ref)	0.657793	0.999842
LRP2	rs3821127	AG	664	650	1.09 (0.92,1.29)			418	650	1.11 (0.91,1.35)			246	650	1.06 (0.84,1.34)			328	326	1.05 (0.82,1.34)			220	326	1.10 (0.83,1.45)			108	326	0.97 (0.68,1.37)			336	324	1.13 (0.89,1.44)			198	324	1.14 (0.86,1.50)			138	324	1.14 (0.83,1.57)
LRP2	rs3821127	GG	208	185	1.20 (0.94,1.52)			133	185	1.24 (0.94,1.62)			75	185	1.15 (0.83,1.59)			105	89	1.23 (0.87,1.73)			73	89	1.29 (0.88,1.90)			32	89	1.11 (0.68,1.82)			103	96	1.16 (0.83,1.63)			60	96	1.18 (0.79,1.74)			43	96	1.19 (0.76,1.85)
LRP2	rs3821127	Additive*	1308	1303	1.09 (0.98,1.23)	0.124465	0.850398	819	1303	1.11 (0.97,1.27)	0.114368	0.869629	489	1303	1.07 (0.91,1.25)	0.405577	0.992858	646	638	1.10 (0.93,1.29)	0.273882	0.925278	430	638	1.13 (0.94,1.36)	0.198534	0.929981	216	638	1.03 (0.82,1.31)	0.785633	0.999988	662	665	1.09 (0.93,1.28)	0.288361	0.955555	389	665	1.10 (0.91,1.32)	0.341716	0.968341	273	665	1.10 (0.89,1.36)	0.38397	0.999842
LRP2	rs3821127	Dominant (AG + GG vs. AA)	1308	1303	1.11 (0.95,1.31)	0.191685	0.88177	819	1303	1.14 (0.94,1.37)	0.178088	0.908385	489	1303	1.08 (0.86,1.35)	0.498496	0.998844	646	638	1.09 (0.86,1.38)	0.471922	0.97088	430	638	1.14 (0.87,1.48)	0.33637	0.963098	216	638	1.00 (0.72,1.39)	0.986155	0.999988	662	665	1.14 (0.91,1.43)	0.257169	0.94324	389	665	1.15 (0.88,1.50)	0.320529	0.962335	273	665	1.15 (0.85,1.56)	0.37062	0.999842
LRP2	rs3821127	Recessive (GG vs. AA + AG)	1308	1303	1.14 (0.92,1.41)	0.241087	0.901353	819	1303	1.16 (0.91,1.49)	0.23094	0.924001	489	1303	1.11 (0.82,1.49)	0.499561	0.998844	646	638	1.19 (0.87,1.63)	0.266235	0.925278	430	638	1.22 (0.87,1.73)	0.249698	0.929981	216	638	1.13 (0.72,1.78)	0.582457	0.999988	662	665	1.08 (0.80,1.47)	0.615799	0.992248	389	665	1.09 (0.76,1.56)	0.633597	0.999774	273	665	1.10 (0.74,1.64)	0.648883	0.999842
LRP2	rs3845732	GG	793	824	1.00 (ref)	0.68881	0.987845	487	824	1.00 (ref)	0.447706	0.973409	306	824	1.00 (ref)	0.0839702	0.917435	375	421	1.00 (ref)	0.0500955	0.909014	245	421	1.00 (ref)	0.0482454	0.929981	130	421	1.00 (ref)	0.0226134	0.872597	418	403	1.00 (ref)	0.385843	0.97389	242	403	1.00 (ref)	0.701128	0.999774	176	403	1.00 (ref)	0.188667	0.999842
LRP2	rs3845732	GA	470	458	1.07 (0.91,1.25)			301	458	1.10 (0.91,1.32)			169	458	1.02 (0.82,1.28)			249	210	1.34 (1.06,1.69)			165	210	1.36 (1.04,1.77)			84	210	1.36 (0.98,1.89)			221	248	0.86 (0.68,1.08)			136	248	0.90 (0.68,1.17)			85	248	0.80 (0.59,1.09)
LRP2	rs3845732	AA	63	68	0.96 (0.67,1.37)			51	68	1.22 (0.83,1.79)			12	68	0.49 (0.26,0.93)			34	35	1.08 (0.66,1.79)			30	35	1.45 (0.86,2.45)			4	35	0.37 (0.13,1.07)			29	33	0.84 (0.49,1.43)			21	33	1.02 (0.57,1.84)			8	33	0.58 (0.26,1.30)
LRP2	rs3845732	Additive*	1326	1350	1.03 (0.90,1.17)	0.69618	0.988584	839	1350	1.10 (0.95,1.27)	0.205277	0.915393	487	1350	0.90 (0.75,1.08)	0.260788	0.989444	658	666	1.19 (0.99,1.44)	0.0620775	0.909014	440	666	1.28 (1.04,1.57)	0.0182861	0.929981	218	666	1.03 (0.79,1.35)	0.826463	0.999988	668	684	0.88 (0.73,1.06)	0.187192	0.935015	399	684	0.94 (0.76,1.17)	0.602514	0.999597	269	684	0.79 (0.61,1.02)	0.0680655	0.999842
LRP2	rs3845732	Dominant (GA + AA vs. GG)	1326	1350	1.05 (0.90,1.23)	0.523528	0.972546	839	1350	1.11 (0.93,1.33)	0.246411	0.926947	487	1350	0.96 (0.77,1.19)	0.697036	0.998844	658	666	1.30 (1.04,1.63)	0.02074	0.909014	440	666	1.37 (1.07,1.76)	0.0142505	0.929981	218	666	1.21 (0.88,1.67)	0.239934	0.950119	668	684	0.86 (0.69,1.07)	0.168224	0.931579	399	684	0.91 (0.70,1.18)	0.469657	0.982367	269	684	0.77 (0.57,1.04)	0.0937994	0.999842
LRP2	rs3845732	Recessive (AA vs. GG + GA)	1326	1350	0.93 (0.65,1.33)	0.698899	0.988645	839	1350	1.17 (0.80,1.72)	0.41121	0.968264	487	1350	0.49 (0.26,0.92)	0.0266909	0.893752	658	666	0.97 (0.59,1.59)	0.90081	0.999899	440	666	1.29 (0.77,2.16)	0.337243	0.963504	218	666	0.33 (0.11,0.95)	0.0402297	0.872597	668	684	0.89 (0.53,1.50)	0.664453	0.999902	399	684	1.07 (0.60,1.90)	0.820959	0.999774	269	684	0.63 (0.28,1.40)	0.256137	0.999842
LRP2	rs3914468	AA	741	764	1.00 (ref)	0.558945	0.975177	469	764	1.00 (ref)	0.719519	0.993689	272	764	1.00 (ref)	0.402347	0.992858	379	367	1.00 (ref)	0.48412	0.972382	249	367	1.00 (ref)	0.720227	0.99994	130	367	1.00 (ref)	0.371377	0.989715	362	397	1.00 (ref)	0.156916	0.931579	220	397	1.00 (ref)	0.242371	0.957266	142	397	1.00 (ref)	0.115214	0.999842
LRP2	rs3914468	AG	535	509	1.09 (0.93,1.28)			328	509	1.07 (0.89,1.29)			207	509	1.13 (0.91,1.40)			256	255	0.97 (0.77,1.22)			175	255	1.04 (0.81,1.35)			81	255	0.90 (0.65,1.25)			279	254	1.22 (0.97,1.52)			153	254	1.11 (0.85,1.44)			126	254	1.37 (1.02,1.84)
LRP2	rs3914468	GG	114	117	1.00 (0.76,1.32)			78	117	1.08 (0.79,1.48)			36	117	0.89 (0.60,1.34)			56	68	0.79 (0.54,1.16)			40	68	0.87 (0.57,1.34)			16	68	0.66 (0.37,1.20)			58	49	1.30 (0.86,1.96)			38	49	1.47 (0.93,2.34)			20	49	1.11 (0.63,1.95)
LRP2	rs3914468	Additive*	1390	1390	1.04 (0.92,1.16)	0.559149	0.975177	875	1390	1.05 (0.92,1.20)	0.4435	0.973409	515	1390	1.02 (0.87,1.20)	0.805078	0.998844	691	690	0.92 (0.78,1.08)	0.321223	0.934236	464	690	0.97 (0.81,1.17)	0.771854	0.99994	227	690	0.85 (0.67,1.08)	0.18074	0.921431	699	700	1.17 (0.99,1.39)	0.0621447	0.896763	411	700	1.17 (0.96,1.42)	0.116508	0.955119	288	700	1.19 (0.95,1.48)	0.130798	0.999842
LRP2	rs3914468	Dominant (AG + GG vs. AA)	1390	1390	1.07 (0.92,1.25)	0.367036	0.938379	875	1390	1.07 (0.90,1.28)	0.418871	0.970031	515	1390	1.08 (0.88,1.33)	0.44718	0.993008	691	690	0.93 (0.75,1.16)	0.536511	0.979617	464	690	1.01 (0.79,1.28)	0.956948	0.99994	227	690	0.85 (0.62,1.16)	0.303337	0.969995	699	700	1.23 (0.99,1.52)	0.0575598	0.896763	411	700	1.16 (0.91,1.49)	0.232641	0.955935	288	700	1.32 (1.00,1.76)	0.0512187	0.999842
LRP2	rs3914468	Recessive (GG vs. AA + AG)	1390	1390	0.96 (0.74,1.26)	0.792022	0.996792	875	1390	1.05 (0.78,1.43)	0.735821	0.993689	515	1390	0.85 (0.57,1.26)	0.415536	0.993008	691	690	0.80 (0.55,1.16)	0.237534	0.923285	464	690	0.85 (0.56,1.30)	0.457863	0.982998	227	690	0.69 (0.39,1.23)	0.211022	0.932133	699	700	1.20 (0.80,1.79)	0.371449	0.967089	411	700	1.41 (0.90,2.22)	0.130873	0.955119	288	700	0.97 (0.56,1.69)	0.925221	0.999842
LRP2	rs6713072	GG	465	495	1.00 (ref)	0.444543	0.953134	298	495	1.00 (ref)	0.587294	0.98421	167	495	1.00 (ref)	0.593187	0.998844	222	244	1.00 (ref)	0.130554	0.909014	151	244	1.00 (ref)	0.214119	0.929981	71	244	1.00 (ref)	0.283512	0.969211	243	251	1.00 (ref)	0.0783594	0.918653	147	251	1.00 (ref)	0.0953665	0.955119	96	251	1.00 (ref)	0.326277	0.999842
LRP2	rs6713072	GA	650	637	1.09 (0.92,1.28)			407	637	1.07 (0.89,1.30)			243	637	1.10 (0.87,1.39)			338	302	1.23 (0.97,1.57)			225	302	1.19 (0.91,1.56)			113	302	1.28 (0.90,1.82)			312	335	0.96 (0.76,1.22)			182	335	0.96 (0.73,1.27)			130	335	0.98 (0.72,1.35)
LRP2	rs6713072	AA	244	229	1.14 (0.92,1.43)			155	229	1.13 (0.88,1.46)			89	229	1.15 (0.85,1.57)			107	124	0.96 (0.69,1.32)			72	124	0.91 (0.63,1.30)			35	124	0.98 (0.61,1.57)			137	105	1.35 (0.99,1.84)			83	105	1.39 (0.97,1.99)			54	105	1.31 (0.87,1.98)
LRP2	rs6713072	Additive*	1359	1361	1.07 (0.96,1.19)	0.207839	0.88177	860	1361	1.07 (0.94,1.21)	0.303968	0.948982	499	1361	1.08 (0.93,1.25)	0.318812	0.989444	667	670	1.02 (0.87,1.19)	0.820155	0.999486	448	670	0.99 (0.83,1.18)	0.918827	0.99994	219	670	1.03 (0.83,1.29)	0.767038	0.999988	692	691	1.12 (0.97,1.31)	0.127604	0.931579	412	691	1.14 (0.96,1.36)	0.139378	0.955119	280	691	1.12 (0.91,1.37)	0.281821	0.999842
LRP2	rs6713072	Dominant (GA + AA vs. GG)	1359	1361	1.10 (0.94,1.29)	0.238132	0.901353	860	1361	1.09 (0.91,1.31)	0.351476	0.959442	499	1361	1.12 (0.90,1.39)	0.330346	0.989444	667	670	1.15 (0.92,1.45)	0.223002	0.923285	448	670	1.11 (0.86,1.43)	0.422907	0.977846	219	670	1.20 (0.86,1.67)	0.293481	0.969211	692	691	1.05 (0.84,1.32)	0.638834	0.998201	412	691	1.06 (0.82,1.38)	0.633083	0.999774	280	691	1.06 (0.79,1.43)	0.684557	0.999842
LRP2	rs6713072	Recessive (AA vs. GG + GA)	1359	1361	1.09 (0.89,1.33)	0.396628	0.944753	860	1361	1.09 (0.87,1.37)	0.463141	0.976646	499	1361	1.09 (0.83,1.43)	0.537437	0.998844	667	670	0.85 (0.64,1.13)	0.263504	0.925278	448	670	0.82 (0.59,1.13)	0.230027	0.929981	219	670	0.85 (0.55,1.29)	0.440797	0.999408	692	691	1.38 (1.04,1.83)	0.0254162	0.827914	412	691	1.42 (1.03,1.97)	0.0314751	0.955119	280	691	1.32 (0.92,1.91)	0.135244	0.999842
LRP2	rs6718884	AA	1266	1251	1.00 (ref)	0.612679	0.985357	809	1251	1.00 (ref)	0.275905	0.937287	457	1251	1.00 (ref)	0.955201	0.998844	630	617	1.00 (ref)	0.527907	0.979443	422	617	1.00 (ref)	0.503308	0.98711	208	617	1.00 (ref)	0.667058	0.999988	636	634	1.00 (ref)	0.773559	0.999902	387	634	1.00 (ref)	0.19206	0.955119	249	634	1.00 (ref)	0.484908	0.999842
LRP2	rs6718884	AG	129	144	0.88 (0.68,1.13)			73	144	0.78 (0.58,1.06)			56	144	1.05 (0.76,1.47)			62	71	0.85 (0.59,1.22)			42	71	0.87 (0.58,1.32)			20	71	0.78 (0.46,1.34)			67	73	0.91 (0.64,1.29)			31	73	0.69 (0.44,1.07)			36	73	1.30 (0.85,2.01)
LRP2	rs6718884	GG	11	11	0.99 (0.43,2.31)			7	11	0.98 (0.37,2.56)			4	11	1.00 (0.31,3.19)			5	3	1.63 (0.38,6.91)			4	3	2.10 (0.46,9.71)			1	3	0.86 (0.09,8.70)			6	8	0.76 (0.26,2.22)			3	8	0.58 (0.15,2.23)			3	8	1.03 (0.26,3.99)
LRP2	rs6718884	Additive*	1406	1406	0.91 (0.73,1.13)	0.394258	0.944263	889	1406	0.83 (0.64,1.08)	0.164597	0.903	517	1406	1.04 (0.78,1.39)	0.794896	0.998844	697	691	0.92 (0.66,1.28)	0.61564	0.984108	468	691	0.97 (0.67,1.40)	0.88597	0.99994	229	691	0.80 (0.49,1.32)	0.388648	0.993582	709	715	0.90 (0.67,1.21)	0.479951	0.985759	421	715	0.71 (0.49,1.03)	0.0731012	0.955119	288	715	1.21 (0.84,1.75)	0.30891	0.999842
LRP2	rs6718884	Dominant (AG + GG vs. AA)	1406	1406	0.89 (0.70,1.13)	0.34146	0.932041	889	1406	0.80 (0.60,1.06)	0.121573	0.869629	517	1406	1.05 (0.76,1.45)	0.771765	0.998844	697	691	0.88 (0.61,1.25)	0.470453	0.97088	468	691	0.92 (0.62,1.37)	0.680213	0.99994	229	691	0.79 (0.47,1.33)	0.36986	0.986458	709	715	0.89 (0.64,1.25)	0.517326	0.988851	421	715	0.68 (0.44,1.03)	0.0712486	0.955119	288	715	1.28 (0.84,1.94)	0.248784	0.999842
LRP2	rs6718884	Recessive (GG vs. AA + AG)	1406	1406	1.01 (0.43,2.34)	0.98391	0.999932	889	1406	1.00 (0.38,2.62)	0.995669	0.999929	517	1406	0.99 (0.31,3.17)	0.990462	0.998844	697	691	1.67 (0.39,7.08)	0.488079	0.972382	468	691	2.15 (0.47,9.92)	0.326488	0.959533	229	691	0.89 (0.09,8.91)	0.917692	0.999988	709	715	0.77 (0.26,2.25)	0.631825	0.996704	421	715	0.60 (0.16,2.30)	0.457362	0.98117	288	715	0.99 (0.26,3.86)	0.993409	0.999842
LRP2	rs6730118	AA	878	904	1.00 (ref)	0.273597	0.920022	555	904	1.00 (ref)	0.529009	0.983839	323	904	1.00 (ref)	0.196653	0.974625	428	449	1.00 (ref)	0.178295	0.91557	286	449	1.00 (ref)	0.295074	0.947331	142	449	1.00 (ref)	0.262267	0.962979	450	455	1.00 (ref)	0.859374	0.999902	269	455	1.00 (ref)	0.974964	0.999774	181	455	1.00 (ref)	0.579759	0.999842
LRP2	rs6730118	AG	414	395	1.08 (0.92,1.28)			260	395	1.09 (0.90,1.31)			154	395	1.10 (0.87,1.38)			210	198	1.12 (0.88,1.42)			141	198	1.14 (0.87,1.49)			69	198	1.12 (0.79,1.58)			204	197	1.05 (0.83,1.34)			119	197	1.03 (0.78,1.35)			85	197	1.11 (0.81,1.52)
LRP2	rs6730118	GG	54	69	0.80 (0.55,1.16)			38	69	0.88 (0.58,1.33)			16	69	0.65 (0.37,1.14)			23	36	0.67 (0.39,1.15)			17	36	0.72 (0.39,1.31)			6	36	0.52 (0.21,1.29)			31	33	0.93 (0.56,1.55)			21	33	1.05 (0.59,1.87)			10	33	0.76 (0.36,1.59)
LRP2	rs6730118	Additive*	1346	1368	1.00 (0.87,1.14)	0.950722	0.999932	853	1368	1.01 (0.87,1.18)	0.858728	0.996814	493	1368	0.97 (0.80,1.16)	0.710854	0.998844	661	683	0.98 (0.81,1.18)	0.803101	0.998947	444	683	1.00 (0.81,1.23)	0.991646	0.99994	217	683	0.94 (0.71,1.24)	0.664061	0.999988	685	685	1.01 (0.84,1.22)	0.901302	0.999902	409	685	1.02 (0.83,1.27)	0.821856	0.999774	276	685	1.00 (0.78,1.29)	0.989964	0.999842
LRP2	rs6730118	Dominant (AG + GG vs. AA)	1346	1368	1.04 (0.89,1.22)	0.616793	0.985357	853	1368	1.05 (0.88,1.26)	0.575758	0.984027	493	1368	1.03 (0.83,1.28)	0.787633	0.998844	661	683	1.05 (0.83,1.32)	0.685125	0.989974	444	683	1.07 (0.83,1.39)	0.586936	0.998577	217	683	1.03 (0.74,1.43)	0.876338	0.999988	685	685	1.04 (0.83,1.30)	0.761557	0.999902	409	685	1.03 (0.79,1.34)	0.832256	0.999774	276	685	1.06 (0.78,1.43)	0.709481	0.999842
LRP2	rs6730118	Recessive (GG vs. AA + AG)	1346	1368	0.78 (0.54,1.13)	0.190752	0.88177	853	1368	0.85 (0.57,1.29)	0.449182	0.973409	493	1368	0.63 (0.36,1.10)	0.106389	0.944565	661	683	0.64 (0.37,1.10)	0.106761	0.909014	444	683	0.69 (0.38,1.25)	0.218778	0.929981	217	683	0.51 (0.21,1.23)	0.133757	0.905238	685	685	0.92 (0.55,1.52)	0.731615	0.999902	409	685	1.04 (0.59,1.85)	0.888708	0.999774	276	685	0.74 (0.36,1.54)	0.416971	0.999842
LRP2	rs700552	GG	611	603	1.00 (ref)	0.118531	0.850398	378	603	1.00 (ref)	0.32695	0.951253	233	603	1.00 (ref)	0.0843289	0.917435	296	313	1.00 (ref)	0.0490385	0.909014	200	313	1.00 (ref)	0.0869841	0.929981	96	313	1.00 (ref)	0.244013	0.952581	315	290	1.00 (ref)	0.297855	0.956045	178	290	1.00 (ref)	0.936212	0.999774	137	290	1.00 (ref)	0.0454235	0.999842
LRP2	rs700552	GC	656	627	1.04 (0.88,1.21)			422	627	1.09 (0.91,1.31)			234	627	0.95 (0.77,1.18)			345	301	1.21 (0.97,1.51)			233	301	1.23 (0.96,1.58)			112	301	1.19 (0.86,1.65)			311	326	0.88 (0.71,1.10)			189	326	0.96 (0.74,1.25)			122	326	0.78 (0.58,1.04)
LRP2	rs700552	CC	146	181	0.80 (0.63,1.03)			96	181	0.89 (0.67,1.19)			50	181	0.67 (0.47,0.96)			61	81	0.80 (0.55,1.16)			40	81	0.82 (0.54,1.25)			21	81	0.78 (0.46,1.35)			85	100	0.79 (0.56,1.10)			56	100	0.94 (0.64,1.38)			29	100	0.58 (0.37,0.93)
LRP2	rs700552	Additive*	1413	1411	0.94 (0.84,1.05)	0.260159	0.912543	896	1411	0.99 (0.87,1.12)	0.873643	0.996814	517	1411	0.86 (0.74,1.01)	0.0597265	0.897621	702	695	1.00 (0.85,1.17)	0.979228	0.999899	473	695	1.01 (0.85,1.22)	0.88035	0.99994	229	695	0.98 (0.78,1.24)	0.885391	0.999988	711	716	0.89 (0.76,1.03)	0.119741	0.931579	423	716	0.97 (0.81,1.16)	0.723853	0.999774	288	716	0.77 (0.62,0.95)	0.0128096	0.999842
LRP2	rs700552	Dominant (GC + CC vs. GG)	1413	1411	0.98 (0.85,1.14)	0.8317	0.997345	896	1411	1.05 (0.88,1.24)	0.589188	0.98421	517	1411	0.89 (0.72,1.09)	0.261456	0.989444	702	695	1.12 (0.91,1.39)	0.285967	0.927382	473	695	1.15 (0.90,1.46)	0.265934	0.935018	229	695	1.10 (0.81,1.51)	0.528508	0.999988	711	716	0.86 (0.70,1.06)	0.162667	0.931579	423	716	0.96 (0.75,1.23)	0.725554	0.999774	288	716	0.73 (0.55,0.97)	0.0271999	0.999842
LRP2	rs700552	Recessive (CC vs. GG + GC)	1413	1411	0.79 (0.62,0.99)	0.0435216	0.789971	896	1411	0.85 (0.65,1.12)	0.247686	0.926947	517	1411	0.69 (0.49,0.96)	0.0293398	0.896724	702	695	0.72 (0.51,1.03)	0.0715838	0.909014	473	695	0.74 (0.49,1.10)	0.135513	0.929981	229	695	0.71 (0.43,1.19)	0.199545	0.929039	711	716	0.84 (0.61,1.15)	0.267528	0.949269	423	716	0.96 (0.67,1.38)	0.839287	0.999774	288	716	0.66 (0.43,1.03)	0.069948	0.999842
LRP2	rs7568568	AA	1173	1183	1.00 (ref)	0.912368	0.999932	750	1183	1.00 (ref)	0.975955	0.998708	423	1183	1.00 (ref)	0.559549	0.998844	585	582	1.00 (ref)	0.905823	0.999899	395	582	1.00 (ref)	0.846242	0.99994	190	582	1.00 (ref)	0.977077	0.999988	588	601	1.00 (ref)	0.568359	0.988851	355	601	1.00 (ref)	0.847917	0.999774	233	601	1.00 (ref)	0.294376	0.999842
LRP2	rs7568568	AG	227	221	1.04 (0.85,1.28)			136	221	0.97 (0.77,1.23)			91	221	1.15 (0.88,1.52)			106	112	0.95 (0.71,1.27)			70	112	0.94 (0.67,1.30)			36	112	0.98 (0.65,1.50)			121	109	1.14 (0.86,1.52)			66	109	1.03 (0.73,1.44)			55	109	1.34 (0.93,1.93)
LRP2	rs7568568	GG	14	15	0.95 (0.45,1.98)			10	15	1.01 (0.45,2.27)			4	15	0.84 (0.27,2.62)			9	8	1.13 (0.43,3.00)			7	8	1.25 (0.44,3.53)			2	8	0.85 (0.17,4.25)			5	7	0.74 (0.23,2.37)			3	7	0.68 (0.17,2.69)			2	7	0.88 (0.17,4.40)
LRP2	rs7568568	Additive*	1414	1419	1.03 (0.86,1.23)	0.781698	0.996074	896	1419	0.98 (0.80,1.21)	0.854488	0.996814	518	1419	1.10 (0.86,1.41)	0.436359	0.993008	700	702	0.98 (0.76,1.26)	0.857313	0.999899	472	702	0.98 (0.74,1.31)	0.910641	0.99994	228	702	0.97 (0.67,1.41)	0.871979	0.999988	714	717	1.08 (0.84,1.40)	0.545599	0.988851	424	717	0.98 (0.72,1.34)	0.913567	0.999774	290	717	1.25 (0.90,1.75)	0.18669	0.999842
LRP2	rs7568568	Dominant (AG + GG vs. AA)	1414	1419	1.04 (0.85,1.26)	0.728455	0.992048	896	1419	0.98 (0.78,1.23)	0.835214	0.993689	518	1419	1.14 (0.87,1.48)	0.353772	0.989444	700	702	0.96 (0.72,1.27)	0.781481	0.997022	472	702	0.96 (0.70,1.32)	0.797456	0.99994	228	702	0.97 (0.65,1.47)	0.902046	0.999988	714	717	1.12 (0.85,1.48)	0.43339	0.983414	424	717	1.00 (0.72,1.40)	0.979739	0.999774	290	717	1.31 (0.91,1.88)	0.140846	0.999842
LRP2	rs7568568	Recessive (GG vs. AA + AG)	1414	1419	0.94 (0.45,1.97)	0.868375	0.997345	896	1419	1.01 (0.45,2.28)	0.982095	0.998708	518	1419	0.82 (0.26,2.56)	0.735627	0.998844	700	702	1.14 (0.43,3.02)	0.788918	0.99869	472	702	1.26 (0.45,3.56)	0.663791	0.99994	228	702	0.85 (0.17,4.25)	0.841254	0.999988	714	717	0.72 (0.23,2.32)	0.587355	0.988851	424	717	0.68 (0.17,2.67)	0.578768	0.996458	290	717	0.83 (0.17,4.17)	0.823244	0.999842
LRP2	rs7592152	CC	570	569	1.00 (ref)	0.714224	0.991118	361	569	1.00 (ref)	0.908815	0.998708	209	569	1.00 (ref)	0.559309	0.998844	275	272	1.00 (ref)	0.728041	0.990066	185	272	1.00 (ref)	0.901279	0.99994	90	272	1.00 (ref)	0.623485	0.999988	295	297	1.00 (ref)	0.945169	0.999902	176	297	1.00 (ref)	0.994665	0.999774	119	297	1.00 (ref)	0.915327	0.999842
LRP2	rs7592152	CA	663	651	1.02 (0.87,1.20)			415	651	1.00 (0.83,1.20)			248	651	1.06 (0.85,1.32)			337	329	1.02 (0.81,1.28)			224	329	0.99 (0.77,1.29)			113	329	1.07 (0.77,1.49)			326	322	1.02 (0.81,1.28)			191	322	1.01 (0.77,1.31)			135	322	1.03 (0.76,1.39)
LRP2	rs7592152	AA	183	197	0.93 (0.73,1.17)			120	197	0.95 (0.73,1.23)			63	197	0.89 (0.64,1.24)			89	99	0.89 (0.64,1.25)			62	99	0.92 (0.63,1.34)			27	99	0.84 (0.51,1.40)			94	98	0.96 (0.69,1.34)			58	98	0.99 (0.68,1.44)			36	98	0.94 (0.60,1.46)
LRP2	rs7592152	Additive*	1416	1417	0.98 (0.88,1.09)	0.692068	0.988099	896	1417	0.98 (0.87,1.11)	0.745516	0.993689	520	1417	0.98 (0.84,1.14)	0.757752	0.998844	701	700	0.96 (0.82,1.13)	0.65202	0.988302	471	700	0.97 (0.81,1.15)	0.716071	0.99994	230	700	0.96 (0.76,1.21)	0.726654	0.999988	715	717	0.99 (0.85,1.16)	0.911852	0.999902	425	717	1.00 (0.84,1.19)	0.972937	0.999774	290	717	0.98 (0.80,1.21)	0.880357	0.999842
LRP2	rs7592152	Dominant (CA + AA vs. CC)	1416	1417	1.00 (0.86,1.16)	0.993235	0.999932	896	1417	0.99 (0.83,1.17)	0.883706	0.997843	520	1417	1.02 (0.83,1.26)	0.828094	0.998844	701	700	0.99 (0.80,1.23)	0.934504	0.999899	471	700	0.98 (0.76,1.25)	0.852329	0.99994	230	700	1.02 (0.74,1.40)	0.899051	0.999988	715	717	1.01 (0.81,1.24)	0.958398	0.999902	425	717	1.00 (0.78,1.28)	0.986938	0.999774	290	717	1.01 (0.76,1.34)	0.958345	0.999842
LRP2	rs7592152	Recessive (AA vs. CC + CA)	1416	1417	0.92 (0.74,1.14)	0.435609	0.953134	896	1417	0.95 (0.74,1.21)	0.661917	0.993608	520	1417	0.86 (0.63,1.18)	0.35159	0.989444	701	700	0.88 (0.65,1.21)	0.43648	0.964896	471	700	0.92 (0.65,1.31)	0.650134	0.99994	230	700	0.81 (0.51,1.30)	0.380363	0.992036	715	717	0.95 (0.70,1.30)	0.766639	0.999902	425	717	0.98 (0.69,1.40)	0.927473	0.999774	290	717	0.92 (0.61,1.40)	0.705129	0.999842
LRP2	rs7600336	GG	435	466	1.00 (ref)	0.209672	0.881847	267	466	1.00 (ref)	0.296456	0.946098	168	466	1.00 (ref)	0.33082	0.989444	215	215	1.00 (ref)	0.977518	0.999899	137	215	1.00 (ref)	0.784328	0.99994	78	215	1.00 (ref)	0.743992	0.999988	220	251	1.00 (ref)	0.0343877	0.886015	130	251	1.00 (ref)	0.109441	0.955119	90	251	1.00 (ref)	0.111403	0.999842
LRP2	rs7600336	GA	709	663	1.15 (0.97,1.36)			448	663	1.16 (0.96,1.41)			261	663	1.11 (0.88,1.40)			347	348	1.00 (0.78,1.27)			235	348	1.05 (0.80,1.38)			112	348	0.90 (0.64,1.27)			362	315	1.31 (1.03,1.66)			213	315	1.30 (0.98,1.71)			149	315	1.32 (0.97,1.81)
LRP2	rs7600336	AA	245	259	1.01 (0.81,1.25)			161	259	1.07 (0.83,1.37)			84	259	0.90 (0.66,1.22)			125	121	1.03 (0.75,1.41)			89	121	1.13 (0.80,1.62)			36	121	0.85 (0.53,1.35)			120	138	0.98 (0.72,1.33)			72	138	0.99 (0.69,1.42)			48	138	0.95 (0.63,1.44)
LRP2	rs7600336	Additive*	1389	1388	1.02 (0.92,1.14)	0.686559	0.987845	876	1388	1.05 (0.93,1.19)	0.435052	0.973409	513	1388	0.97 (0.84,1.13)	0.722678	0.998844	687	684	1.01 (0.87,1.18)	0.889247	0.999899	461	684	1.06 (0.89,1.27)	0.492834	0.983426	226	684	0.92 (0.73,1.15)	0.448095	0.999988	702	704	1.03 (0.89,1.20)	0.69934	0.999902	415	704	1.03 (0.87,1.23)	0.712991	0.999774	287	704	1.02 (0.84,1.24)	0.835334	0.999842
LRP2	rs7600336	Dominant (GA + AA vs. GG)	1389	1388	1.11 (0.94,1.30)	0.213052	0.881847	876	1388	1.14 (0.95,1.37)	0.169477	0.903	513	1388	1.05 (0.84,1.31)	0.656825	0.998844	687	684	1.00 (0.80,1.26)	0.974051	0.999899	461	684	1.07 (0.82,1.39)	0.608146	0.999853	226	684	0.89 (0.64,1.23)	0.475402	0.999988	702	704	1.21 (0.97,1.51)	0.0957097	0.931579	415	704	1.20 (0.93,1.57)	0.164609	0.955119	287	704	1.21 (0.90,1.63)	0.209459	0.999842
LRP2	rs7600336	Recessive (AA vs. GG + GA)	1389	1388	0.93 (0.76,1.12)	0.432558	0.953134	876	1388	0.97 (0.78,1.21)	0.803664	0.993689	513	1388	0.85 (0.64,1.11)	0.23338	0.984668	687	684	1.03 (0.78,1.36)	0.833349	0.999899	461	684	1.10 (0.81,1.50)	0.543262	0.993507	226	684	0.90 (0.59,1.36)	0.61975	0.999988	702	704	0.83 (0.63,1.09)	0.184084	0.935015	415	704	0.85 (0.62,1.17)	0.31077	0.962335	287	704	0.81 (0.56,1.17)	0.251792	0.999842
LRP2	rs830958	AA	1072	1102	1.00 (ref)	0.480469	0.960382	679	1102	1.00 (ref)	0.775321	0.993689	393	1102	1.00 (ref)	0.333727	0.989444	533	543	1.00 (ref)	0.72954	0.990066	358	543	1.00 (ref)	0.719376	0.99994	175	543	1.00 (ref)	0.547927	0.999988	539	559	1.00 (ref)	0.284684	0.955555	321	559	1.00 (ref)	0.37367	0.970482	218	559	1.00 (ref)	0.481969	0.999842
LRP2	rs830958	AC	261	244	1.12 (0.92,1.36)			161	244	1.08 (0.87,1.35)			100	244	1.19 (0.91,1.55)			127	120	1.09 (0.83,1.45)			81	120	1.03 (0.75,1.42)			46	120	1.22 (0.82,1.79)			134	124	1.15 (0.87,1.51)			80	124	1.13 (0.82,1.56)			54	124	1.20 (0.83,1.74)
LRP2	rs830958	CC	16	19	0.87 (0.44,1.71)			12	19	0.96 (0.46,2.01)			4	19	0.67 (0.22,2.02)			11	9	1.26 (0.51,3.10)			9	9	1.47 (0.57,3.78)			2	9	0.71 (0.15,3.43)			5	10	0.51 (0.17,1.52)			3	10	0.46 (0.12,1.72)			2	10	0.60 (0.13,2.83)
LRP2	rs830958	Additive*	1349	1365	1.07 (0.90,1.27)	0.441642	0.953134	852	1365	1.06 (0.87,1.28)	0.589513	0.98421	497	1365	1.10 (0.87,1.40)	0.431297	0.993008	671	672	1.10 (0.86,1.41)	0.430545	0.96489	448	672	1.08 (0.83,1.42)	0.558189	0.995632	223	672	1.13 (0.79,1.60)	0.504267	0.999988	678	693	1.04 (0.81,1.33)	0.758167	0.999902	404	693	1.02 (0.76,1.35)	0.910174	0.999774	274	693	1.10 (0.79,1.53)	0.570848	0.999842
LRP2	rs830958	Dominant (AC + CC vs. AA)	1349	1365	1.10 (0.91,1.33)	0.327639	0.931501	852	1365	1.07 (0.86,1.33)	0.52069	0.983839	497	1365	1.15 (0.89,1.49)	0.286057	0.989444	671	672	1.11 (0.84,1.45)	0.462605	0.970094	448	672	1.07 (0.79,1.44)	0.682983	0.99994	223	672	1.18 (0.81,1.73)	0.389861	0.993582	678	693	1.10 (0.84,1.43)	0.50317	0.987636	404	693	1.08 (0.79,1.47)	0.647288	0.999774	274	693	1.16 (0.81,1.67)	0.417327	0.999842
LRP2	rs830958	Recessive (CC vs. AA + AC)	1349	1365	0.85 (0.43,1.67)	0.639561	0.986705	852	1365	0.95 (0.45,1.98)	0.884958	0.998241	497	1365	0.65 (0.22,1.95)	0.440264	0.993008	671	672	1.24 (0.51,3.04)	0.635345	0.988302	448	672	1.46 (0.57,3.75)	0.433028	0.978657	223	672	0.68 (0.14,3.29)	0.634319	0.999988	678	693	0.50 (0.17,1.48)	0.20884	0.937992	404	693	0.45 (0.12,1.68)	0.236412	0.957034	274	693	0.58 (0.12,2.72)	0.488519	0.999842
LRP2	rs830964	GG	751	786	1.00 (ref)	0.19762	0.88177	469	786	1.00 (ref)	0.208619	0.915393	282	786	1.00 (ref)	0.443752	0.993008	366	383	1.00 (ref)	0.404908	0.955673	241	383	1.00 (ref)	0.281244	0.946773	125	383	1.00 (ref)	0.849781	0.999988	385	403	1.00 (ref)	0.469134	0.985577	228	403	1.00 (ref)	0.620526	0.999774	157	403	1.00 (ref)	0.417115	0.999842
LRP2	rs830964	GA	545	500	1.15 (0.98,1.34)			349	500	1.18 (0.98,1.41)			196	500	1.11 (0.89,1.37)			279	253	1.16 (0.93,1.45)			191	253	1.22 (0.95,1.57)			88	253	1.09 (0.79,1.51)			266	247	1.14 (0.91,1.42)			158	247	1.14 (0.88,1.48)			108	247	1.12 (0.84,1.51)
LRP2	rs830964	AA	98	106	0.97 (0.72,1.30)			65	106	1.03 (0.74,1.44)			33	106	0.86 (0.57,1.31)			47	50	0.98 (0.64,1.50)			31	50	0.97 (0.60,1.58)			16	50	0.99 (0.54,1.81)			51	56	0.95 (0.63,1.43)			34	56	1.08 (0.68,1.72)			17	56	0.77 (0.43,1.37)
LRP2	rs830964	Additive*	1394	1392	1.05 (0.94,1.19)	0.380892	0.940171	883	1392	1.08 (0.95,1.24)	0.244171	0.926947	511	1392	1.01 (0.86,1.18)	0.938723	0.998844	692	686	1.07 (0.90,1.26)	0.470537	0.97088	463	686	1.09 (0.90,1.32)	0.385187	0.973292	229	686	1.04 (0.82,1.32)	0.76078	0.999988	702	706	1.04 (0.88,1.23)	0.619367	0.994499	420	706	1.08 (0.89,1.31)	0.430065	0.974802	282	706	0.98 (0.79,1.23)	0.884918	0.999842
LRP2	rs830964	Dominant (GA + AA vs. GG)	1394	1392	1.12 (0.96,1.30)	0.154072	0.860754	883	1392	1.15 (0.97,1.37)	0.110015	0.869629	511	1392	1.06 (0.86,1.31)	0.567815	0.998844	692	686	1.13 (0.91,1.40)	0.267816	0.925278	463	686	1.18 (0.92,1.50)	0.186018	0.929981	229	686	1.08 (0.79,1.46)	0.639142	0.999988	702	706	1.10 (0.89,1.36)	0.367242	0.965861	420	706	1.13 (0.88,1.44)	0.340143	0.968341	282	706	1.06 (0.80,1.40)	0.69893	0.999842
LRP2	rs830964	Recessive (AA vs. GG + GA)	1394	1392	0.92 (0.69,1.22)	0.547311	0.975177	883	1392	0.96 (0.70,1.33)	0.82812	0.993689	511	1392	0.83 (0.55,1.25)	0.369449	0.989444	692	686	0.92 (0.61,1.40)	0.694654	0.989981	463	686	0.90 (0.56,1.44)	0.653257	0.99994	229	686	0.95 (0.53,1.73)	0.874158	0.999988	702	706	0.90 (0.61,1.34)	0.61593	0.992248	420	706	1.03 (0.66,1.61)	0.906652	0.999774	282	706	0.73 (0.42,1.29)	0.28287	0.999842
LRP2	rs830965	GG	689	671	1.00 (ref)	0.827361	0.997345	436	671	1.00 (ref)	0.707572	0.993689	253	671	1.00 (ref)	0.940136	0.998844	338	331	1.00 (ref)	0.726105	0.990066	226	331	1.00 (ref)	0.385396	0.973292	112	331	1.00 (ref)	0.846876	0.999988	351	340	1.00 (ref)	0.797347	0.999902	210	340	1.00 (ref)	0.669222	0.999774	141	340	1.00 (ref)	0.96673	0.999842
LRP2	rs830965	GA	616	618	0.97 (0.83,1.13)			392	618	0.97 (0.81,1.15)			224	618	0.97 (0.78,1.20)			310	300	1.02 (0.82,1.27)			214	300	1.05 (0.82,1.34)			96	300	0.95 (0.69,1.31)			306	318	0.93 (0.75,1.16)			178	318	0.90 (0.70,1.16)			128	318	0.97 (0.73,1.29)
LRP2	rs830965	AA	101	107	0.92 (0.68,1.23)			63	107	0.87 (0.62,1.22)			38	107	1.02 (0.68,1.53)			50	57	0.86 (0.57,1.30)			30	57	0.75 (0.46,1.20)			20	57	1.12 (0.63,1.97)			51	50	0.99 (0.65,1.51)			33	50	1.03 (0.64,1.66)			18	50	0.95 (0.53,1.70)
LRP2	rs830965	Additive*	1406	1396	0.96 (0.86,1.09)	0.550047	0.975177	891	1396	0.95 (0.83,1.09)	0.444772	0.973409	515	1396	0.99 (0.84,1.17)	0.911899	0.998844	698	688	0.97 (0.82,1.15)	0.71213	0.990066	470	688	0.95 (0.78,1.14)	0.563074	0.996616	228	688	1.01 (0.79,1.29)	0.929972	0.999988	708	708	0.96 (0.81,1.14)	0.656879	0.999902	421	708	0.96 (0.79,1.17)	0.672881	0.999774	287	708	0.97 (0.77,1.22)	0.795776	0.999842
LRP2	rs830965	Dominant (GA + AA vs. GG)	1406	1396	0.96 (0.83,1.12)	0.626155	0.985391	891	1396	0.95 (0.80,1.13)	0.571883	0.983935	515	1396	0.98 (0.79,1.20)	0.813752	0.998844	698	688	1.00 (0.80,1.23)	0.963277	0.999899	470	688	1.00 (0.79,1.27)	0.98738	0.99994	228	688	0.98 (0.72,1.33)	0.876264	0.999988	708	708	0.94 (0.76,1.16)	0.542467	0.988851	421	708	0.92 (0.72,1.17)	0.480603	0.982367	287	708	0.97 (0.73,1.28)	0.80377	0.999842
LRP2	rs830965	Recessive (AA vs. GG + GA)	1406	1396	0.93 (0.70,1.24)	0.62048	0.985357	891	1396	0.88 (0.64,1.22)	0.45845	0.976251	515	1396	1.04 (0.70,1.54)	0.85171	0.998844	698	688	0.85 (0.57,1.27)	0.435058	0.96489	470	688	0.73 (0.46,1.16)	0.182416	0.929981	228	688	1.15 (0.66,1.98)	0.626806	0.999988	708	708	1.02 (0.68,1.54)	0.91055	0.999902	421	708	1.08 (0.68,1.72)	0.736022	0.999774	287	708	0.96 (0.54,1.70)	0.890658	0.999842
LRP2	rs830966	GG	455	463	1.00 (ref)	0.85974	0.997345	292	463	1.00 (ref)	0.833785	0.993689	163	463	1.00 (ref)	0.960205	0.998844	216	242	1.00 (ref)	0.279315	0.925278	147	242	1.00 (ref)	0.321817	0.95678	69	242	1.00 (ref)	0.489204	0.999988	239	221	1.00 (ref)	0.599444	0.988851	145	221	1.00 (ref)	0.531818	0.994102	94	221	1.00 (ref)	0.808883	0.999842
LRP2	rs830966	GC	681	665	1.04 (0.88,1.23)			433	665	1.04 (0.86,1.26)			248	665	1.03 (0.82,1.30)			350	321	1.22 (0.96,1.55)			239	321	1.21 (0.93,1.58)			111	321	1.20 (0.84,1.70)			331	344	0.89 (0.70,1.13)			194	344	0.85 (0.65,1.13)			137	344	0.95 (0.69,1.31)
LRP2	rs830966	CC	255	260	1.00 (0.80,1.24)			157	260	0.97 (0.76,1.25)			98	260	1.03 (0.77,1.39)			121	121	1.12 (0.82,1.54)			75	121	1.02 (0.71,1.47)			46	121	1.27 (0.81,1.98)			134	139	0.89 (0.66,1.20)			82	139	0.89 (0.63,1.26)			52	139	0.87 (0.58,1.31)
LRP2	rs830966	Additive*	1391	1388	1.01 (0.90,1.12)	0.921388	0.999932	882	1388	0.99 (0.88,1.12)	0.911632	0.998708	509	1388	1.02 (0.88,1.18)	0.814065	0.998844	687	684	1.08 (0.93,1.26)	0.310601	0.932225	461	684	1.04 (0.88,1.24)	0.637052	0.99994	226	684	1.13 (0.91,1.41)	0.256904	0.962512	704	704	0.94 (0.81,1.09)	0.383738	0.97389	421	704	0.93 (0.78,1.11)	0.427088	0.974802	283	704	0.94 (0.77,1.14)	0.52062	0.999842
LRP2	rs830966	Dominant (GC + CC vs. GG)	1391	1388	1.03 (0.88,1.21)	0.71483	0.991118	882	1388	1.02 (0.85,1.22)	0.832244	0.993689	509	1388	1.03 (0.83,1.29)	0.775935	0.998844	687	684	1.19 (0.95,1.49)	0.132052	0.909014	461	684	1.16 (0.90,1.50)	0.254592	0.931187	226	684	1.22 (0.87,1.70)	0.243128	0.952398	704	704	0.89 (0.71,1.12)	0.311771	0.95758	421	704	0.86 (0.67,1.12)	0.273974	0.959616	283	704	0.93 (0.69,1.25)	0.624512	0.999842
LRP2	rs830966	Recessive (CC vs. GG + GC)	1391	1388	0.97 (0.80,1.18)	0.791212	0.996792	882	1388	0.95 (0.76,1.18)	0.644704	0.99102	509	1388	1.01 (0.78,1.32)	0.934387	0.998844	687	684	1.00 (0.75,1.32)	0.988088	0.999899	461	684	0.91 (0.66,1.26)	0.570075	0.996717	226	684	1.14 (0.77,1.68)	0.522347	0.999988	704	704	0.95 (0.73,1.24)	0.714759	0.999902	421	704	0.98 (0.72,1.33)	0.893044	0.999774	283	704	0.90 (0.63,1.29)	0.568184	0.999842
LRP2	rs830993	TT	1180	1180	1.00 (ref)	0.951112	0.999932	738	1180	1.00 (ref)	0.860017	0.996814	442	1180	1.00 (ref)	0.39805	0.992858	587	592	1.00 (ref)	0.972808	0.999899	391	592	1.00 (ref)	0.778329	0.99994	196	592	1.00 (ref)	0.938517	0.999988	593	588	1.00 (ref)	0.851584	0.999902	347	588	1.00 (ref)	0.925508	0.999774	246	588	1.00 (ref)	0.4677	0.999842
LRP2	rs830993	TA	216	220	0.98 (0.80,1.20)			144	220	1.06 (0.84,1.34)			72	220	0.86 (0.64,1.15)			103	100	1.04 (0.77,1.40)			72	100	1.09 (0.78,1.52)			31	100	0.92 (0.59,1.44)			113	120	0.94 (0.71,1.25)			72	120	1.05 (0.76,1.45)			41	120	0.79 (0.53,1.17)
LRP2	rs830993	AA	6	7	0.86 (0.29,2.59)			5	7	1.10 (0.35,3.52)			1	7	0.38 (0.05,3.12)			3	3	1.03 (0.20,5.15)			3	3	1.52 (0.30,7.65)			0	3	0.00 (0.00, Inf)			3	4	0.75 (0.16,3.38)			2	4	0.80 (0.14,4.51)			1	4	0.67 (0.07,6.36)
LRP2	rs830993	Additive*	1402	1407	0.97 (0.80,1.18)	0.795453	0.996792	887	1407	1.06 (0.86,1.32)	0.583822	0.98421	515	1407	0.84 (0.63,1.10)	0.206028	0.975328	693	695	1.03 (0.78,1.37)	0.819113	0.999486	466	695	1.11 (0.81,1.51)	0.514126	0.988627	227	695	0.87 (0.57,1.34)	0.539901	0.999988	709	712	0.93 (0.71,1.22)	0.597075	0.988851	421	712	1.03 (0.76,1.40)	0.845862	0.999774	288	712	0.79 (0.55,1.15)	0.218624	0.999842
LRP2	rs830993	Dominant (TA + AA vs. TT)	1402	1407	0.98 (0.80,1.20)	0.823301	0.997345	887	1407	1.07 (0.85,1.34)	0.585355	0.98421	515	1407	0.84 (0.63,1.13)	0.247968	0.986345	693	695	1.04 (0.77,1.39)	0.81462	0.999486	466	695	1.10 (0.79,1.53)	0.556211	0.995081	227	695	0.90 (0.58,1.39)	0.629378	0.999988	709	712	0.93 (0.71,1.23)	0.628466	0.996704	421	712	1.04 (0.76,1.44)	0.800075	0.999774	288	712	0.79 (0.53,1.16)	0.220235	0.999842
LRP2	rs830993	Recessive (AA vs. TT + TA)	1402	1407	0.87 (0.29,2.59)	0.797303	0.997086	887	1407	1.09 (0.34,3.49)	0.878524	0.997327	515	1407	0.39 (0.05,3.19)	0.376345	0.990841	693	695	1.02 (0.20,5.12)	0.981052	0.999899	466	695	1.50 (0.30,7.54)	0.625342	0.99994	227	695	0.00 (0.00, Inf)	0.986307	0.999988	709	712	0.75 (0.17,3.41)	0.712301	0.999902	421	712	0.80 (0.14,4.47)	0.798263	0.999774	288	712	0.69 (0.07,6.56)	0.748743	0.999842
LRP2	rs830995	GG	652	685	1.00 (ref)	0.509858	0.967253	393	685	1.00 (ref)	0.222108	0.923716	259	685	1.00 (ref)	0.83367	0.998844	315	331	1.00 (ref)	0.364363	0.946169	203	331	1.00 (ref)	0.267298	0.935187	112	331	1.00 (ref)	0.894871	0.999988	337	354	1.00 (ref)	0.740934	0.999902	190	354	1.00 (ref)	0.27985	0.959616	147	354	1.00 (ref)	0.812443	0.999842
LRP2	rs830995	GA	519	514	1.05 (0.89,1.24)			333	514	1.13 (0.94,1.37)			186	514	0.94 (0.75,1.18)			253	257	1.03 (0.81,1.30)			168	257	1.06 (0.81,1.39)			85	257	0.97 (0.69,1.35)			266	257	1.09 (0.87,1.38)			165	257	1.24 (0.95,1.63)			101	257	0.91 (0.67,1.23)
LRP2	rs830995	AA	109	97	1.18 (0.88,1.59)			71	97	1.28 (0.91,1.78)			38	97	1.03 (0.68,1.54)			60	47	1.35 (0.89,2.05)			42	47	1.46 (0.92,2.32)			18	47	1.12 (0.62,2.03)			49	50	1.02 (0.67,1.56)			29	50	1.11 (0.68,1.83)			20	50	0.92 (0.52,1.61)
LRP2	rs830995	Additive*	1280	1296	1.07 (0.95,1.21)	0.262832	0.913665	797	1296	1.13 (0.98,1.30)	0.0828336	0.869629	483	1296	0.98 (0.83,1.16)	0.811749	0.998844	628	635	1.10 (0.93,1.31)	0.266637	0.925278	413	635	1.15 (0.94,1.40)	0.16754	0.929981	215	635	1.02 (0.80,1.31)	0.881256	0.999988	652	661	1.05 (0.88,1.25)	0.600224	0.988851	384	661	1.13 (0.93,1.39)	0.219434	0.955119	268	661	0.93 (0.74,1.18)	0.562605	0.999842
LRP2	rs830995	Dominant (GA + AA vs. GG)	1280	1296	1.07 (0.92,1.26)	0.36885	0.938379	797	1296	1.16 (0.97,1.38)	0.110615	0.869629	483	1296	0.95 (0.77,1.18)	0.660541	0.998844	628	635	1.08 (0.86,1.35)	0.519292	0.977292	413	635	1.12 (0.87,1.45)	0.36748	0.967897	215	635	0.99 (0.72,1.36)	0.966793	0.999988	652	661	1.08 (0.87,1.35)	0.478795	0.985759	384	661	1.22 (0.95,1.58)	0.124973	0.955119	268	661	0.91 (0.68,1.22)	0.51966	0.999842
LRP2	rs830995	Recessive (AA vs. GG + GA)	1280	1296	1.15 (0.87,1.54)	0.330094	0.931501	797	1296	1.21 (0.87,1.66)	0.256802	0.93223	483	1296	1.05 (0.71,1.57)	0.79507	0.998844	628	635	1.34 (0.89,2.00)	0.160313	0.909014	413	635	1.43 (0.91,2.22)	0.117427	0.929981	215	635	1.14 (0.64,2.03)	0.664389	0.999988	652	661	0.98 (0.65,1.48)	0.933153	0.999902	384	661	1.01 (0.62,1.63)	0.970805	0.999774	268	661	0.95 (0.55,1.65)	0.863093	0.999842
LRP2	rs830998	CC	878	902	1.00 (ref)	0.707712	0.99064	558	902	1.00 (ref)	0.566141	0.983839	320	902	1.00 (ref)	0.724616	0.998844	424	429	1.00 (ref)	0.56897	0.979827	289	429	1.00 (ref)	0.281255	0.946773	135	429	1.00 (ref)	0.831658	0.999988	454	473	1.00 (ref)	0.538265	0.988851	269	473	1.00 (ref)	0.501117	0.986558	185	473	1.00 (ref)	0.837382	0.999842
LRP2	rs830998	CA	446	433	1.06 (0.90,1.25)			280	433	1.05 (0.87,1.26)			166	433	1.07 (0.86,1.34)			225	229	1.00 (0.79,1.26)			147	229	0.96 (0.74,1.25)			78	229	1.08 (0.78,1.50)			221	204	1.12 (0.89,1.42)			133	204	1.17 (0.89,1.53)			88	204	1.05 (0.77,1.43)
LRP2	rs830998	AA	54	49	1.12 (0.75,1.67)			39	49	1.25 (0.81,1.94)			15	49	0.87 (0.48,1.59)			34	26	1.33 (0.78,2.27)			27	26	1.55 (0.88,2.74)			7	26	0.86 (0.36,2.07)			20	23	0.88 (0.47,1.63)			12	23	0.93 (0.45,1.91)			8	23	0.82 (0.36,1.89)
LRP2	rs830998	Additive*	1378	1384	1.06 (0.93,1.21)	0.40568	0.949785	877	1384	1.08 (0.93,1.25)	0.336709	0.955573	501	1384	1.02 (0.85,1.23)	0.836032	0.998844	683	684	1.06 (0.88,1.28)	0.531656	0.979617	463	684	1.08 (0.88,1.33)	0.463339	0.982998	220	684	1.02 (0.78,1.35)	0.868418	0.999988	695	700	1.06 (0.87,1.28)	0.587982	0.988851	414	700	1.09 (0.87,1.37)	0.446393	0.98117	281	700	1.00 (0.77,1.29)	0.98782	0.999842
LRP2	rs830998	Dominant (CA + AA vs. CC)	1378	1384	1.06 (0.91,1.25)	0.43259	0.953134	877	1384	1.07 (0.90,1.28)	0.451899	0.973409	501	1384	1.05 (0.85,1.30)	0.659307	0.998844	683	684	1.03 (0.83,1.29)	0.768853	0.994132	463	684	1.02 (0.80,1.31)	0.845349	0.99994	220	684	1.06 (0.77,1.46)	0.730719	0.999988	695	700	1.10 (0.88,1.37)	0.414677	0.978861	414	700	1.14 (0.88,1.48)	0.315797	0.962335	281	700	1.03 (0.76,1.38)	0.863023	0.999842
LRP2	rs830998	Recessive (AA vs. CC + CA)	1378	1384	1.10 (0.74,1.64)	0.636032	0.985411	877	1384	1.23 (0.80,1.90)	0.350734	0.959442	501	1384	0.85 (0.47,1.54)	0.591936	0.998844	683	684	1.33 (0.78,2.26)	0.288234	0.927382	463	684	1.57 (0.89,2.75)	0.116541	0.929981	220	684	0.84 (0.35,2.00)	0.692069	0.999988	695	700	0.85 (0.46,1.57)	0.596309	0.988851	414	700	0.88 (0.43,1.81)	0.730547	0.999774	281	700	0.81 (0.35,1.85)	0.613365	0.999842
LRP2	rs831004	AA	487	468	1.00 (ref)	0.157038	0.864212	301	468	1.00 (ref)	0.445271	0.973409	186	468	1.00 (ref)	0.12956	0.966392	236	227	1.00 (ref)	0.427113	0.963749	153	227	1.00 (ref)	0.514088	0.988627	83	227	1.00 (ref)	0.549515	0.999988	251	241	1.00 (ref)	0.335154	0.95758	148	241	1.00 (ref)	0.729524	0.999774	103	241	1.00 (ref)	0.162128	0.999842
LRP2	rs831004	AG	680	719	0.91 (0.77,1.07)			439	719	0.94 (0.78,1.13)			241	719	0.85 (0.68,1.06)			340	358	0.91 (0.72,1.16)			233	358	0.95 (0.73,1.25)			107	358	0.84 (0.60,1.17)			340	361	0.90 (0.71,1.13)			206	361	0.92 (0.70,1.21)			134	361	0.85 (0.62,1.15)
LRP2	rs831004	GG	234	203	1.11 (0.88,1.39)			145	203	1.10 (0.84,1.42)			89	203	1.11 (0.82,1.51)			122	107	1.11 (0.80,1.53)			84	107	1.16 (0.81,1.66)			38	107	0.97 (0.62,1.54)			112	96	1.12 (0.81,1.56)			61	96	1.05 (0.71,1.54)			51	96	1.23 (0.81,1.87)
LRP2	rs831004	Additive*	1401	1390	1.02 (0.92,1.14)	0.70991	0.991118	885	1390	1.02 (0.90,1.16)	0.717949	0.993689	516	1390	1.01 (0.87,1.17)	0.895567	0.998844	698	692	1.02 (0.88,1.20)	0.757883	0.992952	470	692	1.06 (0.89,1.26)	0.542959	0.993507	228	692	0.95 (0.76,1.19)	0.682388	0.999988	703	698	1.02 (0.87,1.19)	0.794091	0.999902	415	698	1.00 (0.83,1.20)	0.997166	0.999774	288	698	1.05 (0.86,1.29)	0.62449	0.999842
LRP2	rs831004	Dominant (AG + GG vs. AA)	1401	1390	0.95 (0.81,1.11)	0.524819	0.973147	885	1390	0.97 (0.81,1.16)	0.757938	0.993689	516	1390	0.91 (0.73,1.12)	0.365769	0.989444	698	692	0.96 (0.76,1.20)	0.698056	0.989981	470	692	1.00 (0.78,1.29)	0.989676	0.99994	228	692	0.87 (0.63,1.19)	0.384963	0.993582	703	698	0.94 (0.76,1.18)	0.615535	0.992248	415	698	0.95 (0.73,1.23)	0.691026	0.999774	288	698	0.93 (0.69,1.24)	0.615109	0.999842
LRP2	rs831004	Recessive (GG vs. AA + AG)	1401	1390	1.17 (0.96,1.44)	0.126349	0.850398	885	1390	1.14 (0.90,1.44)	0.278729	0.937287	516	1390	1.23 (0.93,1.62)	0.149267	0.970806	698	692	1.17 (0.88,1.56)	0.287222	0.927382	470	692	1.20 (0.87,1.65)	0.270297	0.935187	228	692	1.08 (0.71,1.63)	0.715493	0.999988	703	698	1.19 (0.89,1.61)	0.242598	0.939311	415	698	1.10 (0.77,1.57)	0.590163	0.99819	288	698	1.36 (0.93,1.98)	0.110689	0.999842
LRP2	rs831005	GG	772	775	1.00 (ref)	0.984037	0.999932	469	775	1.00 (ref)	0.815369	0.993689	303	775	1.00 (ref)	0.446718	0.993008	374	375	1.00 (ref)	0.778615	0.995762	243	375	1.00 (ref)	0.967902	0.99994	131	375	1.00 (ref)	0.485738	0.999988	398	400	1.00 (ref)	0.838247	0.999902	226	400	1.00 (ref)	0.731837	0.999774	172	400	1.00 (ref)	0.241527	0.999842
LRP2	rs831005	GA	510	518	0.99 (0.84,1.16)			335	518	1.05 (0.88,1.26)			175	518	0.88 (0.70,1.09)			250	260	0.96 (0.76,1.20)			175	260	1.01 (0.78,1.30)			75	260	0.85 (0.61,1.18)			260	258	1.01 (0.81,1.26)			160	258	1.10 (0.85,1.42)			100	258	0.88 (0.66,1.19)
LRP2	rs831005	AA	75	76	0.99 (0.71,1.39)			50	76	1.09 (0.74,1.59)			25	76	0.85 (0.53,1.37)			43	39	1.13 (0.71,1.80)			27	39	1.07 (0.63,1.82)			16	39	1.18 (0.63,2.22)			32	37	0.87 (0.53,1.43)			23	37	1.15 (0.66,2.00)			9	37	0.54 (0.25,1.16)
LRP2	rs831005	Additive*	1357	1369	0.99 (0.87,1.12)	0.881937	0.997345	854	1369	1.05 (0.91,1.21)	0.526109	0.983839	503	1369	0.90 (0.75,1.07)	0.221865	0.979443	667	674	1.01 (0.84,1.20)	0.953539	0.999899	445	674	1.02 (0.84,1.25)	0.831493	0.99994	222	674	0.96 (0.75,1.24)	0.769949	0.999988	690	695	0.98 (0.81,1.17)	0.786095	0.999902	409	695	1.09 (0.88,1.33)	0.435777	0.977407	281	695	0.82 (0.64,1.05)	0.124603	0.999842
LRP2	rs831005	Dominant (GA + AA vs. GG)	1357	1369	0.99 (0.85,1.15)	0.861084	0.997345	854	1369	1.06 (0.89,1.26)	0.536083	0.983839	503	1369	0.87 (0.71,1.08)	0.206317	0.975328	667	674	0.98 (0.79,1.22)	0.833991	0.999899	445	674	1.02 (0.80,1.30)	0.884555	0.99994	222	674	0.89 (0.65,1.22)	0.478113	0.999988	690	695	0.99 (0.80,1.23)	0.947457	0.999902	409	695	1.10 (0.86,1.42)	0.439193	0.979775	281	695	0.84 (0.63,1.12)	0.236375	0.999842
LRP2	rs831005	Recessive (AA vs. GG + GA)	1357	1369	1.00 (0.72,1.39)	0.991435	0.999932	854	1369	1.06 (0.73,1.54)	0.74592	0.993689	503	1369	0.89 (0.56,1.43)	0.637896	0.998844	667	674	1.15 (0.73,1.81)	0.55654	0.979827	445	674	1.07 (0.63,1.79)	0.808793	0.99994	222	674	1.26 (0.67,2.34)	0.47356	0.999988	690	695	0.86 (0.53,1.41)	0.557489	0.988851	409	695	1.11 (0.64,1.91)	0.713731	0.999774	281	695	0.57 (0.27,1.20)	0.140552	0.999842
LRP2	rs831008	AA	1014	1012	1.00 (ref)	0.957259	0.999932	636	1012	1.00 (ref)	0.801917	0.993689	378	1012	1.00 (ref)	0.36975	0.989444	494	488	1.00 (ref)	0.849852	0.999899	334	488	1.00 (ref)	0.390784	0.974007	160	488	1.00 (ref)	0.494214	0.999988	520	524	1.00 (ref)	0.59215	0.988851	302	524	1.00 (ref)	0.608271	0.999774	218	524	1.00 (ref)	0.449611	0.999842
LRP2	rs831008	AG	352	344	1.02 (0.86,1.21)			220	344	1.01 (0.83,1.24)			132	344	1.04 (0.82,1.32)			177	180	0.98 (0.76,1.25)			112	180	0.90 (0.68,1.19)			65	180	1.15 (0.82,1.62)			175	164	1.07 (0.83,1.37)			108	164	1.15 (0.87,1.53)			67	164	0.95 (0.68,1.32)
LRP2	rs831008	GG	29	30	0.96 (0.57,1.61)			23	30	1.21 (0.69,2.11)			6	30	0.54 (0.22,1.32)			18	15	1.20 (0.59,2.44)			15	15	1.51 (0.72,3.17)			3	15	0.60 (0.17,2.13)			11	15	0.71 (0.32,1.57)			8	15	0.94 (0.39,2.26)			3	15	0.45 (0.13,1.59)
LRP2	rs831008	Additive*	1395	1386	1.01 (0.87,1.17)	0.916588	0.999932	879	1386	1.04 (0.88,1.23)	0.645713	0.99102	516	1386	0.96 (0.78,1.18)	0.701807	0.998844	689	683	1.01 (0.82,1.25)	0.912116	0.999899	461	683	1.00 (0.79,1.27)	0.991595	0.99994	228	683	1.05 (0.77,1.42)	0.762015	0.999988	706	703	1.00 (0.81,1.25)	0.981443	0.999902	418	703	1.10 (0.86,1.40)	0.465176	0.982367	288	703	0.88 (0.65,1.17)	0.376429	0.999842
LRP2	rs831008	Dominant (AG + GG vs. AA)	1395	1386	1.02 (0.86,1.20)	0.858569	0.997345	879	1386	1.03 (0.85,1.25)	0.764187	0.993689	516	1386	1.00 (0.79,1.26)	0.998712	0.999206	689	683	0.99 (0.78,1.26)	0.954517	0.999899	461	683	0.95 (0.72,1.24)	0.687702	0.99994	228	683	1.11 (0.79,1.55)	0.54558	0.999988	706	703	1.04 (0.82,1.32)	0.764553	0.999902	418	703	1.13 (0.86,1.50)	0.372921	0.970482	288	703	0.91 (0.66,1.25)	0.550826	0.999842
LRP2	rs831008	Recessive (GG vs. AA + AG)	1395	1386	0.95 (0.57,1.60)	0.852151	0.997345	879	1386	1.20 (0.69,2.10)	0.516146	0.983839	516	1386	0.54 (0.22,1.31)	0.169712	0.970806	689	683	1.21 (0.60,2.45)	0.592388	0.980514	461	683	1.55 (0.74,3.24)	0.247079	0.929981	228	683	0.57 (0.16,2.04)	0.389368	0.993582	706	703	0.70 (0.32,1.54)	0.376628	0.969373	418	703	0.90 (0.38,2.17)	0.822901	0.999774	288	703	0.46 (0.13,1.60)	0.220585	0.999842
LRP2	rs831011	GG	842	829	1.00 (ref)	0.944734	0.999932	516	829	1.00 (ref)	0.761708	0.993689	326	829	1.00 (ref)	0.587183	0.998844	412	399	1.00 (ref)	0.889956	0.999899	271	399	1.00 (ref)	0.786156	0.99994	141	399	1.00 (ref)	0.851476	0.999988	430	430	1.00 (ref)	0.99157	0.999902	245	430	1.00 (ref)	0.634816	0.999774	185	430	1.00 (ref)	0.572134	0.999842
LRP2	rs831011	GA	491	490	0.99 (0.84,1.16)			321	490	1.05 (0.87,1.25)			170	490	0.90 (0.72,1.12)			247	249	0.96 (0.77,1.21)			167	249	0.97 (0.75,1.25)			80	249	0.95 (0.69,1.32)			244	241	1.01 (0.81,1.26)			154	241	1.13 (0.87,1.47)			90	241	0.85 (0.63,1.15)
LRP2	rs831011	AA	63	59	1.05 (0.72,1.52)			42	59	1.14 (0.75,1.73)			21	59	0.88 (0.52,1.48)			33	30	1.08 (0.64,1.81)			24	30	1.19 (0.68,2.11)			9	30	0.81 (0.37,1.78)			30	29	1.03 (0.61,1.75)			18	29	1.12 (0.61,2.08)			12	29	0.92 (0.46,1.87)
LRP2	rs831011	Additive*	1396	1378	1.00 (0.88,1.14)	0.985475	0.999932	879	1378	1.06 (0.91,1.22)	0.472678	0.977245	517	1378	0.91 (0.76,1.09)	0.321696	0.989444	692	678	0.99 (0.83,1.19)	0.933032	0.999899	462	678	1.02 (0.83,1.25)	0.837203	0.99994	230	678	0.93 (0.71,1.22)	0.598599	0.999988	704	700	1.01 (0.84,1.22)	0.89884	0.999902	417	700	1.10 (0.89,1.36)	0.373681	0.970482	287	700	0.89 (0.70,1.14)	0.370422	0.999842
LRP2	rs831011	Dominant (GA + AA vs. GG)	1396	1378	0.99 (0.85,1.16)	0.92189	0.999932	879	1378	1.06 (0.89,1.26)	0.537932	0.983839	517	1378	0.89 (0.72,1.11)	0.30311	0.989444	692	678	0.97 (0.78,1.21)	0.807742	0.999486	462	678	1.00 (0.78,1.27)	0.96904	0.99994	230	678	0.93 (0.68,1.28)	0.673165	0.999988	704	700	1.01 (0.82,1.26)	0.912187	0.999902	417	700	1.13 (0.88,1.45)	0.340552	0.968341	287	700	0.86 (0.64,1.15)	0.301685	0.999842
LRP2	rs831011	Recessive (AA vs. GG + GA)	1396	1378	1.05 (0.73,1.52)	0.775374	0.995305	879	1378	1.12 (0.75,1.69)	0.58002	0.98421	517	1378	0.92 (0.55,1.53)	0.73658	0.998844	692	678	1.09 (0.65,1.83)	0.735062	0.990066	462	678	1.21 (0.69,2.12)	0.510709	0.98762	230	678	0.83 (0.38,1.80)	0.633547	0.999988	704	700	1.03 (0.61,1.74)	0.923819	0.999902	417	700	1.07 (0.58,1.97)	0.82268	0.999774	287	700	0.98 (0.49,1.96)	0.951566	0.999842
LRP2	rs831012	AA	638	628	1.00 (ref)	0.903704	0.99919	394	628	1.00 (ref)	0.873826	0.996814	244	628	1.00 (ref)	0.787513	0.998844	305	300	1.00 (ref)	0.803319	0.998947	202	300	1.00 (ref)	0.819098	0.99994	103	300	1.00 (ref)	0.564403	0.999988	333	328	1.00 (ref)	0.884132	0.999902	192	328	1.00 (ref)	0.83349	0.999774	141	328	1.00 (ref)	0.833906	0.999842
LRP2	rs831012	AG	589	604	0.97 (0.82,1.13)			368	604	0.96 (0.80,1.16)			221	604	0.98 (0.79,1.22)			293	302	0.96 (0.76,1.21)			189	302	0.92 (0.71,1.19)			104	302	1.06 (0.77,1.47)			296	302	0.97 (0.77,1.21)			179	302	1.01 (0.78,1.31)			117	302	0.91 (0.68,1.23)
LRP2	rs831012	GG	137	139	0.97 (0.75,1.26)			89	139	1.03 (0.77,1.39)			48	139	0.88 (0.61,1.27)			67	74	0.89 (0.61,1.29)			47	74	0.95 (0.63,1.44)			20	74	0.78 (0.45,1.36)			70	65	1.06 (0.73,1.54)			42	65	1.14 (0.74,1.76)			28	65	0.98 (0.60,1.60)
LRP2	rs831012	Additive*	1364	1371	0.98 (0.87,1.10)	0.697497	0.988645	851	1371	1.00 (0.87,1.14)	0.963738	0.998708	513	1371	0.95 (0.81,1.12)	0.551936	0.998844	665	676	0.95 (0.80,1.12)	0.517617	0.976542	438	676	0.96 (0.79,1.15)	0.629594	0.99994	227	676	0.95 (0.75,1.20)	0.64805	0.999988	699	695	1.01 (0.86,1.18)	0.934149	0.999902	413	695	1.05 (0.87,1.26)	0.635699	0.999774	286	695	0.96 (0.77,1.19)	0.707018	0.999842
LRP2	rs831012	Dominant (AG + GG vs. AA)	1364	1371	0.97 (0.83,1.12)	0.653673	0.987791	851	1371	0.98 (0.82,1.16)	0.789183	0.993689	513	1371	0.96 (0.78,1.18)	0.701853	0.998844	665	676	0.94 (0.76,1.17)	0.604023	0.982642	438	676	0.93 (0.72,1.18)	0.539449	0.990995	227	676	1.00 (0.74,1.37)	0.984373	0.999988	699	695	0.99 (0.80,1.22)	0.891592	0.999902	413	695	1.03 (0.81,1.32)	0.790018	0.999774	286	695	0.93 (0.70,1.23)	0.588279	0.999842
LRP2	rs831012	Recessive (GG vs. AA + AG)	1364	1371	0.99 (0.77,1.27)	0.914745	0.999932	851	1371	1.05 (0.79,1.40)	0.733737	0.993689	513	1371	0.89 (0.63,1.26)	0.504992	0.998844	665	676	0.91 (0.64,1.29)	0.581614	0.979827	438	676	0.99 (0.67,1.47)	0.962304	0.99994	227	676	0.76 (0.45,1.29)	0.312598	0.970465	699	695	1.08 (0.75,1.54)	0.681048	0.999902	413	695	1.13 (0.75,1.71)	0.550416	0.996069	286	695	1.02 (0.64,1.64)	0.93562	0.999842
LRP2	rs831017	GG	510	497	1.00 (ref)	0.869583	0.997345	326	497	1.00 (ref)	0.782981	0.993689	184	497	1.00 (ref)	0.940731	0.998844	252	241	1.00 (ref)	0.838818	0.999899	173	241	1.00 (ref)	0.705943	0.99994	79	241	1.00 (ref)	0.989739	0.999988	258	256	1.00 (ref)	0.993984	0.999902	153	256	1.00 (ref)	0.904767	0.999774	105	256	1.00 (ref)	0.795094	0.999842
LRP2	rs831017	GA	655	663	0.96 (0.81,1.13)			410	663	0.94 (0.77,1.13)			245	663	1.00 (0.80,1.26)			320	326	0.93 (0.74,1.19)			213	326	0.90 (0.69,1.18)			107	326	0.99 (0.70,1.40)			335	337	0.99 (0.78,1.25)			197	337	0.97 (0.74,1.28)			138	337	1.02 (0.75,1.38)
LRP2	rs831017	AA	186	189	0.96 (0.75,1.21)			118	189	0.96 (0.73,1.26)			68	189	0.95 (0.68,1.32)			99	101	0.93 (0.67,1.30)			63	101	0.89 (0.61,1.29)			36	101	1.02 (0.64,1.63)			87	88	0.99 (0.70,1.40)			55	88	1.06 (0.71,1.58)			32	88	0.87 (0.54,1.40)
LRP2	rs831017	Additive*	1351	1349	0.97 (0.87,1.09)	0.634764	0.985411	854	1349	0.97 (0.85,1.10)	0.625865	0.989306	497	1349	0.98 (0.84,1.15)	0.813872	0.998844	671	668	0.96 (0.82,1.12)	0.602206	0.982039	449	668	0.93 (0.78,1.11)	0.441328	0.97962	222	668	1.01 (0.80,1.26)	0.94879	0.999988	680	681	0.99 (0.84,1.17)	0.920671	0.999902	405	681	1.02 (0.84,1.22)	0.874812	0.999774	275	681	0.96 (0.77,1.19)	0.694284	0.999842
LRP2	rs831017	Dominant (GA + AA vs. GG)	1351	1349	0.96 (0.82,1.12)	0.597536	0.982573	854	1349	0.94 (0.79,1.12)	0.503251	0.982655	497	1349	0.99 (0.80,1.23)	0.936917	0.998844	671	668	0.93 (0.75,1.17)	0.553288	0.979827	449	668	0.90 (0.70,1.16)	0.406864	0.976031	222	668	1.00 (0.72,1.38)	0.993467	0.999988	680	681	0.99 (0.79,1.23)	0.912715	0.999902	405	681	0.99 (0.77,1.28)	0.949128	0.999774	275	681	0.99 (0.74,1.33)	0.936866	0.999842
LRP2	rs831017	Recessive (AA vs. GG + GA)	1351	1349	0.98 (0.79,1.22)	0.848663	0.997345	854	1349	1.00 (0.78,1.28)	0.98612	0.998708	497	1349	0.95 (0.70,1.28)	0.727655	0.998844	671	668	0.97 (0.71,1.31)	0.839213	0.999899	449	668	0.94 (0.66,1.33)	0.71846	0.99994	222	668	1.03 (0.67,1.57)	0.894501	0.999988	680	681	0.99 (0.72,1.37)	0.968669	0.999902	405	681	1.08 (0.75,1.56)	0.68672	0.999774	275	681	0.86 (0.56,1.34)	0.505075	0.999842
LRP2	rs831022	GG	536	542	1.00 (ref)	0.570368	0.976444	334	542	1.00 (ref)	0.753533	0.993689	202	542	1.00 (ref)	0.6201	0.998844	259	266	1.00 (ref)	0.811534	0.999486	173	266	1.00 (ref)	0.758738	0.99994	86	266	1.00 (ref)	0.986149	0.999988	277	276	1.00 (ref)	0.693526	0.999902	161	276	1.00 (ref)	0.946553	0.999774	116	276	1.00 (ref)	0.484067	0.999842
LRP2	rs831022	GA	595	587	1.02 (0.86,1.20)			373	587	1.02 (0.85,1.24)			222	587	1.02 (0.81,1.28)			290	287	1.04 (0.82,1.32)			194	287	1.04 (0.79,1.36)			96	287	1.03 (0.73,1.46)			305	300	1.00 (0.79,1.27)			179	300	1.02 (0.78,1.34)			126	300	0.99 (0.73,1.35)
LRP2	rs831022	AA	112	129	0.88 (0.66,1.16)			71	129	0.91 (0.66,1.25)			41	129	0.84 (0.57,1.24)			59	66	0.92 (0.62,1.36)			37	66	0.88 (0.56,1.38)			22	66	1.01 (0.58,1.76)			53	63	0.85 (0.56,1.27)			34	63	0.94 (0.59,1.51)			19	63	0.71 (0.41,1.26)
LRP2	rs831022	Additive*	1243	1258	0.97 (0.86,1.09)	0.587847	0.979648	778	1258	0.98 (0.85,1.13)	0.76458	0.993689	465	1258	0.95 (0.81,1.13)	0.585828	0.998844	608	619	0.99 (0.83,1.17)	0.881977	0.999899	404	619	0.97 (0.80,1.19)	0.790093	0.99994	204	619	1.01 (0.79,1.30)	0.909578	0.999988	635	639	0.95 (0.80,1.13)	0.577958	0.988851	374	639	0.99 (0.81,1.21)	0.927181	0.999774	261	639	0.91 (0.72,1.14)	0.402799	0.999842
LRP2	rs831022	Dominant (GA + AA vs. GG)	1243	1258	0.99 (0.85,1.16)	0.929558	0.999932	778	1258	1.00 (0.84,1.20)	0.973012	0.998708	465	1258	0.99 (0.79,1.23)	0.895849	0.998844	608	619	1.02 (0.81,1.28)	0.88478	0.999899	404	619	1.01 (0.78,1.31)	0.946933	0.99994	204	619	1.03 (0.74,1.43)	0.875679	0.999988	635	639	0.98 (0.78,1.22)	0.827037	0.999902	374	639	1.01 (0.78,1.31)	0.954518	0.999774	261	639	0.94 (0.70,1.27)	0.707539	0.999842
LRP2	rs831022	Recessive (AA vs. GG + GA)	1243	1258	0.87 (0.66,1.13)	0.29999	0.931166	778	1258	0.89 (0.66,1.22)	0.478177	0.977929	465	1258	0.83 (0.57,1.21)	0.334857	0.989444	608	619	0.90 (0.62,1.31)	0.576615	0.979827	404	619	0.86 (0.56,1.32)	0.49173	0.983414	204	619	1.00 (0.59,1.68)	0.993846	0.999988	635	639	0.84 (0.57,1.24)	0.392381	0.974341	374	639	0.93 (0.60,1.46)	0.76663	0.999774	261	639	0.72 (0.42,1.23)	0.22859	0.999842
LRP2	rs831041	AA	411	426	1.00 (ref)	0.321593	0.931501	244	426	1.00 (ref)	0.227645	0.923716	167	426	1.00 (ref)	0.296496	0.989444	207	204	1.00 (ref)	0.828203	0.999887	132	204	1.00 (ref)	0.7813	0.99994	75	204	1.00 (ref)	0.621774	0.999988	204	222	1.00 (ref)	0.269011	0.949269	112	222	1.00 (ref)	0.184057	0.955119	92	222	1.00 (ref)	0.325528	0.999842
LRP2	rs831041	AC	719	681	1.10 (0.92,1.30)			460	681	1.19 (0.97,1.45)			259	681	0.96 (0.76,1.22)			351	341	1.01 (0.79,1.30)			239	341	1.09 (0.82,1.44)			112	341	0.88 (0.62,1.25)			368	340	1.18 (0.92,1.50)			221	340	1.31 (0.98,1.74)			147	340	1.03 (0.75,1.41)
LRP2	rs831041	CC	278	301	0.95 (0.77,1.18)			186	301	1.07 (0.84,1.36)			92	301	0.80 (0.59,1.07)			142	150	0.93 (0.69,1.26)			99	150	1.00 (0.71,1.40)			43	150	0.81 (0.52,1.26)			136	151	0.98 (0.72,1.32)			87	151	1.14 (0.80,1.63)			49	151	0.77 (0.51,1.17)
LRP2	rs831041	Additive*	1408	1408	0.99 (0.89,1.10)	0.815749	0.997345	890	1408	1.04 (0.93,1.18)	0.487202	0.981278	518	1408	0.90 (0.78,1.04)	0.1638	0.970806	700	695	0.97 (0.83,1.13)	0.678872	0.988302	470	695	1.00 (0.85,1.19)	0.956784	0.99994	230	695	0.90 (0.72,1.12)	0.335353	0.97622	708	713	1.00 (0.87,1.17)	0.949405	0.999902	420	713	1.09 (0.91,1.29)	0.352958	0.968341	288	713	0.90 (0.74,1.10)	0.289416	0.999842
LRP2	rs831041	Dominant (AC + CC vs. AA)	1408	1408	1.05 (0.89,1.24)	0.540497	0.975177	890	1408	1.15 (0.95,1.39)	0.149116	0.892371	518	1408	0.91 (0.73,1.14)	0.425213	0.993008	700	695	0.99 (0.78,1.25)	0.919527	0.999899	470	695	1.06 (0.81,1.38)	0.667478	0.99994	230	695	0.86 (0.62,1.20)	0.372629	0.990954	708	713	1.11 (0.89,1.40)	0.352361	0.958348	420	713	1.26 (0.96,1.65)	0.100355	0.955119	288	713	0.95 (0.71,1.28)	0.744455	0.999842
LRP2	rs831041	Recessive (CC vs. AA + AC)	1408	1408	0.90 (0.75,1.08)	0.272646	0.920022	890	1408	0.96 (0.78,1.18)	0.686305	0.993689	518	1408	0.81 (0.63,1.06)	0.126179	0.963936	700	695	0.92 (0.71,1.20)	0.54544	0.979827	470	695	0.95 (0.71,1.26)	0.703332	0.99994	230	695	0.88 (0.60,1.29)	0.504105	0.999988	708	713	0.88 (0.68,1.14)	0.342573	0.95758	420	713	0.97 (0.71,1.30)	0.817579	0.999774	288	713	0.76 (0.53,1.09)	0.136719	0.999842
LRP2	rs831044	AA	540	553	1.00 (ref)	0.864684	0.997345	320	553	1.00 (ref)	0.272615	0.937287	220	553	1.00 (ref)	0.355731	0.989444	274	271	1.00 (ref)	0.989905	0.999899	180	271	1.00 (ref)	0.992055	0.99994	94	271	1.00 (ref)	0.91205	0.999988	266	282	1.00 (ref)	0.700048	0.999902	140	282	1.00 (ref)	0.0817124	0.955119	126	282	1.00 (ref)	0.290384	0.999842
LRP2	rs831044	AT	680	665	1.05 (0.89,1.23)			440	665	1.14 (0.95,1.37)			240	665	0.91 (0.73,1.13)			328	327	0.99 (0.78,1.24)			222	327	1.00 (0.77,1.29)			106	327	0.97 (0.70,1.35)			352	338	1.10 (0.88,1.38)			218	338	1.32 (1.01,1.72)			134	338	0.86 (0.64,1.16)
LRP2	rs831044	TT	191	190	1.03 (0.81,1.30)			133	190	1.19 (0.92,1.55)			58	190	0.79 (0.56,1.11)			99	100	0.98 (0.71,1.36)			70	100	1.02 (0.71,1.47)			29	100	0.90 (0.55,1.46)			92	90	1.08 (0.77,1.51)			63	90	1.40 (0.96,2.06)			29	90	0.70 (0.43,1.12)
LRP2	rs831044	Additive*	1411	1408	1.02 (0.92,1.14)	0.698319	0.988645	893	1408	1.10 (0.97,1.25)	0.120856	0.869629	518	1408	0.89 (0.77,1.04)	0.15333	0.970806	701	698	0.99 (0.85,1.15)	0.890835	0.999899	472	698	1.01 (0.85,1.20)	0.93918	0.99994	229	698	0.95 (0.76,1.19)	0.681924	0.999988	710	710	1.05 (0.90,1.23)	0.503912	0.987636	421	710	1.21 (1.01,1.45)	0.0358034	0.955119	289	710	0.84 (0.68,1.04)	0.117286	0.999842
LRP2	rs831044	Dominant (AT + TT vs. AA)	1411	1408	1.04 (0.89,1.21)	0.603093	0.983293	893	1408	1.15 (0.97,1.37)	0.116544	0.869629	518	1408	0.88 (0.72,1.09)	0.238472	0.986345	701	698	0.98 (0.79,1.22)	0.889743	0.999899	472	698	1.00 (0.79,1.28)	0.985732	0.99994	229	698	0.95 (0.70,1.30)	0.764457	0.999988	710	710	1.10 (0.88,1.36)	0.404403	0.976318	421	710	1.33 (1.03,1.72)	0.0269559	0.955119	289	710	0.83 (0.62,1.10)	0.188743	0.999842
LRP2	rs831044	Recessive (TT vs. AA + AT)	1411	1408	1.00 (0.81,1.25)	0.978363	0.999932	893	1408	1.11 (0.87,1.41)	0.397814	0.966547	518	1408	0.83 (0.61,1.14)	0.250513	0.98723	701	698	0.99 (0.73,1.34)	0.939561	0.999899	472	698	1.02 (0.73,1.43)	0.901235	0.99994	229	698	0.91 (0.58,1.44)	0.698797	0.999988	710	710	1.02 (0.75,1.39)	0.90016	0.999902	421	710	1.20 (0.84,1.70)	0.313053	0.962335	289	710	0.76 (0.48,1.18)	0.223173	0.999842
LRP2	rs853988	CC	396	381	1.00 (ref)	0.770158	0.994047	245	381	1.00 (ref)	0.744894	0.993689	151	381	1.00 (ref)	0.712378	0.998844	190	183	1.00 (ref)	0.491452	0.972624	123	183	1.00 (ref)	0.436133	0.979357	67	183	1.00 (ref)	0.802052	0.999988	206	198	1.00 (ref)	0.760822	0.999902	122	198	1.00 (ref)	0.836607	0.999774	84	198	1.00 (ref)	0.843261	0.999842
LRP2	rs853988	CA	703	704	0.96 (0.80,1.14)			454	704	0.99 (0.81,1.21)			249	704	0.90 (0.71,1.15)			361	347	1.00 (0.77,1.29)			249	347	1.05 (0.79,1.40)			112	347	0.90 (0.63,1.29)			342	357	0.92 (0.72,1.18)			205	357	0.92 (0.69,1.23)			137	357	0.92 (0.66,1.27)
LRP2	rs853988	AA	283	295	0.92 (0.74,1.15)			177	295	0.91 (0.71,1.17)			106	295	0.94 (0.70,1.26)			133	150	0.85 (0.62,1.16)			88	150	0.86 (0.60,1.22)			45	150	0.88 (0.56,1.37)			150	145	0.99 (0.73,1.34)			89	145	0.99 (0.69,1.40)			61	145	0.99 (0.67,1.48)
LRP2	rs853988	Additive*	1382	1380	0.96 (0.86,1.07)	0.46999	0.956669	876	1380	0.96 (0.85,1.08)	0.500992	0.982655	506	1380	0.96 (0.83,1.12)	0.623923	0.998844	684	680	0.93 (0.79,1.08)	0.341003	0.941368	460	680	0.93 (0.78,1.11)	0.449443	0.981401	224	680	0.93 (0.75,1.17)	0.543596	0.999988	698	700	0.99 (0.85,1.15)	0.893715	0.999902	416	700	0.99 (0.83,1.18)	0.884977	0.999774	282	700	0.99 (0.81,1.21)	0.92367	0.999842
LRP2	rs853988	Dominant (CA + AA vs. CC)	1382	1380	0.95 (0.80,1.12)	0.540908	0.975177	876	1380	0.97 (0.80,1.17)	0.724071	0.993689	506	1380	0.91 (0.73,1.15)	0.438882	0.993008	684	680	0.95 (0.75,1.21)	0.701604	0.990066	460	680	1.00 (0.76,1.31)	0.975802	0.99994	224	680	0.89 (0.63,1.26)	0.512818	0.999988	698	700	0.94 (0.75,1.19)	0.610442	0.992028	416	700	0.94 (0.72,1.23)	0.66068	0.999774	282	700	0.94 (0.69,1.28)	0.692118	0.999842
LRP2	rs853988	Recessive (AA vs. CC + CA)	1382	1380	0.95 (0.79,1.14)	0.575065	0.976894	876	1380	0.92 (0.75,1.14)	0.448374	0.973409	506	1380	1.00 (0.78,1.29)	0.987633	0.998844	684	680	0.85 (0.65,1.11)	0.233335	0.923285	460	680	0.83 (0.61,1.12)	0.216073	0.929981	224	680	0.94 (0.64,1.38)	0.751217	0.999988	698	700	1.05 (0.81,1.35)	0.736019	0.999902	416	700	1.04 (0.77,1.40)	0.810659	0.999774	282	700	1.05 (0.75,1.48)	0.783571	0.999842
LRP2	rs9789747	AA	917	935	1.00 (ref)	0.129002	0.850398	582	935	1.00 (ref)	0.396043	0.966547	335	935	1.00 (ref)	0.108948	0.94827	454	446	1.00 (ref)	0.0433529	0.909014	310	446	1.00 (ref)	0.0814005	0.929981	144	446	1.00 (ref)	0.0800165	0.882193	463	489	1.00 (ref)	0.460547	0.985577	272	489	1.00 (ref)	0.457217	0.98117	191	489	1.00 (ref)	0.612345	0.999842
LRP2	rs9789747	AG	417	430	0.99 (0.84,1.17)			265	430	0.98 (0.82,1.18)			152	430	1.01 (0.80,1.26)			201	229	0.87 (0.69,1.09)			132	229	0.82 (0.63,1.06)			69	229	0.96 (0.68,1.34)			216	201	1.14 (0.90,1.44)			133	201	1.19 (0.91,1.55)			83	201	1.06 (0.78,1.45)
LRP2	rs9789747	GG	65	44	1.49 (1.01,2.22)			38	44	1.35 (0.86,2.12)			27	44	1.71 (1.03,2.83)			37	20	1.78 (1.01,3.12)			23	20	1.57 (0.84,2.94)			14	20	2.23 (1.08,4.61)			28	24	1.23 (0.70,2.16)			15	24	1.09 (0.56,2.13)			13	24	1.41 (0.69,2.88)
LRP2	rs9789747	Additive*	1399	1409	1.08 (0.94,1.23)	0.2623	0.913665	885	1409	1.05 (0.90,1.22)	0.53913	0.983839	514	1409	1.12 (0.94,1.35)	0.208044	0.975603	692	695	1.03 (0.85,1.24)	0.752518	0.990972	465	695	0.97 (0.78,1.20)	0.754171	0.99994	227	695	1.16 (0.88,1.51)	0.286357	0.969211	707	714	1.13 (0.93,1.36)	0.216977	0.937992	420	714	1.13 (0.91,1.41)	0.277716	0.959616	287	714	1.11 (0.87,1.43)	0.396894	0.999842
LRP2	rs9789747	Dominant (AG + GG vs. AA)	1399	1409	1.04 (0.89,1.22)	0.62016	0.985357	885	1409	1.02 (0.85,1.22)	0.85235	0.996814	514	1409	1.07 (0.86,1.33)	0.529877	0.998844	692	695	0.94 (0.75,1.17)	0.583939	0.979827	465	695	0.88 (0.68,1.13)	0.304476	0.949385	227	695	1.06 (0.77,1.45)	0.73136	0.999988	707	714	1.15 (0.92,1.44)	0.222552	0.937992	420	714	1.17 (0.91,1.52)	0.219551	0.955119	287	714	1.10 (0.82,1.48)	0.528236	0.999842
LRP2	rs9789747	Recessive (GG vs. AA + AG)	1399	1409	1.50 (1.01,2.22)	0.0431519	0.789971	885	1409	1.36 (0.87,2.12)	0.177538	0.908385	514	1409	1.71 (1.04,2.81)	0.0352738	0.896724	692	695	1.86 (1.07,3.25)	0.0288644	0.909014	465	695	1.68 (0.90,3.12)	0.100448	0.929981	227	695	2.26 (1.10,4.64)	0.0256298	0.872597	707	714	1.18 (0.67,2.06)	0.562996	0.988851	420	714	1.03 (0.53,2.01)	0.923325	0.999774	287	714	1.39 (0.69,2.81)	0.362533	0.999842
PSTK (C10orf89, phosphose	rs11190	AA	537	488	1.00 (ref)	0.075083	0.819248	342	488	1.00 (ref)	0.230088	0.924001	195	488	1.00 (ref)	0.184027	0.970829	279	245	1.00 (ref)	0.0598965	0.909014	197	245	1.00 (ref)	0.0492237	0.929981	82	245	1.00 (ref)	0.474972	0.999988	258	243	1.00 (ref)	0.690005	0.999902	145	243	1.00 (ref)	0.988889	0.999774	113	243	1.00 (ref)	0.28685	0.999842
PSTK (C10orf89, phosphose	rs11190	AC	645	702	0.83 (0.71,0.98)			409	702	0.85 (0.71,1.03)			236	702	0.83 (0.66,1.03)			307	349	0.77 (0.61,0.97)			201	349	0.73 (0.56,0.94)			106	349	0.87 (0.62,1.22)			338	353	0.90 (0.72,1.14)			208	353	1.02 (0.78,1.33)			130	353	0.78 (0.58,1.06)
PSTK (C10orf89, phosphose	rs11190	CC	234	222	0.96 (0.77,1.20)			145	222	0.95 (0.74,1.22)			89	222	1.00 (0.74,1.35)			118	107	0.97 (0.71,1.34)			76	107	0.90 (0.63,1.29)			42	107	1.12 (0.71,1.76)			116	115	0.95 (0.70,1.30)			69	115	1.03 (0.71,1.48)			47	115	0.87 (0.58,1.32)
PSTK (C10orf89, phosphose	rs11190	Additive*	1416	1412	0.95 (0.85,1.05)	0.327744	0.931501	896	1412	0.95 (0.84,1.07)	0.394242	0.966547	520	1412	0.96 (0.83,1.12)	0.611686	0.998844	704	701	0.94 (0.81,1.09)	0.404482	0.955626	474	701	0.90 (0.76,1.06)	0.213119	0.929981	230	701	1.02 (0.82,1.27)	0.854665	0.999988	712	711	0.96 (0.83,1.12)	0.60969	0.991844	422	711	1.01 (0.85,1.21)	0.882571	0.999774	290	711	0.90 (0.74,1.10)	0.308001	0.999842
PSTK (C10orf89, phosphose	rs11190	Dominant (AC + CC vs. AA)	1416	1412	0.86 (0.74,1.01)	0.0608667	0.806672	896	1412	0.88 (0.73,1.04)	0.138129	0.88233	520	1412	0.87 (0.70,1.07)	0.183581	0.970829	704	701	0.82 (0.65,1.02)	0.0677382	0.909014	474	701	0.77 (0.60,0.98)	0.0333635	0.929981	230	701	0.93 (0.68,1.28)	0.651343	0.999988	712	711	0.92 (0.74,1.14)	0.429352	0.98044	422	711	1.02 (0.79,1.32)	0.88957	0.999774	290	711	0.80 (0.60,1.07)	0.136632	0.999842
PSTK (C10orf89, phosphose	rs11190	Recessive (CC vs. AA + AC)	1416	1412	1.06 (0.87,1.30)	0.546586	0.975177	896	1412	1.04 (0.83,1.31)	0.738491	0.993689	520	1412	1.11 (0.85,1.47)	0.436882	0.993008	704	701	1.13 (0.85,1.51)	0.408215	0.955978	474	701	1.08 (0.78,1.50)	0.641251	0.99994	230	701	1.21 (0.81,1.82)	0.351878	0.978807	712	711	1.01 (0.76,1.34)	0.945333	0.999902	422	711	1.02 (0.73,1.41)	0.922955	0.999774	290	711	1.00 (0.69,1.46)	0.983233	0.999842
PSTK (C10orf89, phosphose	rs3736585	AA	725	703	1.00 (ref)	0.648573	0.987406	462	703	1.00 (ref)	0.721413	0.993689	263	703	1.00 (ref)	0.337195	0.989444	358	345	1.00 (ref)	0.602059	0.982039	243	345	1.00 (ref)	0.529218	0.990971	115	345	1.00 (ref)	0.8561	0.999988	367	358	1.00 (ref)	0.164656	0.931579	219	358	1.00 (ref)	0.671425	0.999774	148	358	1.00 (ref)	0.053378	0.999842
PSTK (C10orf89, phosphose	rs3736585	AG	556	557	0.97 (0.83,1.13)			341	557	0.93 (0.77,1.11)			215	557	1.03 (0.83,1.27)			273	282	0.92 (0.74,1.15)			180	282	0.89 (0.69,1.15)			93	282	0.98 (0.71,1.36)			283	275	1.01 (0.81,1.26)			161	275	0.96 (0.74,1.25)			122	275	1.07 (0.80,1.44)
PSTK (C10orf89, phosphose	rs3736585	GG	117	129	0.88 (0.67,1.16)			81	129	0.96 (0.70,1.30)			36	129	0.76 (0.51,1.13)			66	57	1.11 (0.75,1.64)			45	57	1.10 (0.71,1.70)			21	57	1.15 (0.66,2.02)			51	72	0.70 (0.47,1.03)			36	72	0.82 (0.53,1.27)			15	72	0.51 (0.28,0.93)
PSTK (C10orf89, phosphose	rs3736585	Additive*	1398	1389	0.95 (0.85,1.07)	0.382252	0.940171	884	1389	0.96 (0.84,1.09)	0.525084	0.983839	514	1389	0.94 (0.80,1.10)	0.421565	0.993008	697	684	1.00 (0.85,1.18)	0.972465	0.999899	468	684	0.98 (0.81,1.18)	0.841003	0.99994	229	684	1.04 (0.82,1.32)	0.773971	0.999988	701	705	0.90 (0.77,1.06)	0.210594	0.937992	416	705	0.93 (0.77,1.12)	0.42296	0.974802	285	705	0.87 (0.70,1.08)	0.199179	0.999842
PSTK (C10orf89, phosphose	rs3736585	Dominant (AG + GG vs. AA)	1398	1389	0.95 (0.82,1.10)	0.50811	0.967253	884	1389	0.93 (0.79,1.11)	0.431691	0.973409	514	1389	0.98 (0.80,1.20)	0.826291	0.998844	697	684	0.95 (0.77,1.18)	0.652105	0.988302	468	684	0.92 (0.73,1.18)	0.5201	0.988822	229	684	1.01 (0.74,1.37)	0.948737	0.999988	701	705	0.94 (0.76,1.16)	0.585858	0.988851	416	705	0.93 (0.73,1.19)	0.575292	0.996458	285	705	0.96 (0.72,1.27)	0.761909	0.999842
PSTK (C10orf89, phosphose	rs3736585	Recessive (GG vs. AA + AG)	1398	1389	0.89 (0.69,1.16)	0.406809	0.949785	884	1389	0.99 (0.74,1.33)	0.939035	0.998708	514	1389	0.75 (0.51,1.11)	0.145891	0.970806	697	684	1.15 (0.79,1.67)	0.475281	0.970967	468	684	1.16 (0.76,1.76)	0.498622	0.985705	229	684	1.16 (0.68,2.00)	0.583909	0.999988	701	705	0.69 (0.48,1.01)	0.0576433	0.896763	416	705	0.83 (0.54,1.27)	0.399802	0.974802	285	705	0.50 (0.28,0.89)	0.0176784	0.999842
SARS (seryl-tRNA syntheta	rs11102964	AA	971	972	1.00 (ref)	0.882385	0.997345	615	972	1.00 (ref)	0.562679	0.983839	356	972	1.00 (ref)	0.79738	0.998844	467	487	1.00 (ref)	0.232875	0.923285	324	487	1.00 (ref)	0.24259	0.929981	143	487	1.00 (ref)	0.117486	0.905238	504	485	1.00 (ref)	0.31313	0.95758	291	485	1.00 (ref)	0.927693	0.999774	213	485	1.00 (ref)	0.0494629	0.999842
SARS (seryl-tRNA syntheta	rs11102964	AG	400	405	0.98 (0.83,1.16)			249	405	0.98 (0.81,1.19)			151	405	0.99 (0.79,1.24)			207	194	1.12 (0.88,1.42)			128	194	1.01 (0.77,1.32)			79	194	1.40 (1.01,1.94)			193	211	0.87 (0.69,1.10)			121	211	0.97 (0.74,1.28)			72	211	0.72 (0.52,0.99)
SARS (seryl-tRNA syntheta	rs11102964	GG	46	42	1.10 (0.72,1.69)			33	42	1.28 (0.80,2.06)			13	42	0.80 (0.42,1.52)			30	20	1.58 (0.88,2.83)			22	20	1.71 (0.91,3.22)			8	20	1.39 (0.59,3.28)			16	22	0.69 (0.36,1.34)			11	22	0.87 (0.41,1.84)			5	22	0.46 (0.17,1.25)
SARS (seryl-tRNA syntheta	rs11102964	Additive*	1417	1419	1.01 (0.88,1.16)	0.928327	0.999932	897	1419	1.04 (0.89,1.21)	0.646503	0.99102	520	1419	0.96 (0.79,1.16)	0.657646	0.998844	704	701	1.17 (0.96,1.42)	0.110902	0.909014	474	701	1.12 (0.90,1.39)	0.303889	0.949385	230	701	1.32 (1.00,1.73)	0.049671	0.872597	713	718	0.86 (0.70,1.05)	0.131264	0.931579	423	718	0.96 (0.76,1.21)	0.732462	0.999774	290	718	0.71 (0.53,0.93)	0.0140066	0.999842
SARS (seryl-tRNA syntheta	rs11102964	Dominant (AG + GG vs. AA)	1417	1419	0.99 (0.85,1.17)	0.945231	0.999932	897	1419	1.01 (0.84,1.21)	0.899031	0.998708	520	1419	0.97 (0.78,1.21)	0.789271	0.998844	704	701	1.16 (0.93,1.46)	0.192635	0.9232	474	701	1.07 (0.83,1.39)	0.599175	0.999222	230	701	1.40 (1.02,1.92)	0.0385025	0.872597	713	718	0.85 (0.68,1.07)	0.168784	0.931579	423	718	0.96 (0.74,1.25)	0.786773	0.999774	290	718	0.69 (0.51,0.94)	0.0199744	0.999842
SARS (seryl-tRNA syntheta	rs11102964	Recessive (GG vs. AA + AG)	1417	1419	1.11 (0.72,1.69)	0.645343	0.987406	897	1419	1.29 (0.81,2.06)	0.289188	0.945089	520	1419	0.81 (0.43,1.52)	0.506105	0.998844	704	701	1.52 (0.85,2.72)	0.154922	0.909014	474	701	1.71 (0.92,3.19)	0.0925004	0.929981	230	701	1.25 (0.53,2.92)	0.610441	0.999988	713	718	0.72 (0.37,1.39)	0.330225	0.95758	423	718	0.88 (0.42,1.85)	0.736684	0.999774	290	718	0.51 (0.19,1.37)	0.182084	0.999842
SARS (seryl-tRNA syntheta	rs17035415	CC	917	921	1.00 (ref)	0.979358	0.999932	587	921	1.00 (ref)	0.87298	0.996814	330	921	1.00 (ref)	0.947355	0.998844	449	463	1.00 (ref)	0.412326	0.956032	309	463	1.00 (ref)	0.492206	0.983414	140	463	1.00 (ref)	0.406638	0.994943	468	458	1.00 (ref)	0.490396	0.987455	278	458	1.00 (ref)	0.715413	0.999774	190	458	1.00 (ref)	0.435616	0.999842
SARS (seryl-tRNA syntheta	rs17035415	CA	427	433	0.99 (0.84,1.16)			264	433	0.97 (0.80,1.16)			163	433	1.02 (0.82,1.28)			214	210	1.05 (0.83,1.32)			138	210	0.99 (0.76,1.28)			76	210	1.15 (0.83,1.61)			213	223	0.93 (0.74,1.17)			126	223	0.93 (0.71,1.22)			87	223	0.91 (0.67,1.23)
SARS (seryl-tRNA syntheta	rs17035415	AA	55	54	1.03 (0.70,1.52)			36	54	1.08 (0.69,1.67)			19	54	0.94 (0.54,1.62)			31	22	1.46 (0.83,2.58)			21	22	1.45 (0.77,2.72)			10	22	1.59 (0.72,3.53)			24	32	0.73 (0.42,1.27)			15	32	0.80 (0.42,1.51)			9	32	0.62 (0.29,1.35)
SARS (seryl-tRNA syntheta	rs17035415	Additive*	1399	1408	1.00 (0.87,1.14)	0.981743	0.999932	887	1408	0.99 (0.85,1.16)	0.940092	0.998708	512	1408	1.00 (0.83,1.20)	0.994303	0.998844	694	695	1.11 (0.92,1.34)	0.289887	0.928766	468	695	1.07 (0.86,1.32)	0.547387	0.993688	226	695	1.19 (0.91,1.57)	0.1994	0.929039	705	713	0.90 (0.75,1.09)	0.276537	0.951499	419	713	0.92 (0.74,1.14)	0.429187	0.974802	286	713	0.86 (0.67,1.11)	0.240567	0.999842
SARS (seryl-tRNA syntheta	rs17035415	Dominant (CA + AA vs. CC)	1399	1408	0.99 (0.85,1.16)	0.929243	0.999932	887	1408	0.98 (0.82,1.17)	0.808711	0.993689	512	1408	1.01 (0.82,1.25)	0.908436	0.998844	694	695	1.09 (0.87,1.36)	0.464792	0.970162	468	695	1.03 (0.80,1.33)	0.817431	0.99994	226	695	1.19 (0.87,1.64)	0.274963	0.96723	705	713	0.91 (0.73,1.13)	0.388571	0.974341	419	713	0.92 (0.71,1.18)	0.500644	0.986558	286	713	0.87 (0.65,1.17)	0.35767	0.999842
SARS (seryl-tRNA syntheta	rs17035415	Recessive (AA vs. CC + CA)	1399	1408	1.03 (0.70,1.52)	0.87865	0.997345	887	1408	1.09 (0.70,1.68)	0.705732	0.993689	512	1408	0.93 (0.54,1.60)	0.790851	0.998844	694	695	1.44 (0.82,2.53)	0.203964	0.923285	468	695	1.46 (0.78,2.71)	0.235322	0.929981	226	695	1.52 (0.69,3.35)	0.299441	0.969844	705	713	0.75 (0.44,1.29)	0.301773	0.95758	419	713	0.81 (0.43,1.54)	0.525215	0.99144	286	713	0.64 (0.30,1.38)	0.259641	0.999842
SARS (seryl-tRNA syntheta	rs3120625	AA	636	632	1.00 (ref)	0.856455	0.997345	405	632	1.00 (ref)	0.761028	0.993689	231	632	1.00 (ref)	0.980467	0.998844	316	322	1.00 (ref)	0.967666	0.999899	209	322	1.00 (ref)	0.922208	0.99994	107	322	1.00 (ref)	0.864197	0.999988	320	310	1.00 (ref)	0.684605	0.999902	196	310	1.00 (ref)	0.335556	0.965991	124	310	1.00 (ref)	0.959449	0.999842
SARS (seryl-tRNA syntheta	rs3120625	AG	614	635	0.96 (0.82,1.13)			388	635	0.94 (0.79,1.13)			226	635	0.98 (0.79,1.22)			308	309	1.02 (0.82,1.27)			213	309	1.05 (0.82,1.35)			95	309	0.93 (0.67,1.29)			306	326	0.91 (0.73,1.14)			175	326	0.83 (0.64,1.08)			131	326	1.02 (0.76,1.37)
SARS (seryl-tRNA syntheta	rs3120625	GG	144	140	1.02 (0.79,1.32)			91	140	1.03 (0.77,1.38)			53	140	1.00 (0.70,1.42)			66	64	1.05 (0.71,1.53)			42	64	1.02 (0.66,1.58)			24	64	1.06 (0.62,1.80)			78	76	0.99 (0.70,1.41)			49	76	1.02 (0.68,1.53)			29	76	0.95 (0.59,1.54)
SARS (seryl-tRNA syntheta	rs3120625	Additive*	1394	1407	0.99 (0.89,1.11)	0.903684	0.99919	884	1407	0.99 (0.87,1.13)	0.864123	0.996814	510	1407	0.99 (0.85,1.16)	0.906809	0.998844	690	695	1.02 (0.87,1.20)	0.798549	0.998947	464	695	1.03 (0.85,1.24)	0.773798	0.99994	226	695	0.99 (0.78,1.26)	0.949649	0.999988	704	712	0.97 (0.82,1.13)	0.662432	0.999902	420	712	0.95 (0.79,1.14)	0.5596	0.996069	284	712	0.99 (0.80,1.23)	0.937162	0.999842
SARS (seryl-tRNA syntheta	rs3120625	Dominant (AG + GG vs. AA)	1394	1407	0.97 (0.84,1.13)	0.728968	0.992048	884	1407	0.96 (0.81,1.14)	0.639959	0.99102	510	1407	0.98 (0.80,1.21)	0.86041	0.998844	690	695	1.02 (0.83,1.27)	0.825814	0.999486	464	695	1.05 (0.82,1.33)	0.703908	0.99994	226	695	0.96 (0.70,1.30)	0.771311	0.999988	704	712	0.92 (0.75,1.14)	0.467578	0.985577	420	712	0.87 (0.68,1.11)	0.258972	0.957825	284	712	1.01 (0.76,1.34)	0.957617	0.999842
SARS (seryl-tRNA syntheta	rs3120625	Recessive (GG vs. AA + AG)	1394	1407	1.04 (0.81,1.33)	0.757376	0.994047	884	1407	1.06 (0.80,1.40)	0.687235	0.993689	510	1407	1.01 (0.72,1.41)	0.972047	0.998844	690	695	1.04 (0.72,1.49)	0.848265	0.999899	464	695	1.00 (0.66,1.51)	0.987413	0.99994	226	695	1.09 (0.66,1.82)	0.729177	0.999988	704	712	1.04 (0.74,1.46)	0.819264	0.999902	420	712	1.11 (0.76,1.64)	0.58338	0.996915	284	712	0.94 (0.60,1.49)	0.799703	0.999842
SARS (seryl-tRNA syntheta	rs4268379	AA	392	363	1.00 (ref)	0.203887	0.88177	253	363	1.00 (ref)	0.196461	0.915039	139	363	1.00 (ref)	0.619261	0.998844	189	194	1.00 (ref)	0.138707	0.909014	134	194	1.00 (ref)	0.142089	0.929981	55	194	1.00 (ref)	0.342023	0.97774	203	169	1.00 (ref)	0.0970511	0.931579	119	169	1.00 (ref)	0.230531	0.955119	84	169	1.00 (ref)	0.124362	0.999842
SARS (seryl-tRNA syntheta	rs4268379	AG	682	730	0.86 (0.72,1.03)			428	730	0.85 (0.69,1.04)			254	730	0.89 (0.70,1.14)			345	369	0.96 (0.74,1.23)			227	369	0.88 (0.67,1.16)			118	369	1.14 (0.78,1.65)			337	361	0.77 (0.60,1.00)			201	361	0.78 (0.58,1.05)			136	361	0.73 (0.53,1.02)
SARS (seryl-tRNA syntheta	rs4268379	GG	333	316	0.97 (0.79,1.20)			210	316	0.98 (0.77,1.24)			123	316	0.97 (0.72,1.29)			166	135	1.26 (0.93,1.71)			111	135	1.19 (0.85,1.68)			55	135	1.39 (0.89,2.17)			167	181	0.76 (0.57,1.02)			99	181	0.78 (0.56,1.11)			68	181	0.70 (0.48,1.04)
SARS (seryl-tRNA syntheta	rs4268379	Additive*	1407	1409	0.98 (0.88,1.09)	0.739032	0.992984	891	1409	0.98 (0.87,1.11)	0.761468	0.993689	516	1409	0.98 (0.85,1.13)	0.78984	0.998844	700	698	1.11 (0.95,1.29)	0.177109	0.91482	472	698	1.08 (0.91,1.28)	0.390877	0.974007	228	698	1.18 (0.94,1.47)	0.149788	0.915905	707	711	0.87 (0.75,1.01)	0.0660575	0.896763	419	711	0.88 (0.74,1.05)	0.16143	0.955119	288	711	0.83 (0.69,1.02)	0.0719104	0.999842
SARS (seryl-tRNA syntheta	rs4268379	Dominant (AG + GG vs. AA)	1407	1409	0.90 (0.76,1.06)	0.206819	0.88177	891	1409	0.89 (0.73,1.07)	0.210094	0.915393	516	1409	0.91 (0.73,1.15)	0.449254	0.993008	700	698	1.04 (0.82,1.32)	0.760462	0.993387	472	698	0.96 (0.74,1.26)	0.786377	0.99994	228	698	1.21 (0.85,1.72)	0.298371	0.969211	707	711	0.77 (0.60,0.98)	0.0309897	0.862509	419	711	0.78 (0.59,1.04)	0.0866941	0.955119	288	711	0.72 (0.53,0.99)	0.0426726	0.999842
SARS (seryl-tRNA syntheta	rs4268379	Recessive (GG vs. AA + AG)	1407	1409	1.07 (0.90,1.28)	0.441007	0.953134	891	1409	1.09 (0.89,1.33)	0.414612	0.970031	516	1409	1.04 (0.82,1.33)	0.730165	0.998844	700	698	1.29 (1.00,1.68)	0.0503615	0.909014	472	698	1.30 (0.97,1.73)	0.07772	0.929981	228	698	1.28 (0.88,1.84)	0.192038	0.928912	707	711	0.90 (0.71,1.15)	0.400619	0.976014	419	711	0.92 (0.69,1.22)	0.565813	0.996458	288	711	0.86 (0.62,1.19)	0.361108	0.999842
SARS (seryl-tRNA syntheta	rs586254	GG	421	392	1.00 (ref)	0.0913655	0.822017	265	392	1.00 (ref)	0.0695806	0.869629	156	392	1.00 (ref)	0.57706	0.998844	202	171	1.00 (ref)	0.109035	0.909014	136	171	1.00 (ref)	0.053846	0.929981	66	171	1.00 (ref)	0.651834	0.999988	219	221	1.00 (ref)	0.262364	0.946526	129	221	1.00 (ref)	0.356747	0.968341	90	221	1.00 (ref)	0.422133	0.999842
SARS (seryl-tRNA syntheta	rs586254	GA	668	725	0.86 (0.72,1.02)			418	725	0.84 (0.68,1.02)			250	725	0.90 (0.71,1.14)			339	371	0.77 (0.59,0.99)			222	371	0.72 (0.54,0.96)			117	371	0.88 (0.61,1.26)			329	354	0.94 (0.74,1.20)			196	354	0.94 (0.71,1.25)			133	354	0.94 (0.68,1.29)
SARS (seryl-tRNA syntheta	rs586254	AA	327	297	1.02 (0.83,1.26)			214	297	1.04 (0.82,1.32)			113	297	1.00 (0.75,1.33)			162	155	0.88 (0.65,1.20)			115	155	0.92 (0.66,1.29)			47	155	0.82 (0.53,1.28)			165	142	1.18 (0.88,1.58)			99	142	1.19 (0.84,1.67)			66	142	1.19 (0.81,1.76)
SARS (seryl-tRNA syntheta	rs586254	Additive*	1416	1414	1.00 (0.90,1.11)	0.999148	0.999932	897	1414	1.01 (0.89,1.14)	0.89752	0.998708	519	1414	0.99 (0.86,1.15)	0.891389	0.998844	703	697	0.93 (0.80,1.08)	0.357074	0.94559	473	697	0.95 (0.80,1.12)	0.547174	0.993688	230	697	0.90 (0.72,1.13)	0.36552	0.98466	713	717	1.07 (0.93,1.24)	0.348041	0.957734	424	717	1.08 (0.91,1.28)	0.401794	0.974802	289	717	1.08 (0.89,1.31)	0.44591	0.999842
SARS (seryl-tRNA syntheta	rs586254	Dominant (GA + AA vs. GG)	1416	1414	0.90 (0.77,1.07)	0.228954	0.889726	897	1414	0.89 (0.74,1.08)	0.242452	0.926947	519	1414	0.92 (0.74,1.16)	0.4925	0.998844	703	697	0.80 (0.63,1.02)	0.0676506	0.909014	473	697	0.78 (0.60,1.02)	0.0682234	0.929981	230	697	0.86 (0.61,1.21)	0.392827	0.993582	713	717	1.01 (0.80,1.26)	0.939868	0.999902	424	717	1.01 (0.78,1.32)	0.932066	0.999774	289	717	1.01 (0.75,1.36)	0.941904	0.999842
SARS (seryl-tRNA syntheta	rs586254	Recessive (AA vs. GG + GA)	1416	1414	1.13 (0.94,1.35)	0.188383	0.88177	897	1414	1.17 (0.95,1.43)	0.136563	0.880951	519	1414	1.07 (0.83,1.37)	0.5985	0.998844	703	697	1.05 (0.82,1.36)	0.694756	0.989981	473	697	1.14 (0.86,1.51)	0.365897	0.967897	230	697	0.89 (0.61,1.30)	0.5456	0.999988	713	717	1.23 (0.95,1.58)	0.119506	0.931579	424	717	1.23 (0.92,1.65)	0.169172	0.955119	289	717	1.24 (0.89,1.73)	0.208676	0.999842
SARS (seryl-tRNA syntheta	rs600711	AA	1186	1212	1.00 (ref)	0.339846	0.932041	746	1212	1.00 (ref)	0.194809	0.915039	440	1212	1.00 (ref)	0.354193	0.989444	588	605	1.00 (ref)	0.228755	0.923285	389	605	1.00 (ref)	0.0503514	0.929981	199	605	1.00 (ref)	0.94254	0.999988	598	607	1.00 (ref)	0.340898	0.95758	357	607	1.00 (ref)	0.812073	0.999774	241	607	1.00 (ref)	0.746247	0.999842
SARS (seryl-tRNA syntheta	rs600711	AG	220	193	1.17 (0.95,1.45)			142	193	1.22 (0.96,1.54)			78	193	1.08 (0.81,1.45)			106	90	1.22 (0.90,1.66)			77	90	1.37 ( 0.98, 1.92)			29	90	0.98 (0.62,1.55)			114	103	1.13 (0.84,1.51)			65	103	1.09 (0.77,1.53)			49	103	1.16 ( 7.900000e-01, 1.690000e+00)
SARS (seryl-tRNA syntheta	rs600711	GG	11	11	1.02 (0.44,2.37)			10	11	1.48 (0.62,3.52)			1	11	0.25 (0.03,1.94)			8	4	2.10 (0.62,7.08)			7	4	2.96 ( 0.85,10.34)			1	4	0.68 (0.07,6.33)			3	7	0.43 (0.11,1.69)			3	7	0.75 (0.19,2.94)			0	7	0.00 ( 0.000000e+00,3.183337e+274)
SARS (seryl-tRNA syntheta	rs600711	Additive*	1417	1416	1.14 (0.94,1.38)	0.183113	0.875256	898	1416	1.22 (0.98,1.51)	0.0704953	0.869629	519	1416	0.99 (0.76,1.30)	0.94597	0.998844	702	699	1.26 (0.96,1.67)	0.0969387	0.909014	473	699	1.44 (1.07,1.95)	0.0170397	0.929981	229	699	0.95 (0.62,1.46)	0.829645	0.999988	715	717	1.03 (0.79,1.35)	0.818989	0.999902	425	717	1.04 (0.76,1.41)	0.813782	0.999774	290	717	1.00 (0.70,1.43)	0.985299	0.999842
SARS (seryl-tRNA syntheta	rs600711	Dominant (AG + GG vs. AA)	1417	1416	1.16 (0.95,1.43)	0.15093	0.860426	898	1416	1.23 (0.98,1.55)	0.0789267	0.869629	519	1416	1.04 (0.78,1.38)	0.804251	0.998844	702	699	1.26 (0.93,1.70)	0.133316	0.909014	473	699	1.44 (1.03,1.99)	0.0306977	0.929981	229	699	0.96 (0.61,1.51)	0.876593	0.999988	715	717	1.08 (0.81,1.44)	0.593259	0.988851	425	717	1.06 (0.76,1.48)	0.713112	0.999774	290	717	1.08 (0.74,1.57)	0.681411	0.999842
SARS (seryl-tRNA syntheta	rs600711	Recessive (GG vs. AA + AG)	1417	1416	1.00 (0.43,2.31)	0.992701	0.999932	898	1416	1.43 (0.60,3.41)	0.418965	0.970031	519	1416	0.25 (0.03,1.92)	0.181022	0.970806	702	699	2.03 (0.60,6.82)	0.253181	0.924506	473	699	2.79 (0.80,9.72)	0.10782	0.929981	229	699	0.69 (0.07,6.34)	0.740467	0.999988	715	717	0.42 (0.11,1.66)	0.217869	0.937992	425	717	0.74 (0.19,2.90)	0.661985	0.999774	290	717	0.00 ( 0.000000e+00,2.733809e+274)	0.966812	0.999842
SARS (seryl-tRNA syntheta	rs611945	AA	746	728	1.00 (ref)	0.454252	0.953683	479	728	1.00 (ref)	0.117537	0.869629	267	728	1.00 (ref)	0.859454	0.998844	366	368	1.00 (ref)	0.688237	0.989981	247	368	1.00 (ref)	0.588715	0.998577	119	368	1.00 (ref)	0.975111	0.999988	380	360	1.00 (ref)	0.379747	0.971704	232	360	1.00 (ref)	0.0768406	0.955119	148	360	1.00 (ref)	0.601747	0.999842
SARS (seryl-tRNA syntheta	rs611945	AG	552	582	0.93 (0.79,1.08)			337	582	0.88 (0.73,1.05)			215	582	1.01 (0.81,1.25)			282	285	0.99 (0.80,1.24)			188	285	0.97 (0.76,1.25)			94	285	1.02 (0.74,1.41)			270	297	0.86 (0.69,1.07)			149	297	0.77 (0.59,1.00)			121	297	1.00 (0.75,1.33)
SARS (seryl-tRNA syntheta	rs611945	GG	117	105	1.08 (0.82,1.44)			80	105	1.19 (0.87,1.63)			37	105	0.90 (0.60,1.35)			54	45	1.20 (0.78,1.83)			37	45	1.25 (0.78,2.00)			17	45	1.06 (0.58,1.96)			63	60	0.99 (0.67,1.45)			43	60	1.12 (0.73,1.73)			20	60	0.76 (0.44,1.31)
SARS (seryl-tRNA syntheta	rs611945	Additive*	1415	1415	0.99 (0.88,1.11)	0.846652	0.997345	896	1415	0.99 (0.87,1.13)	0.919934	0.998708	519	1415	0.98 (0.83,1.15)	0.766618	0.998844	702	698	1.04 (0.88,1.24)	0.611346	0.983476	472	698	1.05 (0.87,1.27)	0.627824	0.99994	230	698	1.03 (0.80,1.32)	0.82456	0.999988	713	717	0.94 (0.80,1.10)	0.417206	0.980089	424	717	0.94 (0.78,1.13)	0.488641	0.983931	289	717	0.93 (0.74,1.15)	0.49222	0.999842
SARS (seryl-tRNA syntheta	rs611945	Dominant (AG + GG vs. AA)	1415	1415	0.95 (0.82,1.10)	0.498073	0.963786	896	1415	0.92 (0.78,1.09)	0.353483	0.95956	519	1415	0.99 (0.81,1.22)	0.931765	0.998844	702	698	1.02 (0.83,1.26)	0.848213	0.999899	472	698	1.01 (0.80,1.28)	0.927964	0.99994	230	698	1.03 (0.76,1.40)	0.849661	0.999988	713	717	0.88 (0.71,1.08)	0.227939	0.937992	424	717	0.83 (0.65,1.05)	0.125993	0.955119	289	717	0.96 (0.72,1.26)	0.746141	0.999842
SARS (seryl-tRNA syntheta	rs611945	Recessive (GG vs. AA + AG)	1415	1415	1.12 (0.85,1.48)	0.421912	0.952409	896	1415	1.26 (0.93,1.71)	0.139779	0.88233	519	1415	0.90 (0.60,1.33)	0.585626	0.998844	702	698	1.20 (0.79,1.81)	0.388565	0.952602	472	698	1.27 (0.80,2.00)	0.313681	0.953768	230	698	1.05 (0.58,1.91)	0.866387	0.999988	713	717	1.05 (0.73,1.53)	0.778788	0.999902	424	717	1.26 (0.83,1.91)	0.274716	0.959616	289	717	0.76 (0.45,1.30)	0.313618	0.999842
SARS (seryl-tRNA syntheta	rs685653	AA	798	831	1.00 (ref)	0.420517	0.952409	503	831	1.00 (ref)	0.397689	0.966547	295	831	1.00 (ref)	0.744339	0.998844	420	417	1.00 (ref)	0.895375	0.999899	278	417	1.00 (ref)	0.920572	0.99994	142	417	1.00 (ref)	0.692958	0.999988	378	414	1.00 (ref)	0.209102	0.937992	225	414	1.00 (ref)	0.324274	0.962335	153	414	1.00 (ref)	0.195172	0.999842
SARS (seryl-tRNA syntheta	rs685653	AG	531	500	1.11 (0.95,1.30)			342	500	1.13 (0.94,1.35)			189	500	1.06 (0.85,1.31)			241	237	1.02 (0.81,1.28)			166	237	1.05 (0.82,1.36)			75	237	0.93 (0.67,1.29)			290	263	1.20 (0.97,1.50)			176	263	1.21 (0.94,1.56)			114	263	1.17 (0.87,1.56)
SARS (seryl-tRNA syntheta	rs685653	GG	84	83	1.06 (0.77,1.46)			50	83	1.00 (0.69,1.45)			34	83	1.16 (0.75,1.77)			41	45	0.91 (0.58,1.43)			29	45	1.00 (0.61,1.65)			12	45	0.76 (0.38,1.50)			43	38	1.25 (0.79,1.98)			21	38	1.03 (0.59,1.80)			22	38	1.62 (0.92,2.86)
SARS (seryl-tRNA syntheta	rs685653	Additive*	1413	1414	1.07 (0.95,1.21)	0.276317	0.922436	895	1414	1.06 (0.93,1.22)	0.380099	0.962683	518	1414	1.07 (0.90,1.26)	0.448229	0.993008	702	699	0.99 (0.83,1.17)	0.866355	0.999899	473	699	1.03 (0.85,1.25)	0.789149	0.99994	229	699	0.90 (0.70,1.16)	0.416053	0.997932	711	715	1.16 (0.98,1.38)	0.0902081	0.924286	422	715	1.12 (0.91,1.37)	0.280164	0.959616	289	715	1.22 (0.97,1.53)	0.0833574	0.999842
SARS (seryl-tRNA syntheta	rs685653	Dominant (AG + GG vs. AA)	1413	1414	1.10 (0.95,1.28)	0.198377	0.88177	895	1414	1.11 (0.94,1.32)	0.230393	0.924001	518	1414	1.07 (0.87,1.32)	0.511712	0.998844	702	699	1.00 (0.81,1.24)	0.992669	0.999899	473	699	1.05 (0.82,1.33)	0.716307	0.99994	229	699	0.90 (0.66,1.23)	0.514745	0.999988	711	715	1.21 (0.98,1.49)	0.0780277	0.917638	422	715	1.19 (0.93,1.52)	0.16662	0.955119	289	715	1.22 (0.92,1.62)	0.159257	0.999842
SARS (seryl-tRNA syntheta	rs685653	Recessive (GG vs. AA + AG)	1413	1414	1.02 (0.74,1.39)	0.915131	0.999932	895	1414	0.95 (0.66,1.37)	0.791856	0.993689	518	1414	1.13 (0.74,1.72)	0.563452	0.998844	702	699	0.90 (0.58,1.41)	0.656545	0.988302	473	699	0.98 (0.60,1.61)	0.950497	0.99994	229	699	0.78 (0.40,1.52)	0.465099	0.999988	711	715	1.16 (0.74,1.82)	0.522086	0.988851	422	715	0.95 (0.55,1.64)	0.847121	0.999774	289	715	1.53 (0.88,2.65)	0.134388	0.999842
SCLY	rs13001553	CC	619	634	1.00 (ref)	0.799979	0.997086	364	634	1.00 (ref)	0.161489	0.902625	255	634	1.00 (ref)	0.215275	0.978117	304	307	1.00 (ref)	0.965423	0.999899	190	307	1.00 (ref)	0.464286	0.982998	114	307	1.00 (ref)	0.3326	0.97507	315	327	1.00 (ref)	0.786405	0.999902	174	327	1.00 (ref)	0.375716	0.970482	141	327	1.00 (ref)	0.506322	0.999842
SCLY	rs13001553	CG	630	620	1.04 (0.89,1.21)			425	620	1.18 (0.99,1.42)			205	620	0.83 (0.67,1.03)			324	317	1.02 (0.82,1.28)			231	317	1.16 (0.90,1.50)			93	317	0.79 (0.57,1.09)			306	303	1.05 (0.84,1.31)			194	303	1.19 (0.92,1.55)			112	303	0.87 (0.65,1.17)
SCLY	rs13001553	GG	166	158	1.08 (0.84,1.38)			107	158	1.17 (0.89,1.56)			59	158	0.97 (0.69,1.36)			77	75	1.05 (0.73,1.50)			54	75	1.17 (0.78,1.75)			23	75	0.83 (0.49,1.42)			89	83	1.12 (0.80,1.58)			53	83	1.18 (0.79,1.76)			36	83	1.10 (0.70,1.73)
SCLY	rs13001553	Additive*	1415	1412	1.04 (0.93,1.16)	0.504917	0.967253	896	1412	1.11 (0.98,1.27)	0.0929642	0.869629	519	1412	0.93 (0.79,1.08)	0.327609	0.989444	705	699	1.02 (0.87,1.20)	0.790909	0.998848	475	699	1.11 (0.93,1.33)	0.266255	0.935138	230	699	0.86 (0.68,1.09)	0.220088	0.94062	710	713	1.06 (0.90,1.23)	0.492504	0.987636	421	713	1.12 (0.93,1.34)	0.224184	0.955119	289	713	0.99 (0.81,1.21)	0.915306	0.999842
SCLY	rs13001553	Dominant (CG + GG vs. CC)	1415	1412	1.04 (0.90,1.21)	0.564097	0.976278	896	1412	1.18 (1.00,1.40)	0.0562697	0.869629	519	1412	0.85 (0.70,1.05)	0.128663	0.965433	705	699	1.03 (0.83,1.27)	0.815647	0.999486	475	699	1.16 (0.92,1.48)	0.215456	0.929981	230	699	0.80 (0.59,1.08)	0.141923	0.907864	710	713	1.06 (0.86,1.31)	0.56965	0.988851	421	713	1.19 (0.93,1.52)	0.162231	0.955119	289	713	0.92 (0.70,1.21)	0.54455	0.999842
SCLY	rs13001553	Recessive (GG vs. CC + CG)	1415	1412	1.06 (0.84,1.34)	0.615377	0.985357	896	1412	1.08 (0.83,1.40)	0.585831	0.98421	519	1412	1.06 (0.76,1.46)	0.73856	0.998844	705	699	1.03 (0.73,1.46)	0.848611	0.999899	475	699	1.08 (0.74,1.58)	0.703732	0.99994	230	699	0.94 (0.56,1.55)	0.80065	0.999988	710	713	1.10 (0.79,1.52)	0.573482	0.988851	421	713	1.08 (0.74,1.57)	0.698617	0.999774	289	713	1.17 (0.76,1.81)	0.463716	0.999842
SCLY	rs1562337	GG	489	507	1.00 (ref)	0.719695	0.991118	290	507	1.00 (ref)	0.197624	0.915039	199	507	1.00 (ref)	0.650413	0.998844	238	244	1.00 (ref)	0.877984	0.999899	145	244	1.00 (ref)	0.285056	0.946773	93	244	1.00 (ref)	0.437631	0.999408	251	263	1.00 (ref)	0.823694	0.999902	145	263	1.00 (ref)	0.687881	0.999774	106	263	1.00 (ref)	0.964584	0.999842
SCLY	rs1562337	GA	671	648	1.07 (0.91,1.26)			445	648	1.19 (0.98,1.44)			226	648	0.90 (0.72,1.13)			344	330	1.06 (0.84,1.35)			247	330	1.24 (0.95,1.62)			97	330	0.80 (0.57,1.12)			327	318	1.08 (0.85,1.36)			198	318	1.13 (0.86,1.48)			129	318	1.02 (0.75,1.39)
SCLY	rs1562337	AA	226	225	1.04 (0.83,1.31)			145	225	1.12 (0.86,1.45)			81	225	0.96 (0.70,1.30)			109	108	1.04 (0.75,1.44)			74	108	1.14 (0.79,1.65)			35	108	0.87 (0.55,1.38)			117	117	1.06 (0.77,1.45)			71	117	1.09 (0.75,1.57)			46	117	1.06 (0.69,1.61)
SCLY	rs1562337	Additive*	1386	1380	1.03 (0.93,1.15)	0.576391	0.976894	880	1380	1.08 (0.96,1.22)	0.21763	0.919902	506	1380	0.96 (0.83,1.11)	0.588624	0.998844	691	682	1.03 (0.88,1.20)	0.728799	0.990066	466	682	1.10 (0.92,1.31)	0.285434	0.946773	225	682	0.90 (0.72,1.13)	0.360027	0.982391	695	698	1.04 (0.89,1.21)	0.638318	0.998201	414	698	1.06 (0.89,1.26)	0.529888	0.992262	281	698	1.03 (0.84,1.26)	0.790878	0.999842
SCLY	rs1562337	Dominant (GA + AA vs. GG)	1386	1380	1.06 (0.91,1.24)	0.436566	0.953134	880	1380	1.17 (0.98,1.40)	0.0843336	0.869629	506	1380	0.91 (0.74,1.13)	0.40016	0.992858	691	682	1.06 (0.85,1.32)	0.625666	0.986635	466	682	1.22 (0.94,1.57)	0.130116	0.929981	225	682	0.82 (0.60,1.12)	0.21451	0.934266	695	698	1.07 (0.86,1.33)	0.541196	0.988851	414	698	1.12 (0.86,1.44)	0.400282	0.974802	281	698	1.03 (0.77,1.38)	0.833128	0.999842
SCLY	rs1562337	Recessive (AA vs. GG + GA)	1386	1380	1.00 (0.82,1.23)	0.970632	0.999932	880	1380	1.01 (0.80,1.27)	0.94388	0.998708	506	1380	1.01 (0.76,1.34)	0.931579	0.998844	691	682	1.00 (0.75,1.35)	0.990119	0.999899	466	682	1.00 (0.72,1.40)	0.983533	0.99994	225	682	0.98 (0.64,1.50)	0.921808	0.999988	695	698	1.01 (0.76,1.35)	0.926332	0.999902	414	698	1.02 (0.73,1.41)	0.925994	0.999774	281	698	1.05 (0.71,1.54)	0.8195	0.999842
SCLY	rs2252416	GG	680	689	1.00 (ref)	0.343512	0.932041	408	689	1.00 (ref)	0.2474	0.926947	272	689	1.00 (ref)	0.241953	0.986345	335	328	1.00 (ref)	0.773495	0.994273	214	328	1.00 (ref)	0.927615	0.99994	121	328	1.00 (ref)	0.282098	0.969211	345	361	1.00 (ref)	0.210081	0.937992	194	361	1.00 (ref)	0.148039	0.955119	151	361	1.00 (ref)	0.523783	0.999842
SCLY	rs2252416	GA	535	571	0.94 (0.80,1.11)			350	571	1.02 (0.85,1.23)			185	571	0.83 (0.66,1.03)			279	292	0.92 (0.73,1.16)			194	292	1.00 (0.78,1.30)			85	292	0.78 (0.56,1.08)			256	279	0.96 (0.76,1.20)			156	279	1.03 (0.79,1.34)			100	279	0.88 (0.65,1.19)
SCLY	rs2252416	AA	149	133	1.14 (0.88,1.48)			100	133	1.28 (0.96,1.71)			49	133	0.95 (0.66,1.36)			65	65	0.98 (0.67,1.43)			46	65	1.09 (0.71,1.65)			19	65	0.78 (0.44,1.37)			84	68	1.33 (0.93,1.89)			54	68	1.49 (0.99,2.23)			30	68	1.15 (0.71,1.86)
SCLY	rs2252416	Additive*	1364	1393	1.02 (0.91,1.14)	0.699772	0.988645	858	1393	1.09 (0.96,1.24)	0.178999	0.909381	506	1393	0.91 (0.78,1.07)	0.265757	0.989444	679	685	0.96 (0.82,1.13)	0.641627	0.988302	454	685	1.03 (0.86,1.23)	0.770897	0.99994	225	685	0.84 (0.66,1.07)	0.148689	0.915455	685	708	1.08 (0.92,1.26)	0.328872	0.95758	404	708	1.15 (0.96,1.38)	0.12334	0.955119	281	708	1.00 (0.81,1.23)	0.975273	0.999842
SCLY	rs2252416	Dominant (GA + AA vs. GG)	1364	1393	0.98 (0.84,1.14)	0.79865	0.997086	858	1393	1.07 (0.90,1.27)	0.432905	0.973409	506	1393	0.85 (0.69,1.05)	0.123315	0.961866	679	685	0.93 (0.75,1.15)	0.513429	0.976187	454	685	1.02 (0.80,1.30)	0.878291	0.99994	225	685	0.78 (0.57,1.06)	0.111631	0.90411	685	708	1.03 (0.83,1.27)	0.803719	0.999902	404	708	1.12 (0.87,1.43)	0.386007	0.970482	281	708	0.93 (0.70,1.23)	0.615787	0.999842
SCLY	rs2252416	Recessive (AA vs. GG + GA)	1364	1393	1.17 (0.92,1.51)	0.204208	0.88177	858	1393	1.26 (0.96,1.67)	0.0983668	0.869629	506	1393	1.02 (0.72,1.45)	0.895898	0.998844	679	685	1.01 (0.70,1.46)	0.941115	0.999899	454	685	1.08 (0.72,1.62)	0.699386	0.99994	225	685	0.87 (0.50,1.50)	0.610255	0.999988	685	708	1.35 (0.96,1.90)	0.0850077	0.919337	404	708	1.47 (1.00,2.16)	0.0518147	0.955119	281	708	1.21 (0.76,1.93)	0.431451	0.999842
SCLY	rs2278742	AA	404	409	1.00 (ref)	0.170116	0.873288	242	409	1.00 (ref)	0.0921758	0.869629	162	409	1.00 (ref)	0.469462	0.998844	196	193	1.00 (ref)	0.378519	0.951891	125	193	1.00 (ref)	0.37639	0.968779	71	193	1.00 (ref)	0.403391	0.99401	208	216	1.00 (ref)	0.397715	0.974341	117	216	1.00 (ref)	0.218816	0.955119	91	216	1.00 (ref)	0.865363	0.999842
SCLY	rs2278742	AG	658	694	0.96 (0.80,1.14)			421	694	1.02 (0.83,1.25)			237	694	0.87 (0.69,1.10)			329	348	0.92 (0.72,1.19)			226	348	1.00 (0.75,1.33)			103	348	0.79 (0.55,1.13)			329	346	0.99 (0.77,1.26)			195	346	1.04 (0.78,1.38)			134	346	0.93 (0.68,1.29)
SCLY	rs2278742	GG	350	311	1.15 (0.93,1.41)			231	311	1.26 (1.00,1.60)			119	311	0.97 (0.73,1.28)			176	156	1.12 (0.83,1.50)			121	156	1.22 (0.87,1.70)			55	156	0.92 (0.61,1.41)			174	155	1.18 (0.88,1.58)			110	155	1.32 (0.94,1.84)			64	155	1.01 (0.69,1.50)
SCLY	rs2278742	Additive*	1412	1414	1.06 (0.96,1.18)	0.234888	0.897156	894	1414	1.12 (0.99,1.26)	0.0612619	0.869629	518	1414	0.97 (0.85,1.12)	0.722869	0.998844	701	697	1.05 (0.91,1.22)	0.510219	0.976187	472	697	1.10 (0.93,1.30)	0.260193	0.932094	229	697	0.95 (0.77,1.18)	0.642668	0.999988	711	717	1.08 (0.93,1.25)	0.300254	0.957033	422	717	1.14 (0.96,1.35)	0.123865	0.955119	289	717	1.00 (0.82,1.21)	0.998861	0.999842
SCLY	rs2278742	Dominant (AG + GG vs. AA)	1412	1414	1.02 (0.86,1.20)	0.851595	0.997345	894	1414	1.09 (0.91,1.32)	0.351392	0.959442	518	1414	0.90 (0.72,1.12)	0.348079	0.989444	701	697	0.98 (0.78,1.25)	0.892003	0.999899	472	697	1.07 (0.82,1.39)	0.640454	0.99994	229	697	0.83 (0.60,1.16)	0.278488	0.969211	711	717	1.05 (0.83,1.32)	0.696493	0.999902	422	717	1.12 (0.86,1.47)	0.40351	0.974802	289	717	0.96 (0.71,1.29)	0.773231	0.999842
SCLY	rs2278742	Recessive (GG vs. AA + AG)	1412	1414	1.18 (0.99,1.40)	0.0687827	0.817503	894	1414	1.25 (1.02,1.52)	0.029623	0.853667	518	1414	1.05 (0.83,1.34)	0.674583	0.998844	701	697	1.17 (0.91,1.50)	0.210503	0.923285	472	697	1.22 (0.92,1.61)	0.162148	0.929981	229	697	1.07 (0.75,1.53)	0.712343	0.999988	711	717	1.19 (0.93,1.52)	0.175538	0.931579	422	717	1.29 (0.97,1.71)	0.0845108	0.955119	289	717	1.06 (0.76,1.48)	0.744511	0.999842
SCLY	rs3739055	GG	442	397	1.00 (ref)	0.108982	0.838623	289	397	1.00 (ref)	0.0505712	0.869629	153	397	1.00 (ref)	0.696148	0.998844	225	197	1.00 (ref)	0.128834	0.909014	158	197	1.00 (ref)	0.0646621	0.929981	67	197	1.00 (ref)	0.556764	0.999988	217	200	1.00 (ref)	0.568706	0.988851	131	200	1.00 (ref)	0.485071	0.982367	86	200	1.00 (ref)	0.881333	0.999842
SCLY	rs3739055	GA	640	688	0.83 (0.70,0.99)			400	688	0.79 (0.65,0.96)			240	688	0.92 (0.72,1.17)			311	346	0.77 (0.60,0.99)			208	346	0.73 (0.55,0.96)			103	346	0.91 (0.63,1.30)			329	342	0.88 (0.69,1.13)			192	342	0.85 (0.64,1.12)			137	342	0.93 (0.67,1.29)
SCLY	rs3739055	AA	298	304	0.87 (0.71,1.08)			180	304	0.80 (0.63,1.02)			118	304	1.01 (0.76,1.34)			143	145	0.86 (0.64,1.17)			89	145	0.76 (0.54,1.07)			54	145	1.12 (0.73,1.72)			155	159	0.89 (0.66,1.19)			91	159	0.86 (0.61,1.21)			64	159	0.91 (0.62,1.36)
SCLY	rs3739055	Additive*	1380	1389	0.93 (0.83,1.03)	0.150604	0.860289	869	1389	0.89 (0.79,1.00)	0.0490569	0.869629	511	1389	1.00 (0.86,1.15)	0.984438	0.998844	679	688	0.91 (0.79,1.06)	0.235673	0.923285	455	688	0.85 (0.72,1.01)	0.0657662	0.929981	224	688	1.05 (0.85,1.30)	0.655218	0.999988	701	701	0.94 (0.81,1.09)	0.394361	0.974341	414	701	0.92 (0.77,1.09)	0.338695	0.967711	287	701	0.95 (0.78,1.16)	0.642604	0.999842
SCLY	rs3739055	Dominant (GA + AA vs. GG)	1380	1389	0.84 (0.72,0.99)	0.0412297	0.789971	869	1389	0.79 (0.66,0.96)	0.0147643	0.740906	511	1389	0.95 (0.75,1.19)	0.628116	0.998844	679	688	0.80 (0.63,1.01)	0.0603121	0.909014	455	688	0.74 (0.57,0.95)	0.0199481	0.929981	224	688	0.97 (0.69,1.36)	0.871957	0.999988	701	701	0.88 (0.70,1.11)	0.289009	0.955555	414	701	0.85 (0.65,1.11)	0.230251	0.955119	287	701	0.93 (0.68,1.26)	0.621604	0.999842
SCLY	rs3739055	Recessive (AA vs. GG + GA)	1380	1389	0.98 (0.82,1.17)	0.825203	0.997345	869	1389	0.93 (0.75,1.14)	0.488273	0.981689	511	1389	1.06 (0.83,1.36)	0.621472	0.998844	679	688	1.01 (0.77,1.31)	0.960012	0.999899	455	688	0.92 (0.68,1.24)	0.567932	0.996717	224	688	1.19 (0.83,1.72)	0.344022	0.97774	701	701	0.96 (0.75,1.24)	0.761979	0.999902	414	701	0.95 (0.71,1.28)	0.739298	0.999774	287	701	0.96 (0.68,1.34)	0.797847	0.999842
SECISBP2 (SBP2)	rs3211679	AA	1124	1142	1.00 (ref)	0.579836	0.976894	713	1142	1.00 (ref)	0.804133	0.993689	411	1142	1.00 (ref)	0.337313	0.989444	549	568	1.00 (ref)	0.43635	0.964896	361	568	1.00 (ref)	0.265348	0.934742	188	568	1.00 (ref)	0.919621	0.999988	575	574	1.00 (ref)	0.715259	0.999902	352	574	1.00 (ref)	0.154035	0.955119	223	574	1.00 (ref)	0.333897	0.999842
SECISBP2 (SBP2)	rs3211679	AT	186	175	1.08 (0.87,1.35)			109	175	1.01 (0.78,1.31)			77	175	1.23 (0.92,1.65)			99	84	1.22 (0.89,1.68)			69	84	1.34 (0.94,1.90)			30	84	1.10 (0.69,1.75)			87	91	0.96 (0.70,1.32)			40	91	0.72 (0.48,1.07)			47	91	1.34 (0.91,1.99)
SECISBP2 (SBP2)	rs3211679	TT	9	13	0.72 (0.31,1.70)			6	13	0.72 (0.27,1.92)			3	13	0.73 (0.20,2.60)			4	5	0.82 (0.22,3.12)			4	5	1.17 (0.31,4.49)			0	5	0.00 (0.00, Inf)			5	8	0.64 (0.20,1.98)			2	8	0.42 (0.09,2.03)			3	8	1.06 (0.27,4.18)
SECISBP2 (SBP2)	rs3211679	Additive*	1319	1330	1.03 (0.84,1.26)	0.775465	0.995305	828	1330	0.97 (0.77,1.23)	0.815185	0.993689	491	1330	1.15 (0.88,1.50)	0.318792	0.989444	652	657	1.16 (0.87,1.55)	0.315647	0.932631	434	657	1.28 (0.93,1.75)	0.12628	0.929981	218	657	0.98 (0.64,1.52)	0.939917	0.999988	667	673	0.92 (0.69,1.21)	0.543365	0.988851	394	673	0.70 (0.49,1.00)	0.0526723	0.955119	273	673	1.26 (0.89,1.77)	0.19031	0.999842
SECISBP2 (SBP2)	rs3211679	Dominant (AT + TT vs. AA)	1319	1330	1.06 (0.85,1.32)	0.60963	0.985357	828	1330	0.99 (0.77,1.27)	0.937819	0.998708	491	1330	1.20 (0.90,1.60)	0.222367	0.980121	652	657	1.20 (0.88,1.64)	0.249073	0.923468	434	657	1.33 (0.94,1.87)	0.105714	0.929981	218	657	1.04 (0.66,1.65)	0.855997	0.999988	667	673	0.93 (0.68,1.27)	0.650999	0.999165	394	673	0.69 (0.47,1.02)	0.0644495	0.955119	273	673	1.32 (0.90,1.93)	0.149338	0.999842
SECISBP2 (SBP2)	rs3211679	Recessive (TT vs. AA + AT)	1319	1330	0.71 (0.30,1.68)	0.4395	0.953134	828	1330	0.72 (0.27,1.92)	0.512137	0.982918	491	1330	0.70 (0.20,2.52)	0.589958	0.998844	652	657	0.80 (0.21,3.03)	0.739074	0.990066	434	657	1.12 (0.29,4.29)	0.868714	0.99994	218	657	0.00 (0.00, Inf)	0.988542	0.999988	667	673	0.64 (0.21,1.99)	0.440051	0.983583	394	673	0.44 (0.09,2.10)	0.302553	0.961331	273	673	1.02 (0.26,3.99)	0.98152	0.999842
SECISBP2 (SBP2)	rs3211684	AA	1254	1232	1.00 (ref)	0.571958	0.976444	798	1232	1.00 (ref)	0.656531	0.991825	456	1232	1.00 (ref)	0.778234	0.998844	625	605	1.00 (ref)	0.283877	0.926813	420	605	1.00 (ref)	0.525715	0.990971	205	605	1.00 (ref)	0.338095	0.97774	629	627	1.00 (ref)	0.997379	0.999902	378	627	1.00 (ref)	0.860239	0.999774	251	627	1.00 (ref)	0.856828	0.999842
SECISBP2 (SBP2)	rs3211684	AC	156	173	0.88 ( 7.000000e-01, 1.110000e+00)			98	173	0.88 ( 6.800000e-01, 1.150000e+00)			58	173	0.89 (0.65,1.23)			72	90	0.76 ( 5.500000e-01, 1.070000e+00)			51	90	0.81 ( 5.600000e-01, 1.170000e+00)			21	90	0.68 (0.41,1.14)			84	83	1.00 (0.72,1.39)			47	83	0.97 (0.66,1.42)			37	83	1.04 (0.68,1.58)
SECISBP2 (SBP2)	rs3211684	CC	0	3	0.00 ( 0.000000e+00,1.299387e+154)			0	3	0.00 ( 0.000000e+00,2.040055e+257)			0	3	0.00 (0.00, Inf)			0	3	0.00 ( 0.000000e+00,1.278376e+257)			0	3	0.00 ( 0.000000e+00,1.575043e+257)			0	3	0.00 (0.00, Inf)			0	0	- (-,-)			0	0	- (-,-)			0	0	- (-,-)
SECISBP2 (SBP2)	rs3211684	Additive*	1410	1408	0.85 (0.68,1.07)	0.174288	0.873288	896	1408	0.85 (0.66,1.11)	0.229598	0.924001	514	1408	0.87 (0.63,1.19)	0.377549	0.990841	697	698	0.72 (0.52,1.00)	0.047476	0.909014	471	698	0.76 (0.53,1.09)	0.133463	0.929981	226	698	0.65 (0.39,1.07)	0.0934175	0.893593	713	710	1.00 (0.72,1.39)	0.997379	0.999902	425	710	0.97 (0.66,1.42)	0.860239	0.999774	288	710	1.04 (0.68,1.58)	0.856828	0.999842
SECISBP2 (SBP2)	rs3211684	Dominant (AC + CC vs. AA)	1410	1408	0.87 (0.69,1.09)	0.228696	0.889382	896	1408	0.87 (0.67,1.13)	0.290645	0.945089	514	1408	0.88 (0.64,1.21)	0.426775	0.993008	697	698	0.74 (0.53,1.03)	0.0737987	0.909014	471	698	0.78 (0.54,1.13)	0.187355	0.929981	226	698	0.66 (0.40,1.10)	0.111996	0.90411	713	710	1.00 (0.72,1.39)	0.997379	0.999902	425	710	0.97 (0.66,1.42)	0.860239	0.999774	288	710	1.04 (0.68,1.58)	0.856828	0.999842
SECISBP2 (SBP2)	rs3211684	Recessive (CC vs. AA + AC)	1410	1408	0.00 ( 0.00000e+00,1.32152e+154)	0.946596	0.999932	896	1408	0.00 ( 0.000000e+00,2.074362e+257)	0.965837	0.998708	514	1408	0.00 (0.00, Inf)	0.979176	0.998844	697	698	0.00 ( 0.000000e+00,1.395414e+257)	0.964917	0.999899	471	698	0.00 ( 0.000000e+00,1.747732e+257)	0.965755	0.99994	226	698	0.00 (0.00, Inf)	0.986422	0.999988			- (-,-)	-				- (-,-)	-				- (-,-)	-
SECISBP2 (SBP2)	rs3763616	GG	746	782	1.00 (ref)	0.222278	0.886573	485	782	1.00 (ref)	0.768355	0.993689	261	782	1.00 (ref)	0.0434059	0.896724	387	379	1.00 (ref)	0.557167	0.979827	267	379	1.00 (ref)	0.560092	0.996616	120	379	1.00 (ref)	0.67682	0.999988	359	403	1.00 (ref)	0.00616907	0.727946	218	403	1.00 (ref)	0.105883	0.955119	141	403	1.00 (ref)	0.00527549	0.999842
SECISBP2 (SBP2)	rs3763616	GA	572	524	1.14 (0.98,1.33)			346	524	1.06 (0.89,1.27)			226	524	1.30 (1.05,1.60)			264	271	0.95 (0.76,1.19)			171	271	0.90 (0.70,1.16)			93	271	1.04 (0.75,1.43)			308	253	1.36 (1.09,1.70)			175	253	1.27 (0.98,1.64)			133	253	1.51 (1.13,2.01)
SECISBP2 (SBP2)	rs3763616	AA	89	95	0.98 (0.72,1.33)			58	95	0.99 (0.70,1.40)			31	95	0.96 (0.62,1.48)			48	38	1.22 (0.78,1.92)			32	38	1.15 (0.69,1.90)			16	38	1.33 (0.71,2.51)			41	57	0.80 (0.52,1.23)			26	57	0.84 (0.51,1.39)			15	57	0.73 (0.39,1.34)
SECISBP2 (SBP2)	rs3763616	Additive*	1407	1401	1.06 (0.94,1.20)	0.331517	0.931501	889	1401	1.03 (0.90,1.18)	0.701861	0.993689	518	1401	1.12 (0.95,1.32)	0.162149	0.970806	699	688	1.02 (0.86,1.22)	0.798831	0.998947	470	688	0.98 (0.81,1.19)	0.857983	0.99994	229	688	1.09 (0.85,1.41)	0.481823	0.999988	708	713	1.09 (0.92,1.30)	0.29326	0.955555	419	713	1.07 (0.88,1.30)	0.506718	0.987968	289	713	1.13 (0.91,1.41)	0.28391	0.999842
SECISBP2 (SBP2)	rs3763616	Dominant (GA + AA vs. GG)	1407	1401	1.12 (0.96,1.30)	0.147665	0.858952	889	1401	1.05 (0.89,1.25)	0.554862	0.983839	518	1401	1.24 (1.01,1.53)	0.0367025	0.896724	699	688	0.98 (0.79,1.22)	0.871038	0.999899	470	688	0.93 (0.73,1.19)	0.571801	0.996717	229	688	1.07 (0.79,1.46)	0.652467	0.999988	708	713	1.26 (1.02,1.55)	0.0322639	0.873114	419	713	1.19 (0.93,1.52)	0.161001	0.955119	289	713	1.36 (1.03,1.80)	0.0287246	0.999842
SECISBP2 (SBP2)	rs3763616	Recessive (AA vs. GG + GA)	1407	1401	0.93 (0.69,1.25)	0.620092	0.985357	889	1401	0.96 (0.68,1.35)	0.820132	0.993689	518	1401	0.86 (0.56,1.31)	0.470752	0.998844	699	688	1.25 (0.80,1.94)	0.328214	0.936514	470	688	1.20 (0.73,1.96)	0.474734	0.982998	229	688	1.31 (0.70,2.43)	0.393663	0.993582	708	713	0.70 (0.46,1.07)	0.101133	0.931579	419	713	0.76 (0.47,1.24)	0.280519	0.959616	289	713	0.61 (0.34,1.11)	0.103957	0.999842
SECISBP2 (SBP2)	rs4876978	GG	688	655	1.00 (ref)	0.417678	0.952409	445	655	1.00 (ref)	0.361026	0.961963	243	655	1.00 (ref)	0.792759	0.998844	335	336	1.00 (ref)	0.511071	0.976187	235	336	1.00 (ref)	0.77133	0.99994	100	336	1.00 (ref)	0.188344	0.925016	353	319	1.00 (ref)	0.0489127	0.896763	210	319	1.00 (ref)	0.15392	0.955119	143	319	1.00 (ref)	0.0895943	0.999842
SECISBP2 (SBP2)	rs4876978	GA	587	615	0.91 (0.78,1.06)			365	615	0.89 (0.74,1.06)			222	615	0.93 (0.75,1.16)			287	295	0.99 (0.79,1.24)			189	295	0.94 (0.73,1.21)			98	295	1.10 (0.79,1.53)			300	320	0.85 (0.68,1.05)			176	320	0.84 (0.65,1.08)			124	320	0.83 (0.62,1.12)
SECISBP2 (SBP2)	rs4876978	AA	138	148	0.89 (0.69,1.15)			84	148	0.86 (0.64,1.17)			54	148	0.93 (0.65,1.32)			81	68	1.22 (0.85,1.74)			49	68	1.08 (0.71,1.63)			32	68	1.58 (0.97,2.57)			57	80	0.64 (0.44,0.94)			35	80	0.68 (0.44,1.06)			22	80	0.57 (0.34,0.96)
SECISBP2 (SBP2)	rs4876978	Additive*	1413	1418	0.93 (0.83,1.04)	0.211931	0.881847	894	1418	0.91 (0.80,1.04)	0.176301	0.908385	519	1418	0.95 (0.82,1.11)	0.535875	0.998844	703	699	1.06 (0.90,1.24)	0.46894	0.97088	473	699	1.00 (0.83,1.20)	0.993652	0.99994	230	699	1.21 (0.96,1.52)	0.102289	0.899359	710	719	0.82 (0.70,0.96)	0.015302	0.824098	421	719	0.83 (0.69,1.00)	0.0530515	0.955119	289	719	0.79 (0.63,0.98)	0.0315853	0.999842
SECISBP2 (SBP2)	rs4876978	Dominant (GA + AA vs. GG)	1413	1418	0.91 (0.78,1.05)	0.189382	0.88177	894	1418	0.88 (0.75,1.05)	0.156629	0.898155	519	1418	0.93 (0.76,1.14)	0.495716	0.998844	703	699	1.03 (0.83,1.27)	0.801846	0.998947	473	699	0.96 (0.76,1.22)	0.759815	0.99994	230	699	1.19 (0.87,1.62)	0.274607	0.96723	710	719	0.81 (0.65,0.99)	0.0440445	0.896763	421	719	0.81 (0.63,1.03)	0.0858424	0.955119	289	719	0.78 (0.59,1.04)	0.0859957	0.999842
SECISBP2 (SBP2)	rs4876978	Recessive (AA vs. GG + GA)	1413	1418	0.93 (0.73,1.19)	0.579852	0.976894	894	1418	0.92 (0.69,1.22)	0.545113	0.983839	519	1418	0.96 (0.69,1.34)	0.818723	0.998844	703	699	1.22 (0.87,1.73)	0.249499	0.923468	473	699	1.11 (0.75,1.65)	0.600794	0.999222	230	699	1.50 (0.95,2.38)	0.0818129	0.886626	710	719	0.70 (0.49,1.00)	0.0514028	0.896763	421	719	0.74 (0.49,1.14)	0.171371	0.955119	289	719	0.63 (0.38,1.03)	0.0677747	0.999842
SECISBP2 (SBP2)	rs7470318	GG	1059	1064	1.00 (ref)	0.145597	0.857254	673	1064	1.00 (ref)	0.123511	0.871812	386	1064	1.00 (ref)	0.764115	0.998844	529	528	1.00 (ref)	0.248158	0.923285	355	528	1.00 (ref)	0.702398	0.99994	174	528	1.00 (ref)	0.879445	0.999988	530	536	1.00 (ref)	0.486453	0.985759	318	536	1.00 (ref)	0.520277	0.989905	212	536	1.00 (ref)	0.693924	0.999842
SECISBP2 (SBP2)	rs7470318	GA	225	208	1.08 (0.88,1.34)			139	208	1.07 (0.84,1.35)			86	208	1.09 (0.82,1.44)			110	96	1.14 (0.84,1.55)			74	96	1.16 (0.82,1.62)			36	96	1.12 (0.73,1.72)			115	112	1.04 (0.78,1.39)			65	112	0.99 (0.71,1.39)			50	112	1.08 (0.74,1.58)
SECISBP2 (SBP2)	rs7470318	AA	4	11	0.35 (0.11,1.11)			1	11	0.13 (0.02,0.99)			3	11	0.76 (0.21,2.79)			2	6	0.31 (0.06,1.58)			0	6	0.00 (0.00, Inf)			2	6	1.07 (0.21,5.50)			2	5	0.37 (0.07,1.97)			1	5	0.28 (0.03,2.47)			1	5	0.44 (0.05,3.91)
SECISBP2 (SBP2)	rs7470318	Additive*	1288	1283	1.00 (0.83,1.22)	0.96071	0.999932	813	1283	0.96 (0.77,1.20)	0.737988	0.993689	475	1283	1.05 (0.81,1.36)	0.710082	0.998844	641	630	1.04 (0.78,1.37)	0.803951	0.998947	429	630	1.01 (0.73,1.39)	0.962456	0.99994	212	630	1.10 (0.75,1.62)	0.633033	0.999988	647	653	0.98 (0.75,1.29)	0.878488	0.999902	384	653	0.92 (0.67,1.27)	0.630724	0.999774	263	653	1.02 (0.72,1.45)	0.91454	0.999842
SECISBP2 (SBP2)	rs7470318	Dominant (GA + AA vs. GG)	1288	1283	1.05 (0.85,1.28)	0.666575	0.987845	813	1283	1.01 (0.80,1.28)	0.903945	0.998708	475	1283	1.07 (0.81,1.42)	0.619059	0.998844	641	630	1.09 (0.81,1.47)	0.561279	0.979827	429	630	1.08 (0.78,1.52)	0.635195	0.99994	212	630	1.11 (0.73,1.70)	0.61433	0.999988	647	653	1.01 (0.76,1.34)	0.94436	0.999902	384	653	0.96 (0.68,1.34)	0.792757	0.999774	263	653	1.05 (0.73,1.53)	0.783486	0.999842
SECISBP2 (SBP2)	rs7470318	Recessive (AA vs. GG + GA)	1288	1283	0.34 (0.11,1.09)	0.0705421	0.818476	813	1283	0.13 (0.02,0.98)	0.0482054	0.869629	475	1283	0.75 (0.21,2.76)	0.666722	0.998844	641	630	0.31 (0.06,1.55)	0.153396	0.909014	429	630	0.00 (0.00, Inf)	0.979492	0.99994	212	630	1.05 (0.20,5.41)	0.954585	0.999988	647	653	0.37 (0.07,1.95)	0.242304	0.939242	384	653	0.28 (0.03,2.47)	0.253352	0.957817	263	653	0.44 (0.05,3.86)	0.456955	0.999842
SELENBP1	rs10788804	GG	572	590	1.00 (ref)	0.268303	0.917095	352	590	1.00 (ref)	0.172368	0.904888	220	590	1.00 (ref)	0.834731	0.998844	295	278	1.00 (ref)	0.483935	0.972382	192	278	1.00 (ref)	0.785311	0.99994	103	278	1.00 (ref)	0.464103	0.999988	277	312	1.00 (ref)	0.0418548	0.896763	160	312	1.00 (ref)	0.0168492	0.933096	117	312	1.00 (ref)	0.582972	0.999842
SELENBP1	rs10788804	GA	666	632	1.09 (0.93,1.28)			432	632	1.14 (0.95,1.37)			234	632	1.01 (0.81,1.26)			310	323	0.90 (0.72,1.13)			212	323	0.93 (0.72,1.21)			98	323	0.84 (0.61,1.17)			356	309	1.30 (1.04,1.63)			220	309	1.39 (1.07,1.80)			136	309	1.17 (0.87,1.58)
SELENBP1	rs10788804	AA	164	184	0.91 (0.71,1.16)			103	184	0.92 (0.69,1.21)			61	184	0.92 (0.66,1.28)			87	95	0.83 (0.59,1.17)			62	95	0.89 (0.61,1.29)			25	95	0.78 (0.47,1.29)			77	89	0.97 (0.69,1.38)			41	89	0.90 (0.59,1.36)			36	89	1.08 (0.69,1.69)
SELENBP1	rs10788804	Additive*	1402	1406	0.99 (0.89,1.11)	0.899704	0.997865	887	1406	1.01 (0.89,1.14)	0.889686	0.998599	515	1406	0.97 (0.84,1.13)	0.723576	0.998844	692	696	0.91 (0.78,1.06)	0.230398	0.923285	466	696	0.94 (0.79,1.12)	0.488945	0.982998	226	696	0.87 (0.69,1.09)	0.228704	0.946722	710	710	1.08 (0.92,1.26)	0.359248	0.963319	421	710	1.07 (0.89,1.29)	0.454007	0.98117	289	710	1.07 (0.88,1.32)	0.488214	0.999842
SELENBP1	rs10788804	Dominant (GA + AA vs. GG)	1402	1406	1.05 (0.90,1.22)	0.524376	0.972633	887	1406	1.09 (0.92,1.30)	0.322196	0.949853	515	1406	0.99 (0.81,1.22)	0.928615	0.998844	692	696	0.88 (0.71,1.10)	0.265426	0.925278	466	696	0.92 (0.72,1.18)	0.521109	0.989681	226	696	0.83 (0.61,1.13)	0.228886	0.946722	710	710	1.23 (0.99,1.52)	0.0581399	0.896763	421	710	1.28 (1.00,1.64)	0.0537796	0.955119	289	710	1.15 (0.87,1.52)	0.331109	0.999842
SELENBP1	rs10788804	Recessive (AA vs. GG + GA)	1402	1406	0.87 (0.69,1.09)	0.225258	0.886993	887	1406	0.85 (0.66,1.11)	0.232432	0.924673	515	1406	0.91 (0.67,1.24)	0.554439	0.998844	692	696	0.88 (0.64,1.21)	0.426552	0.963749	466	696	0.92 (0.65,1.31)	0.643662	0.99994	226	696	0.85 (0.53,1.38)	0.507775	0.999988	710	710	0.85 (0.61,1.17)	0.316291	0.95758	421	710	0.75 (0.51,1.11)	0.155559	0.955119	289	710	0.99 (0.65,1.51)	0.977211	0.999842
SELENBP1	rs17564336	CC	712	690	1.00 (ref)	0.683519	0.987845	455	690	1.00 (ref)	0.511858	0.982918	257	690	1.00 (ref)	0.999457	0.999655	365	343	1.00 (ref)	0.482305	0.972382	249	343	1.00 (ref)	0.331049	0.960671	116	343	1.00 (ref)	0.979424	0.999988	347	347	1.00 (ref)	0.59772	0.988851	206	347	1.00 (ref)	0.459566	0.981953	141	347	1.00 (ref)	0.972431	0.999842
SELENBP1	rs17564336	CA	573	592	0.93 (0.80,1.09)			358	592	0.90 (0.75,1.08)			215	592	1.00 (0.81,1.24)			281	291	0.90 (0.72,1.12)			187	291	0.86 (0.67,1.10)			94	291	0.99 (0.72,1.37)			292	301	0.98 (0.78,1.22)			171	301	0.96 (0.74,1.24)			121	301	1.01 (0.75,1.35)
SELENBP1	rs17564336	AA	130	126	0.99 (0.76,1.30)			84	126	1.00 (0.74,1.35)			46	126	1.00 (0.69,1.46)			55	62	0.82 (0.55,1.22)			36	62	0.77 (0.49,1.20)			19	62	0.94 (0.54,1.66)			75	64	1.18 (0.82,1.71)			48	64	1.25 (0.83,1.90)			27	64	1.06 (0.64,1.75)
SELENBP1	rs17564336	Additive*	1415	1408	0.97 (0.87,1.09)	0.625362	0.985391	897	1408	0.96 (0.84,1.09)	0.535459	0.983839	518	1408	1.00 (0.85,1.17)	0.992525	0.998844	701	696	0.90 (0.77,1.07)	0.228279	0.923285	472	696	0.87 (0.72,1.05)	0.139278	0.929981	229	696	0.98 (0.77,1.24)	0.861161	0.999988	714	712	1.04 (0.89,1.22)	0.594757	0.988851	425	712	1.06 (0.88,1.27)	0.534238	0.994191	289	712	1.02 (0.82,1.27)	0.849244	0.999842
SELENBP1	rs17564336	Dominant (CA + AA vs. CC)	1415	1408	0.94 (0.81,1.10)	0.455045	0.953683	897	1408	0.92 (0.78,1.09)	0.330083	0.951253	518	1408	1.00 (0.81,1.23)	0.99621	0.998844	701	696	0.88 (0.72,1.09)	0.257973	0.925066	472	696	0.84 (0.66,1.07)	0.15803	0.929981	229	696	0.98 (0.72,1.34)	0.90856	0.999988	714	712	1.01 (0.82,1.25)	0.912113	0.999902	425	712	1.01 (0.79,1.29)	0.92374	0.999774	289	712	1.02 (0.77,1.34)	0.910184	0.999842
SELENBP1	rs17564336	Recessive (AA vs. CC + CA)	1415	1408	1.03 (0.79,1.33)	0.845951	0.997345	897	1408	1.04 (0.78,1.40)	0.773684	0.993689	518	1408	1.01 (0.70,1.44)	0.976416	0.998844	701	696	0.86 (0.59,1.27)	0.454447	0.969224	472	696	0.82 (0.53,1.27)	0.378681	0.969937	229	696	0.95 (0.55,1.64)	0.845034	0.999988	714	712	1.20 (0.84,1.70)	0.321783	0.95758	425	712	1.28 (0.86,1.91)	0.227393	0.955119	289	712	1.06 (0.66,1.71)	0.816177	0.999842
SELENBP1	rs2769265	CC	939	945	1.00 (ref)	0.582043	0.976894	600	945	1.00 (ref)	0.795061	0.993689	339	945	1.00 (ref)	0.524288	0.998844	454	466	1.00 (ref)	0.522895	0.978254	313	466	1.00 (ref)	0.908511	0.99994	141	466	1.00 (ref)	0.226608	0.946722	485	479	1.00 (ref)	0.582418	0.988851	287	479	1.00 (ref)	0.759948	0.999774	198	479	1.00 (ref)	0.458027	0.999842
SELENBP1	rs2769265	CA	414	402	1.04 (0.88,1.22)			258	402	1.02 (0.85,1.23)			156	402	1.05 (0.84,1.32)			220	200	1.14 (0.90,1.44)			141	200	1.06 (0.81,1.38)			79	200	1.32 (0.95,1.84)			194	202	0.95 (0.75,1.20)			117	202	0.98 (0.74,1.29)			77	202	0.86 (0.63,1.18)
SELENBP1	rs2769265	AA	38	47	0.82 (0.53,1.27)			25	47	0.86 (0.52,1.41)			13	47	0.72 (0.38,1.36)			17	19	0.94 (0.48,1.83)			12	19	0.98 (0.46,2.06)			5	19	0.85 (0.31,2.36)			21	28	0.75 (0.42,1.34)			13	28	0.77 (0.39,1.53)			8	28	0.67 (0.30,1.52)
SELENBP1	rs2769265	Additive*	1391	1394	0.99 (0.86,1.14)	0.885717	0.997545	883	1394	0.99 (0.84,1.16)	0.868018	0.996814	508	1394	0.98 (0.81,1.18)	0.815934	0.998844	691	685	1.08 (0.89,1.33)	0.433922	0.96489	466	685	1.04 (0.83,1.30)	0.758633	0.99994	225	685	1.19 (0.89,1.58)	0.242204	0.952141	700	709	0.91 (0.75,1.11)	0.358316	0.961822	417	709	0.94 (0.75,1.18)	0.586842	0.997845	283	709	0.85 (0.65,1.10)	0.215023	0.999842
SELENBP1	rs2769265	Dominant (CA + AA vs. CC)	1391	1394	1.01 (0.87,1.19)	0.855142	0.997345	883	1394	1.00 (0.84,1.21)	0.961556	0.998708	508	1394	1.01 (0.81,1.26)	0.895396	0.998844	691	685	1.12 (0.89,1.41)	0.321567	0.934236	466	685	1.05 (0.81,1.36)	0.699117	0.99994	225	685	1.28 (0.93,1.77)	0.13549	0.905238	700	709	0.92 (0.73,1.16)	0.477613	0.985759	417	709	0.95 (0.73,1.24)	0.728486	0.999774	283	709	0.84 (0.62,1.14)	0.264183	0.999842
SELENBP1	rs2769265	Recessive (AA vs. CC + CA)	1391	1394	0.81 (0.52,1.25)	0.345834	0.932041	883	1394	0.85 (0.52,1.40)	0.522733	0.983839	508	1394	0.71 (0.38,1.34)	0.291291	0.989444	691	685	0.90 (0.46,1.75)	0.750226	0.990508	466	685	0.96 (0.46,2.01)	0.912994	0.99994	225	685	0.77 (0.28,2.13)	0.619573	0.999988	700	709	0.76 (0.43,1.36)	0.353553	0.958348	417	709	0.78 (0.40,1.53)	0.467748	0.982367	283	709	0.70 (0.31,1.58)	0.394816	0.999842
SELENBP1	rs2769270	GG	998	1025	1.00 (ref)	0.58428	0.978215	643	1025	1.00 (ref)	0.990095	0.999112	355	1025	1.00 (ref)	0.12563	0.962364	500	510	1.00 (ref)	0.445865	0.969049	342	510	1.00 (ref)	0.167919	0.929981	158	510	1.00 (ref)	0.385757	0.993582	498	515	1.00 (ref)	0.455807	0.984997	301	515	1.00 (ref)	0.315436	0.962335	197	515	1.00 (ref)	0.279204	0.999842
SELENBP1	rs2769270	GA	377	353	1.09 (0.92,1.30)			229	353	1.01 (0.83,1.23)			148	353	1.26 (1.00,1.59)			188	170	1.12 (0.88,1.43)			126	170	1.07 (0.82,1.41)			62	170	1.24 (0.87,1.76)			189	183	1.07 (0.84,1.36)			103	183	0.95 (0.71,1.26)			86	183	1.29 (0.94,1.77)
SELENBP1	rs2769270	AA	40	38	1.08 (0.69,1.71)			24	38	0.97 (0.57,1.65)			16	38	1.27 (0.69,2.33)			15	20	0.76 (0.38,1.51)			6	20	0.43 (0.17,1.09)			9	20	1.43 (0.63,3.26)			25	18	1.45 (0.78,2.71)			18	18	1.63 (0.83,3.21)			7	18	1.05 (0.43,2.59)
SELENBP1	rs2769270	Additive*	1415	1416	1.07 (0.93,1.24)	0.329703	0.931501	896	1416	1.00 (0.85,1.18)	0.991002	0.999112	519	1416	1.21 (1.00,1.47)	0.0516432	0.896724	703	700	1.03 (0.84,1.27)	0.746649	0.990387	474	700	0.94 (0.74,1.19)	0.598322	0.999222	229	700	1.22 (0.92,1.62)	0.168876	0.919836	712	716	1.12 (0.91,1.36)	0.276211	0.951499	422	716	1.07 (0.85,1.34)	0.581136	0.996915	290	716	1.20 (0.92,1.56)	0.183524	0.999842
SELENBP1	rs2769270	Dominant (GA + AA vs. GG)	1415	1416	1.09 (0.93,1.29)	0.300192	0.931222	896	1416	1.01 (0.83,1.21)	0.957267	0.998708	519	1416	1.26 (1.01,1.58)	0.041683	0.896724	703	700	1.08 (0.86,1.37)	0.50024	0.973469	474	700	1.00 (0.77,1.31)	0.976872	0.99994	229	700	1.26 (0.90,1.76)	0.180983	0.921431	712	716	1.10 (0.88,1.39)	0.403345	0.976318	422	716	1.01 (0.77,1.32)	0.949852	0.999774	290	716	1.27 (0.94,1.72)	0.125337	0.999842
SELENBP1	rs2769270	Recessive (AA vs. GG + GA)	1415	1416	1.06 (0.67,1.66)	0.813742	0.997345	896	1416	0.97 (0.58,1.64)	0.910891	0.998708	519	1416	1.19 (0.65,2.17)	0.570597	0.998844	703	700	0.74 (0.37,1.46)	0.383843	0.951891	474	700	0.42 (0.17,1.07)	0.0682587	0.929981	229	700	1.35 (0.60,3.05)	0.474076	0.999988	712	716	1.43 (0.77,2.65)	0.260155	0.945969	422	716	1.66 (0.85,3.25)	0.140699	0.955119	290	716	0.97 (0.40,2.38)	0.952205	0.999842
SELENBP1	rs2800953	AA	846	843	1.00 (ref)	0.475175	0.957256	532	843	1.00 (ref)	0.516031	0.983839	314	843	1.00 (ref)	0.780799	0.998844	424	409	1.00 (ref)	0.503377	0.973851	280	409	1.00 (ref)	0.690156	0.99994	144	409	1.00 (ref)	0.523178	0.999988	422	434	1.00 (ref)	0.559388	0.988851	252	434	1.00 (ref)	0.628831	0.999774	170	434	1.00 (ref)	0.753254	0.999842
SELENBP1	rs2800953	AG	501	494	1.01 (0.86,1.18)			321	494	1.03 (0.86,1.24)			180	494	0.98 (0.79,1.22)			240	249	0.92 (0.74,1.16)			167	249	0.97 (0.75,1.24)			73	249	0.84 (0.60,1.16)			261	245	1.09 (0.88,1.37)			154	245	1.09 (0.84,1.41)			107	245	1.10 (0.82,1.47)
SELENBP1	rs2800953	GG	65	79	0.81 (0.58,1.15)			40	79	0.81 (0.54,1.21)			25	79	0.84 (0.53,1.36)			35	43	0.78 (0.49,1.24)			23	43	0.79 (0.46,1.35)			12	43	0.82 (0.42,1.63)			30	36	0.86 (0.52,1.42)			17	36	0.83 (0.46,1.52)			13	36	0.90 (0.46,1.76)
SELENBP1	rs2800953	Additive*	1412	1416	0.96 (0.85,1.09)	0.528335	0.974103	893	1416	0.97 (0.84,1.12)	0.700151	0.993689	519	1416	0.95 (0.80,1.13)	0.56992	0.998844	699	701	0.90 (0.76,1.08)	0.259129	0.925197	470	701	0.93 (0.76,1.13)	0.470106	0.982998	229	701	0.87 (0.67,1.12)	0.284249	0.969211	713	715	1.02 (0.85,1.22)	0.833989	0.999902	423	715	1.01 (0.82,1.25)	0.906472	0.999774	290	715	1.03 (0.81,1.30)	0.800146	0.999842
SELENBP1	rs2800953	Dominant (AG + GG vs. AA)	1412	1416	0.98 (0.85,1.14)	0.829219	0.997345	893	1416	1.00 (0.84,1.19)	0.977327	0.998708	519	1416	0.96 (0.78,1.18)	0.704528	0.998844	699	701	0.90 (0.73,1.12)	0.350571	0.944109	470	701	0.94 (0.74,1.20)	0.617918	0.99994	229	701	0.83 (0.61,1.14)	0.255267	0.961699	713	715	1.06 (0.86,1.32)	0.572362	0.988851	423	715	1.06 (0.82,1.36)	0.65797	0.999774	290	715	1.07 (0.81,1.42)	0.625683	0.999842
SELENBP1	rs2800953	Recessive (GG vs. AA + AG)	1412	1416	0.81 (0.58,1.14)	0.225213	0.886993	893	1416	0.80 (0.54,1.19)	0.273377	0.937287	519	1416	0.85 (0.53,1.36)	0.498288	0.998844	699	701	0.80 (0.50,1.27)	0.341012	0.941368	470	701	0.80 (0.47,1.36)	0.41372	0.977392	229	701	0.88 (0.45,1.72)	0.706029	0.999988	713	715	0.83 (0.50,1.37)	0.463537	0.985577	423	715	0.81 (0.45,1.47)	0.48219	0.982367	290	715	0.87 (0.45,1.68)	0.676835	0.999842
SELENBP1	rs2864118	GG	564	553	1.00 (ref)	0.663959	0.987845	358	553	1.00 (ref)	0.443168	0.973409	206	553	1.00 (ref)	0.987035	0.998844	289	282	1.00 (ref)	0.602281	0.982039	194	282	1.00 (ref)	0.405818	0.976031	95	282	1.00 (ref)	0.955593	0.999988	275	271	1.00 (ref)	0.968551	0.999902	164	271	1.00 (ref)	0.896159	0.999774	111	271	1.00 (ref)	0.947225	0.999842
SELENBP1	rs2864118	GC	536	564	0.93 (0.78,1.10)			329	564	0.89 (0.73,1.07)			207	564	1.02 (0.81,1.28)			249	272	0.89 (0.70,1.13)			162	272	0.85 (0.64,1.11)			87	272	0.98 (0.69,1.39)			287	292	0.97 (0.77,1.23)			167	292	0.94 (0.71,1.23)			120	292	1.05 (0.77,1.43)
SELENBP1	rs2864118	CC	149	155	0.93 (0.72,1.21)			91	155	0.90 (0.67,1.20)			58	155	1.02 (0.72,1.45)			70	75	0.90 (0.62,1.30)			43	75	0.81 (0.53,1.25)			27	75	1.06 (0.64,1.77)			79	80	0.97 (0.68,1.39)			48	80	0.98 (0.65,1.48)			31	80	0.99 (0.62,1.60)
SELENBP1	rs2864118	Additive*	1249	1272	0.95 (0.85,1.07)	0.435038	0.953134	778	1272	0.93 (0.81,1.06)	0.269821	0.937287	471	1272	1.01 (0.86,1.19)	0.875726	0.998844	608	629	0.93 (0.79,1.10)	0.387697	0.951891	399	629	0.88 (0.73,1.07)	0.203995	0.929981	209	629	1.02 (0.80,1.29)	0.890088	0.999988	641	643	0.98 (0.83,1.16)	0.82645	0.999902	379	643	0.97 (0.81,1.18)	0.785309	0.999774	262	643	1.01 (0.81,1.26)	0.914523	0.999842
SELENBP1	rs2864118	Dominant (GC + CC vs. GG)	1249	1272	0.93 (0.79,1.09)	0.366309	0.93832	778	1272	0.89 (0.74,1.07)	0.202709	0.915393	471	1272	1.02 (0.82,1.26)	0.874725	0.998844	608	629	0.89 (0.71,1.12)	0.315362	0.932596	399	629	0.84 (0.65,1.09)	0.183043	0.929981	209	629	1.00 (0.72,1.38)	0.999133	0.999988	641	643	0.97 (0.78,1.21)	0.800599	0.999902	379	643	0.95 (0.73,1.23)	0.67625	0.999774	262	643	1.04 (0.77,1.39)	0.811963	0.999842
SELENBP1	rs2864118	Recessive (CC vs. GG + GC)	1249	1272	0.97 (0.76,1.23)	0.803418	0.997086	778	1272	0.95 (0.72,1.26)	0.72401	0.993689	471	1272	1.01 (0.73,1.41)	0.932002	0.998844	608	629	0.95 (0.67,1.35)	0.787042	0.997691	399	629	0.88 (0.59,1.32)	0.540077	0.991698	209	629	1.07 (0.66,1.73)	0.776629	0.999988	641	643	0.99 (0.71,1.38)	0.943138	0.999902	379	643	1.01 (0.69,1.49)	0.947932	0.999774	262	643	0.97 (0.62,1.52)	0.889505	0.999842
SELENOH	rs527140	AA	831	847	1.00 (ref)	0.460995	0.953683	504	847	1.00 (ref)	0.30665	0.949494	327	847	1.00 (ref)	0.0657125	0.897621	409	407	1.00 (ref)	0.996016	0.999899	263	407	1.00 (ref)	0.628003	0.99994	146	407	1.00 (ref)	0.172393	0.919836	422	440	1.00 (ref)	0.23233	0.937992	241	440	1.00 (ref)	0.263012	0.957825	181	440	1.00 (ref)	0.189095	0.999842
SELENOH	rs527140	AG	488	461	1.08 (0.92,1.26)			321	461	1.15 (0.96,1.38)			167	461	0.94 (0.76,1.18)			241	239	1.01 (0.80,1.26)			170	239	1.09 (0.84,1.41)			71	239	0.82 (0.58,1.14)			247	222	1.16 (0.93,1.46)			151	222	1.24 (0.95,1.61)			96	222	1.06 (0.78,1.43)
SELENOH	rs527140	GG	73	83	0.89 (0.64,1.24)			56	83	1.11 (0.77,1.59)			17	83	0.52 (0.30,0.90)			40	40	0.99 (0.62,1.57)			32	40	1.23 (0.75,2.04)			8	40	0.52 (0.23,1.15)			33	43	0.81 (0.50,1.30)			24	43	0.99 (0.58,1.68)			9	43	0.52 (0.24,1.09)
SELENOH	rs527140	Additive*	1392	1391	1.01 (0.89,1.14)	0.874163	0.997345	881	1391	1.10 (0.96,1.26)	0.182279	0.915039	511	1391	0.85 (0.71,1.01)	0.065496	0.897621	690	686	1.00 (0.84,1.19)	0.996523	0.999899	465	686	1.10 (0.90,1.34)	0.338375	0.963905	225	686	0.78 (0.59,1.02)	0.0656607	0.88112	702	705	1.03 (0.86,1.23)	0.752768	0.999902	416	705	1.11 (0.91,1.36)	0.311876	0.962335	286	705	0.90 (0.71,1.15)	0.398764	0.999842
SELENOH	rs527140	Dominant (AG + GG vs. AA)	1392	1391	1.05 (0.90,1.22)	0.548321	0.975177	881	1391	1.14 (0.96,1.36)	0.127617	0.871812	511	1391	0.88 (0.71,1.09)	0.234462	0.984668	690	686	1.00 (0.81,1.25)	0.976754	0.999899	465	686	1.11 (0.87,1.42)	0.400191	0.976031	225	686	0.77 (0.56,1.07)	0.116461	0.905238	702	705	1.10 (0.89,1.37)	0.366967	0.965861	416	705	1.20 (0.93,1.54)	0.156523	0.955119	286	705	0.97 (0.73,1.30)	0.839065	0.999842
SELENOH	rs527140	Recessive (GG vs. AA + AG)	1392	1391	0.87 (0.63,1.20)	0.387258	0.943487	881	1391	1.05 (0.74,1.49)	0.791424	0.993689	511	1391	0.54 (0.31,0.92)	0.0230158	0.886284	690	686	0.98 (0.62,1.55)	0.942393	0.999899	465	686	1.19 (0.73,1.95)	0.483991	0.982998	225	686	0.56 (0.25,1.23)	0.148503	0.915455	702	705	0.76 (0.48,1.22)	0.263922	0.946526	416	705	0.91 (0.54,1.54)	0.737214	0.999774	286	705	0.51 (0.24,1.07)	0.0737369	0.999842
SELENOH	rs9420	GG	665	646	1.00 (ref)	0.601692	0.982636	438	646	1.00 (ref)	0.299279	0.948263	227	646	1.00 (ref)	0.869404	0.998844	342	344	1.00 (ref)	0.163196	0.909014	239	344	1.00 (ref)	0.0670029	0.929981	103	344	1.00 (ref)	0.576426	0.999988	323	302	1.00 (ref)	0.395012	0.974341	199	302	1.00 (ref)	0.238417	0.957266	124	302	1.00 (ref)	0.976519	0.999842
SELENOH	rs9420	GA	600	629	0.93 (0.79,1.09)			364	629	0.87 (0.73,1.04)			236	629	1.05 (0.85,1.31)			287	306	0.95 (0.76,1.18)			183	306	0.88 (0.68,1.13)			104	306	1.14 (0.83,1.57)			313	323	0.91 (0.72,1.13)			181	323	0.86 (0.67,1.12)			132	323	0.97 (0.72,1.31)
SELENOH	rs9420	AA	145	139	1.02 (0.78,1.32)			91	139	1.00 (0.74,1.34)			54	139	1.07 (0.75,1.53)			70	51	1.40 (0.94,2.08)			50	51	1.47 (0.95,2.27)			20	51	1.29 (0.72,2.31)			75	88	0.80 (0.56,1.13)			41	88	0.72 (0.47,1.09)			34	88	0.96 (0.61,1.51)
SELENOH	rs9420	Additive*	1410	1414	0.98 (0.87,1.10)	0.703466	0.988721	893	1414	0.95 (0.83,1.08)	0.44257	0.973409	517	1414	1.04 (0.89,1.22)	0.609992	0.998844	699	701	1.08 (0.91,1.27)	0.383329	0.951891	472	701	1.06 (0.88,1.28)	0.526872	0.990971	227	701	1.14 (0.89,1.45)	0.293841	0.969211	711	713	0.90 (0.77,1.05)	0.174533	0.931579	421	713	0.85 (0.71,1.03)	0.0910945	0.955119	290	713	0.98 (0.80,1.20)	0.830839	0.999842
SELENOH	rs9420	Dominant (GA + AA vs. GG)	1410	1414	0.94 (0.81,1.10)	0.453756	0.953683	893	1414	0.89 (0.75,1.06)	0.201454	0.915393	517	1414	1.06 (0.86,1.30)	0.603119	0.998844	699	701	1.01 (0.82,1.25)	0.9339	0.999899	472	701	0.96 (0.75,1.22)	0.720608	0.99994	227	701	1.16 (0.85,1.58)	0.335693	0.97622	711	713	0.88 (0.71,1.09)	0.24685	0.941968	421	713	0.83 (0.65,1.07)	0.145563	0.955119	290	713	0.97 (0.73,1.28)	0.833833	0.999842
SELENOH	rs9420	Recessive (AA vs. GG + GA)	1410	1414	1.05 (0.82,1.35)	0.681809	0.987845	893	1414	1.07 (0.80,1.41)	0.655671	0.991825	517	1414	1.04 (0.75,1.46)	0.802386	0.998844	699	701	1.43 (0.98,2.10)	0.0657511	0.909014	472	701	1.56 (1.03,2.38)	0.0371037	0.929981	227	701	1.21 (0.69,2.11)	0.505643	0.999988	711	713	0.84 (0.60,1.17)	0.292952	0.955555	421	713	0.77 (0.52,1.15)	0.198651	0.955119	290	713	0.97 (0.63,1.49)	0.901999	0.999842
SELENOK	rs1992155	AA	442	444	1.00 (ref)	0.455204	0.953683	290	444	1.00 (ref)	0.33447	0.955108	152	444	1.00 (ref)	0.630106	0.998844	216	234	1.00 (ref)	0.282042	0.926813	149	234	1.00 (ref)	0.393573	0.974743	67	234	1.00 (ref)	0.466552	0.999988	226	210	1.00 (ref)	0.384475	0.97389	141	210	1.00 (ref)	0.202248	0.955119	85	210	1.00 (ref)	0.909103	0.999842
SELENOK	rs1992155	AG	691	678	1.02 (0.86,1.21)			424	678	0.97 (0.80,1.18)			267	678	1.11 (0.88,1.41)			350	321	1.18 (0.93,1.50)			230	321	1.14 (0.87,1.49)			120	321	1.24 (0.87,1.77)			341	357	0.88 (0.69,1.12)			194	357	0.81 (0.62,1.08)			147	357	1.00 (0.72,1.38)
SELENOK	rs1992155	GG	193	217	0.88 (0.70,1.12)			123	217	0.82 (0.63,1.08)			70	217	1.01 (0.72,1.40)			101	113	0.97 (0.70,1.35)			68	113	0.91 (0.63,1.32)			33	113	1.09 (0.67,1.77)			92	104	0.80 (0.57,1.13)			55	104	0.73 (0.49,1.08)			37	104	0.91 (0.57,1.45)
SELENOK	rs1992155	Additive*	1326	1339	0.96 (0.85,1.07)	0.446114	0.953354	837	1339	0.92 (0.81,1.05)	0.205634	0.915393	489	1339	1.02 (0.87,1.20)	0.760912	0.998844	667	668	1.02 (0.87,1.20)	0.806025	0.999486	447	668	0.99 (0.83,1.18)	0.901095	0.99994	220	668	1.08 (0.86,1.36)	0.515423	0.999988	659	671	0.89 (0.76,1.05)	0.169759	0.931579	390	671	0.84 (0.70,1.02)	0.0797623	0.955119	269	671	0.97 (0.77,1.20)	0.752823	0.999842
SELENOK	rs1992155	Dominant (AG + GG vs. AA)	1326	1339	0.99 (0.84,1.16)	0.87897	0.997345	837	1339	0.94 (0.78,1.13)	0.480465	0.979228	489	1339	1.09 (0.87,1.36)	0.467686	0.998844	667	668	1.13 (0.89,1.42)	0.314277	0.932596	447	668	1.08 (0.83,1.39)	0.564891	0.996717	220	668	1.21 (0.86,1.69)	0.274462	0.96723	659	671	0.86 (0.68,1.09)	0.205286	0.937992	390	671	0.79 (0.61,1.04)	0.0908415	0.955119	269	671	0.98 (0.72,1.34)	0.907897	0.999842
SELENOK	rs1992155	Recessive (GG vs. AA + AG)	1326	1339	0.87 (0.70,1.08)	0.217638	0.885765	837	1339	0.83 (0.65,1.07)	0.145184	0.885397	489	1339	0.94 (0.70,1.27)	0.698143	0.998844	667	668	0.88 (0.65,1.18)	0.395286	0.952832	447	668	0.84 (0.60,1.18)	0.32502	0.958899	220	668	0.95 (0.62,1.48)	0.834822	0.999988	659	671	0.87 (0.64,1.18)	0.36905	0.965861	390	671	0.82 (0.57,1.18)	0.288102	0.960035	269	671	0.91 (0.60,1.39)	0.662454	0.999842
SELENOK	rs2083127	GG	427	440	1.00 (ref)	0.827857	0.997345	279	440	1.00 (ref)	0.976691	0.998708	148	440	1.00 (ref)	0.576897	0.998844	212	234	1.00 (ref)	0.365583	0.946169	146	234	1.00 (ref)	0.589103	0.998577	66	234	1.00 (ref)	0.407715	0.995496	215	206	1.00 (ref)	0.811826	0.999902	133	206	1.00 (ref)	0.590539	0.99819	82	206	1.00 (ref)	0.947932	0.999842
SELENOK	rs2083127	GA	716	700	1.05 (0.89,1.25)			442	700	1.01 (0.83,1.22)			274	700	1.13 (0.90,1.44)			354	327	1.19 (0.93,1.51)			232	327	1.14 (0.87,1.50)			122	327	1.27 (0.89,1.81)			362	373	0.92 (0.73,1.18)			210	373	0.86 (0.65,1.14)			152	373	1.04 (0.75,1.43)
SELENOK	rs2083127	AA	269	262	1.05 (0.85,1.31)			173	262	1.03 (0.80,1.31)			96	262	1.10 (0.81,1.49)			135	130	1.14 (0.84,1.55)			94	130	1.15 (0.81,1.61)			41	130	1.12 (0.71,1.77)			134	132	0.97 (0.71,1.32)			79	132	0.90 (0.63,1.29)			55	132	1.07 (0.71,1.62)
SELENOK	rs2083127	Additive*	1412	1402	1.03 (0.92,1.15)	0.591398	0.98244	894	1402	1.01 (0.90,1.14)	0.840847	0.994569	518	1402	1.06 (0.91,1.23)	0.457769	0.995794	701	691	1.08 (0.93,1.26)	0.299282	0.931034	472	691	1.08 (0.91,1.28)	0.372811	0.968491	229	691	1.08 (0.87,1.35)	0.471619	0.999988	711	711	0.98 (0.84,1.14)	0.762161	0.999902	422	711	0.94 (0.78,1.12)	0.47466	0.982367	289	711	1.03 (0.84,1.27)	0.74412	0.999842
SELENOK	rs2083127	Dominant (GA + AA vs. GG)	1412	1402	1.05 (0.90,1.24)	0.539377	0.975177	894	1402	1.01 (0.84,1.22)	0.899591	0.998708	518	1402	1.12 (0.90,1.41)	0.30583	0.989444	701	691	1.18 (0.94,1.48)	0.164153	0.909014	472	691	1.14 (0.89,1.47)	0.303768	0.949385	229	691	1.23 (0.88,1.72)	0.227775	0.946722	711	711	0.94 (0.74,1.18)	0.573048	0.988851	422	711	0.87 (0.67,1.14)	0.317427	0.962335	289	711	1.05 (0.77,1.42)	0.775804	0.999842
SELENOK	rs2083127	Recessive (AA vs. GG + GA)	1412	1402	1.02 (0.85,1.24)	0.820019	0.997345	894	1402	1.02 (0.82,1.27)	0.835075	0.993689	518	1402	1.01 (0.78,1.32)	0.918609	0.998844	701	691	1.03 (0.78,1.35)	0.837891	0.999899	472	691	1.06 (0.78,1.43)	0.70577	0.99994	229	691	0.97 (0.65,1.44)	0.873927	0.999988	711	711	1.02 (0.78,1.33)	0.89804	0.999902	422	711	0.99 (0.72,1.35)	0.931371	0.999774	289	711	1.04 (0.73,1.49)	0.81114	0.999842
SELENOK	rs34310576	CC	1273	1288	1.00 (ref)	0.907168	0.999932	806	1288	1.00 (ref)	0.874826	0.996883	467	1288	1.00 (ref)	0.997579	0.999187	628	637	1.00 (ref)	0.711832	0.990066	420	637	1.00 (ref)	0.659229	0.99994	208	637	1.00 (ref)	0.898046	0.999988	645	651	1.00 (ref)	0.974791	0.999902	386	651	1.00 (ref)	0.768211	0.999774	259	651	1.00 (ref)	0.999274	0.999842
SELENOK	rs34310576	CA	131	125	1.06 ( 8.200000e-01, 1.370000e+00)			86	125	1.08 ( 8.100000e-01, 1.440000e+00)			45	125	1.01 (0.71,1.45)			70	61	1.17 ( 8.10000e-01, 1.68000e+00)			49	61	1.21 ( 8.100000e-01, 1.800000e+00)			21	61	1.04 (0.61,1.77)			61	64	0.96 (0.66,1.39)			37	64	0.94 (0.61,1.44)			24	64	1.00 (0.61,1.64)
SELENOK	rs34310576	AA	3	0	294022.96 ( 0.000000e+00,9.741216e+164)			1	0	487541.68 ( 0.000000e+00,1.289522e+282)			2	0	5110827.92 (0.00, Inf)			1	0	315656.69 ( 0.00000e+00,8.35035e+281)			1	0	580903.27 ( 0.000000e+00,1.536918e+282)			0	0	- (-,-)			2	0	786740.75 (0.00, Inf)			0	0	- (-,-)			2	0	1708775.78 (0.00, Inf)
SELENOK	rs34310576	Additive*	1407	1413	1.11 (0.86,1.43)	0.426673	0.953134	893	1413	1.11 (0.83,1.47)	0.49319	0.982431	514	1413	1.10 (0.78,1.56)	0.583774	0.998844	699	698	1.20 (0.84,1.72)	0.325944	0.9361	470	698	1.26 (0.85,1.87)	0.25317	0.929981	229	698	1.04 (0.61,1.77)	0.898046	0.999988	708	715	1.03 (0.72,1.47)	0.891633	0.999902	423	715	0.94 (0.61,1.44)	0.768211	0.999774	285	715	1.16 (0.73,1.84)	0.528045	0.999842
SELENOK	rs34310576	Dominant (CA + AA vs. CC)	1407	1413	1.08 (0.84,1.40)	0.540574	0.975177	893	1413	1.09 (0.82,1.46)	0.549853	0.983839	514	1413	1.06 (0.74,1.51)	0.762692	0.998844	699	698	1.18 (0.82,1.70)	0.367877	0.946169	470	698	1.23 (0.83,1.84)	0.305014	0.949385	229	698	1.04 (0.61,1.77)	0.898046	0.999988	708	715	0.99 (0.69,1.43)	0.962163	0.999902	423	715	0.94 (0.61,1.44)	0.768211	0.999774	285	715	1.08 (0.67,1.76)	0.753352	0.999842
SELENOK	rs34310576	Recessive (AA vs. CC + CA)	1407	1413	292378.98 ( 0.000000e+00,9.719179e+164)	0.946456	0.999932	893	1413	484003.82 ( 0.000000e+00,1.280164e+282)	0.967847	0.998708	514	1413	5106151.33 (0.00, Inf)	0.980175	0.998844	699	698	308674.89 ( 0.000000e+00,8.165634e+281)	0.968952	0.999899	470	698	568733.91 ( 0.000000e+00,1.504718e+282)	0.967451	0.99994			- (-,-)	-		708	715	789048.94 (0.00, Inf)	0.971384	0.999902			- (-,-)	-		285	715	1708888.50 (0.00, Inf)	0.969758	0.999842
SELENOK	rs4687758	GG	678	657	1.00 (ref)	0.67073	0.987845	439	657	1.00 (ref)	0.152836	0.897377	239	657	1.00 (ref)	0.496599	0.998844	342	333	1.00 (ref)	0.933523	0.999899	234	333	1.00 (ref)	0.797487	0.99994	108	333	1.00 (ref)	0.826759	0.999988	336	324	1.00 (ref)	0.521345	0.988851	205	324	1.00 (ref)	0.0695989	0.955119	131	324	1.00 (ref)	0.536653	0.999842
SELENOK	rs4687758	GA	588	609	0.94 (0.80,1.10)			353	609	0.87 (0.73,1.04)			235	609	1.05 (0.85,1.30)			290	292	0.97 (0.77,1.21)			189	292	0.92 (0.71,1.18)			101	292	1.06 (0.76,1.46)			298	317	0.91 (0.73,1.13)			164	317	0.81 (0.62,1.05)			134	317	1.06 (0.79,1.41)
SELENOK	rs4687758	AA	136	130	1.02 (0.78,1.32)			96	130	1.11 (0.83,1.50)			40	130	0.83 (0.56,1.23)			63	65	0.94 (0.64,1.38)			44	65	0.98 (0.64,1.50)			19	65	0.89 (0.50,1.56)			73	65	1.09 (0.75,1.58)			52	65	1.27 (0.84,1.92)			21	65	0.78 (0.45,1.33)
SELENOK	rs4687758	Additive*	1402	1396	0.98 (0.87,1.10)	0.725926	0.992048	888	1396	0.98 (0.86,1.12)	0.801047	0.993689	514	1396	0.97 (0.83,1.14)	0.701955	0.998844	695	690	0.97 (0.82,1.14)	0.710807	0.990066	467	690	0.96 (0.80,1.16)	0.684446	0.99994	228	690	0.99 (0.78,1.25)	0.905756	0.999988	707	706	0.99 (0.84,1.16)	0.900811	0.999902	421	706	1.01 (0.84,1.21)	0.954582	0.999774	286	706	0.95 (0.77,1.19)	0.668121	0.999842
SELENOK	rs4687758	Dominant (GA + AA vs. GG)	1402	1396	0.95 (0.82,1.10)	0.503577	0.965996	888	1396	0.91 (0.77,1.08)	0.291121	0.945704	514	1396	1.01 (0.82,1.25)	0.896641	0.998844	695	690	0.96 (0.78,1.19)	0.733836	0.990066	467	690	0.93 (0.73,1.18)	0.551263	0.99472	228	690	1.02 (0.75,1.39)	0.880382	0.999988	707	706	0.94 (0.76,1.16)	0.547406	0.988851	421	706	0.89 (0.69,1.13)	0.339135	0.967711	286	706	1.01 (0.76,1.33)	0.960952	0.999842
SELENOK	rs4687758	Recessive (AA vs. GG + GA)	1402	1396	1.05 (0.81,1.35)	0.719054	0.991118	888	1396	1.19 (0.90,1.58)	0.225942	0.923716	514	1396	0.81 (0.56,1.18)	0.277206	0.989444	695	690	0.96 (0.66,1.38)	0.806142	0.999486	467	690	1.02 (0.68,1.54)	0.911491	0.99994	228	690	0.87 (0.50,1.49)	0.601054	0.999988	707	706	1.14 (0.80,1.63)	0.460157	0.985577	421	706	1.40 (0.95,2.08)	0.0919676	0.955119	286	706	0.76 (0.45,1.27)	0.291592	0.999842
SELENOM	rs1004243	GG	453	469	1.00 (ref)	0.769886	0.994047	295	469	1.00 (ref)	0.889419	0.998599	158	469	1.00 (ref)	0.317159	0.989444	222	210	1.00 (ref)	0.260208	0.925197	154	210	1.00 (ref)	0.116878	0.929981	68	210	1.00 (ref)	0.824885	0.999988	231	259	1.00 (ref)	0.20588	0.937992	141	259	1.00 (ref)	0.342802	0.968341	90	259	1.00 (ref)	0.190014	0.999842
SELENOM	rs1004243	GA	685	667	1.06 (0.90,1.26)			428	667	1.00 (0.83,1.22)			257	667	1.19 (0.94,1.51)			353	336	0.99 (0.77,1.26)			237	336	0.96 (0.73,1.26)			116	336	1.10 (0.77,1.58)			332	331	1.13 (0.89,1.43)			191	331	1.04 (0.79,1.37)			141	331	1.29 (0.94,1.78)
SELENOM	rs1004243	AA	269	272	1.03 (0.83,1.27)			168	272	0.95 (0.74,1.21)			101	272	1.18 (0.87,1.58)			124	147	0.79 (0.58,1.08)			78	147	0.71 (0.50,1.00)			46	147	1.00 (0.64,1.56)			145	125	1.31 (0.97,1.77)			90	125	1.28 (0.91,1.81)			55	125	1.37 (0.91,2.07)
SELENOM	rs1004243	Additive*	1407	1408	1.02 (0.92,1.13)	0.729704	0.992048	891	1408	0.98 (0.87,1.10)	0.729805	0.993689	516	1408	1.10 (0.95,1.27)	0.216356	0.978117	699	693	0.90 (0.77,1.05)	0.175959	0.912908	469	693	0.86 (0.72,1.02)	0.0736474	0.929981	230	693	1.01 (0.81,1.25)	0.93777	0.999988	708	715	1.14 (0.99,1.32)	0.0761865	0.917638	422	715	1.12 (0.94,1.33)	0.190765	0.955119	286	715	1.19 (0.97,1.45)	0.0882718	0.999842
SELENOM	rs1004243	Dominant (GA + AA vs. GG)	1407	1408	1.05 (0.90,1.23)	0.529892	0.974131	891	1408	0.99 (0.83,1.19)	0.907309	0.998708	516	1408	1.19 (0.95,1.48)	0.130386	0.96719	699	693	0.93 (0.74,1.17)	0.521049	0.978095	469	693	0.88 (0.68,1.14)	0.343367	0.967897	230	693	1.07 (0.76,1.50)	0.688836	0.999988	708	715	1.18 (0.94,1.47)	0.146623	0.931579	422	715	1.11 (0.86,1.43)	0.432347	0.975074	286	715	1.31 (0.98,1.77)	0.0726698	0.999842
SELENOM	rs1004243	Recessive (AA vs. GG + GA)	1407	1408	0.99 (0.82,1.19)	0.899211	0.997865	891	1408	0.95 (0.76,1.18)	0.630085	0.990101	516	1408	1.06 (0.82,1.37)	0.677896	0.998844	699	693	0.80 (0.61,1.05)	0.101632	0.909014	469	693	0.72 (0.53,0.99)	0.040239	0.929981	230	693	0.94 (0.64,1.38)	0.754062	0.999988	708	715	1.22 (0.93,1.60)	0.143132	0.931579	422	715	1.25 (0.92,1.70)	0.152425	0.955119	286	715	1.18 (0.82,1.69)	0.367824	0.999842
SELENOM	rs11705137	AA	367	346	1.00 (ref)	0.0242614	0.753499	249	346	1.00 (ref)	0.00655229	0.630876	118	346	1.00 (ref)	0.213103	0.975719	179	163	1.00 (ref)	0.00400403	0.641472	131	163	1.00 (ref)	0.00474309	0.845789	48	163	1.00 (ref)	0.0644679	0.88112	188	183	1.00 (ref)	0.671175	0.999902	118	183	1.00 (ref)	0.267655	0.959616	70	183	1.00 (ref)	0.925561	0.999842
SELENOM	rs11705137	AG	631	648	0.91 (0.75,1.09)			378	648	0.80 (0.65,0.99)			253	648	1.14 (0.88,1.47)			320	313	0.92 (0.70,1.20)			205	313	0.82 (0.61,1.11)			115	313	1.25 (0.83,1.86)			311	335	0.89 (0.69,1.15)			173	335	0.78 (0.58,1.05)			138	335	1.07 (0.76,1.51)
SELENOM	rs11705137	GG	288	359	0.74 (0.60,0.92)			180	359	0.68 (0.53,0.86)			108	359	0.90 (0.67,1.23)			135	197	0.62 (0.45,0.84)			89	197	0.57 (0.40,0.80)			46	197	0.78 (0.49,1.25)			153	162	0.90 (0.67,1.23)			91	162	0.83 (0.59,1.18)			62	162	1.03 (0.68,1.55)
SELENOM	rs11705137	Additive*	1286	1353	0.86 (0.78,0.96)	0.00785317	0.683536	807	1353	0.82 (0.73,0.93)	0.00161726	0.432289	479	1353	0.95 (0.82,1.11)	0.52971	0.998844	634	673	0.79 (0.67,0.92)	0.00243959	0.566966	425	673	0.75 (0.63,0.90)	0.00132501	0.636445	209	673	0.88 (0.70,1.10)	0.269698	0.964649	652	680	0.95 (0.81,1.10)	0.49031	0.987455	382	680	0.90 (0.76,1.08)	0.267128	0.959616	270	680	1.02 (0.83,1.25)	0.870168	0.999842
SELENOM	rs11705137	Dominant (AG + GG vs. AA)	1286	1353	0.85 (0.71,1.01)	0.0641653	0.814666	807	1353	0.76 (0.62,0.92)	0.00503386	0.592412	479	1353	1.06 (0.83,1.35)	0.663485	0.998844	634	673	0.80 (0.63,1.03)	0.0879118	0.909014	425	673	0.72 (0.55,0.95)	0.0220179	0.929981	209	673	1.07 (0.73,1.57)	0.732881	0.999988	652	680	0.90 (0.70,1.14)	0.374157	0.967496	382	680	0.80 (0.60,1.06)	0.114058	0.955119	270	680	1.06 (0.76,1.46)	0.736217	0.999842
SELENOM	rs11705137	Recessive (GG vs. AA + AG)	1286	1353	0.79 (0.66,0.95)	0.0118226	0.710119	807	1353	0.78 (0.63,0.96)	0.0173885	0.756487	479	1353	0.83 (0.65,1.07)	0.143666	0.970806	634	673	0.65 (0.51,0.84)	0.00109593	0.420862	425	673	0.64 (0.48,0.86)	0.00266909	0.776154	209	673	0.67 (0.46,0.98)	0.0386562	0.872597	652	680	0.97 (0.75,1.26)	0.824205	0.999902	382	680	0.97 (0.72,1.31)	0.839726	0.999774	270	680	0.99 (0.70,1.39)	0.935234	0.999842
SELENOO	rs2272845	GG	766	767	1.00 (ref)	0.259255	0.911963	478	767	1.00 (ref)	0.206289	0.915393	288	767	1.00 (ref)	0.475129	0.998844	374	386	1.00 (ref)	0.496034	0.973061	249	386	1.00 (ref)	0.386048	0.973292	125	386	1.00 (ref)	0.872061	0.999988	392	381	1.00 (ref)	0.234767	0.937992	229	381	1.00 (ref)	0.290619	0.960035	163	381	1.00 (ref)	0.379317	0.999842
SELENOO	rs2272845	GC	341	384	0.89 (0.74,1.06)			214	384	0.91 (0.74,1.12)			127	384	0.86 (0.67,1.10)			175	185	0.98 (0.76,1.27)			117	185	1.02 (0.76,1.35)			58	185	0.94 (0.65,1.36)			166	199	0.81 (0.62,1.04)			97	199	0.82 (0.60,1.10)			69	199	0.79 (0.56,1.11)
SELENOO	rs2272845	CC	57	73	0.80 (0.55,1.15)			32	73	0.69 (0.45,1.07)			25	73	0.92 (0.57,1.49)			28	39	0.73 (0.44,1.23)			18	39	0.67 (0.37,1.21)			10	39	0.85 (0.40,1.77)			29	34	0.85 (0.50,1.43)			14	34	0.71 (0.37,1.36)			15	34	1.04 (0.54,2.01)
SELENOO	rs2272845	Additive*	1164	1224	0.89 (0.78,1.02)	0.100432	0.832655	724	1224	0.87 (0.74,1.02)	0.0925091	0.869629	440	1224	0.91 (0.75,1.10)	0.313244	0.989444	577	610	0.92 (0.76,1.11)	0.382338	0.951891	384	610	0.91 (0.73,1.13)	0.408272	0.976031	193	610	0.93 (0.70,1.23)	0.604142	0.999988	587	614	0.86 (0.70,1.05)	0.13079	0.931579	340	614	0.83 (0.65,1.05)	0.118046	0.955119	247	614	0.90 (0.69,1.17)	0.420688	0.999842
SELENOO	rs2272845	Dominant (GC + CC vs. GG)	1164	1224	0.87 (0.74,1.04)	0.123051	0.850398	724	1224	0.87 (0.72,1.06)	0.174978	0.908286	440	1224	0.87 (0.69,1.10)	0.233515	0.984668	577	610	0.94 (0.74,1.19)	0.603499	0.982642	384	610	0.95 (0.72,1.25)	0.717296	0.99994	193	610	0.92 (0.65,1.31)	0.648763	0.999988	587	614	0.81 (0.64,1.03)	0.0905606	0.924286	340	614	0.80 (0.60,1.07)	0.128556	0.955119	247	614	0.83 (0.60,1.14)	0.243585	0.999842
SELENOO	rs2272845	Recessive (CC vs. GG + GC)	1164	1224	0.83 (0.58,1.19)	0.302252	0.931501	724	1224	0.72 (0.46,1.10)	0.128001	0.871812	440	1224	0.97 (0.60,1.56)	0.891378	0.998844	577	610	0.74 (0.44,1.22)	0.239654	0.923285	384	610	0.66 (0.37,1.19)	0.169013	0.929981	193	610	0.86 (0.41,1.80)	0.693432	0.999988	587	614	0.91 (0.54,1.53)	0.721156	0.999902	340	614	0.76 (0.40,1.45)	0.399183	0.974802	247	614	1.13 (0.59,2.16)	0.721515	0.999842
SELENOO	rs2294402	AA	473	448	1.00 (ref)	0.612062	0.985357	307	448	1.00 (ref)	0.463333	0.976646	166	448	1.00 (ref)	0.292087	0.989444	224	228	1.00 (ref)	0.777215	0.995542	164	228	1.00 (ref)	0.241482	0.929981	60	228	1.00 (ref)	0.0793686	0.88112	249	220	1.00 (ref)	0.140965	0.931579	143	220	1.00 (ref)	0.395232	0.973856	106	220	1.00 (ref)	0.178747	0.999842
SELENOO	rs2294402	AC	687	693	0.94 (0.80,1.11)			419	693	0.89 (0.73,1.07)			268	693	1.05 (0.84,1.33)			345	345	1.02 (0.80,1.30)			212	345	0.86 (0.65,1.12)			133	345	1.45 (1.02,2.08)			342	348	0.87 (0.69,1.10)			207	348	0.91 (0.69,1.19)			135	348	0.81 (0.60,1.11)
SELENOO	rs2294402	CC	231	245	0.90 (0.72,1.12)			156	245	0.94 (0.73,1.21)			75	245	0.83 (0.60,1.14)			119	110	1.12 (0.81,1.55)			87	110	1.12 (0.79,1.60)			32	110	1.05 (0.64,1.72)			112	135	0.73 (0.54,1.00)			69	135	0.78 (0.54,1.12)			43	135	0.69 (0.45,1.05)
SELENOO	rs2294402	Additive*	1391	1386	0.95 (0.85,1.06)	0.324258	0.931501	882	1386	0.96 (0.84,1.08)	0.461622	0.976646	509	1386	0.94 (0.80,1.09)	0.387866	0.990841	688	683	1.05 (0.90,1.23)	0.518927	0.977151	463	683	1.02 (0.86,1.22)	0.786127	0.99994	225	683	1.09 (0.87,1.37)	0.470324	0.999988	703	703	0.86 (0.74,1.00)	0.0483764	0.896763	419	703	0.89 (0.74,1.06)	0.178369	0.955119	284	703	0.83 (0.67,1.01)	0.0645367	0.999842
SELENOO	rs2294402	Dominant (AC + CC vs. AA)	1391	1386	0.93 (0.79,1.09)	0.370367	0.938379	882	1386	0.90 (0.75,1.08)	0.251538	0.93223	509	1386	0.99 (0.80,1.24)	0.955052	0.998844	688	683	1.05 (0.83,1.32)	0.690075	0.989981	463	683	0.92 (0.72,1.19)	0.53516	0.990971	225	683	1.35 (0.96,1.90)	0.0845109	0.891201	703	703	0.83 (0.67,1.04)	0.107158	0.931579	419	703	0.87 (0.67,1.13)	0.301697	0.961331	284	703	0.78 (0.58,1.04)	0.095134	0.999842
SELENOO	rs2294402	Recessive (CC vs. AA + AC)	1391	1386	0.93 (0.76,1.14)	0.49156	0.96144	882	1386	1.01 (0.81,1.26)	0.942544	0.998708	509	1386	0.80 (0.60,1.07)	0.131918	0.97076	688	683	1.11 (0.83,1.47)	0.494343	0.973061	463	683	1.23 (0.90,1.68)	0.202867	0.929981	225	683	0.82 (0.53,1.27)	0.385131	0.993582	703	703	0.80 (0.60,1.05)	0.107544	0.931579	419	703	0.82 (0.60,1.14)	0.240499	0.957266	284	703	0.77 (0.53,1.13)	0.188083	0.999842
SELENOO	rs5771107	TT	1057	1015	1.00 (ref)	0.203079	0.88177	673	1015	1.00 (ref)	0.109919	0.869629	384	1015	1.00 (ref)	0.166293	0.970806	514	500	1.00 (ref)	0.525374	0.978486	346	500	1.00 (ref)	0.441459	0.97962	168	500	1.00 (ref)	0.92118	0.999988	543	515	1.00 (ref)	0.0627828	0.896763	327	515	1.00 (ref)	0.147083	0.955119	216	515	1.00 (ref)	0.0183139	0.999842
SELENOO	rs5771107	TA	322	361	0.85 (0.72,1.02)			206	361	0.85 (0.70,1.04)			116	361	0.85 (0.66,1.08)			171	173	0.95 (0.75,1.22)			115	173	0.95 (0.72,1.26)			56	173	0.95 (0.67,1.36)			151	188	0.76 (0.59,0.97)			91	188	0.76 (0.57,1.02)			60	188	0.74 (0.53,1.04)
SELENOO	rs5771107	AA	35	36	0.92 (0.57,1.48)			16	36	0.63 (0.34,1.15)			19	36	1.42 (0.80,2.53)			16	22	0.69 (0.35,1.34)			10	22	0.61 (0.28,1.32)			6	22	0.86 (0.33,2.19)			19	14	1.29 (0.63,2.61)			6	14	0.65 (0.25,1.73)			13	14	2.29 (1.04,5.05)
SELENOO	rs5771107	Additive*	1414	1412	0.89 (0.77,1.03)	0.111826	0.845835	895	1412	0.83 (0.70,0.99)	0.038402	0.856477	519	1412	0.96 (0.79,1.18)	0.716399	0.998844	701	695	0.91 (0.74,1.12)	0.369178	0.946263	471	695	0.89 (0.71,1.12)	0.330551	0.960671	230	695	0.94 (0.70,1.27)	0.693182	0.999988	713	717	0.86 (0.70,1.06)	0.168593	0.931579	424	717	0.77 (0.60,1.00)	0.0519265	0.955119	289	717	0.97 (0.74,1.28)	0.852703	0.999842
SELENOO	rs5771107	Dominant (TA + AA vs. TT)	1414	1412	0.86 (0.73,1.02)	0.0783414	0.819248	895	1412	0.83 (0.68,1.01)	0.0610205	0.869629	519	1412	0.90 (0.71,1.13)	0.356624	0.989444	701	695	0.93 (0.73,1.17)	0.521276	0.978254	471	695	0.91 (0.70,1.19)	0.504353	0.98711	230	695	0.94 (0.67,1.33)	0.729249	0.999988	713	717	0.80 (0.63,1.01)	0.0608709	0.896763	424	717	0.76 (0.57,1.00)	0.0529227	0.955119	289	717	0.84 (0.61,1.16)	0.294157	0.999842
SELENOO	rs5771107	Recessive (AA vs. TT + TA)	1414	1412	0.96 (0.60,1.54)	0.865157	0.997345	895	1412	0.65 (0.36,1.19)	0.165714	0.903	519	1412	1.48 (0.83,2.63)	0.181679	0.970806	701	695	0.70 (0.36,1.35)	0.283056	0.926813	471	695	0.62 (0.29,1.33)	0.218224	0.929981	230	695	0.87 (0.34,2.21)	0.76518	0.999988	713	717	1.38 (0.68,2.79)	0.370001	0.965861	424	717	0.70 (0.26,1.86)	0.475615	0.982367	289	717	2.46 (1.12,5.40)	0.0251246	0.999842
SELENOO	rs5771237	GG	438	483	1.00 (ref)	0.158018	0.865908	287	483	1.00 (ref)	0.219878	0.922061	151	483	1.00 (ref)	0.057766	0.897621	230	225	1.00 (ref)	0.950413	0.999899	162	225	1.00 (ref)	0.28166	0.946773	68	225	1.00 (ref)	0.0689253	0.88112	208	258	1.00 (ref)	0.013954	0.812636	125	258	1.00 (ref)	0.0558525	0.955119	83	258	1.00 (ref)	0.0793287	0.999842
SELENOO	rs5771237	GC	698	673	1.14 (0.96,1.35)			426	673	1.06 (0.88,1.29)			272	673	1.33 (1.05,1.68)			343	347	0.96 (0.76,1.22)			214	347	0.85 (0.65,1.11)			129	347	1.30 (0.92,1.84)			355	326	1.35 (1.07,1.72)			212	326	1.35 (1.02,1.78)			143	326	1.35 (0.98,1.86)
SELENOO	rs5771237	CC	264	239	1.21 (0.97,1.51)			176	239	1.24 (0.97,1.59)			88	239	1.15 (0.85,1.57)			123	121	0.98 (0.72,1.34)			94	121	1.08 (0.76,1.52)			29	121	0.79 (0.48,1.30)			141	118	1.48 (1.09,2.01)			82	118	1.43 (1.00,2.05)			59	118	1.52 (1.01,2.27)
SELENOO	rs5771237	Additive*	1400	1395	1.11 (0.99,1.23)	0.0620904	0.809779	889	1395	1.11 (0.98,1.25)	0.0983329	0.869629	511	1395	1.11 (0.96,1.28)	0.172195	0.970806	696	693	0.99 (0.85,1.15)	0.851978	0.999899	470	693	1.01 (0.85,1.19)	0.922453	0.99994	226	693	0.96 (0.77,1.20)	0.718595	0.999988	704	702	1.24 (1.06,1.44)	0.00581878	0.727946	419	702	1.22 (1.02,1.45)	0.0266943	0.955119	285	702	1.24 (1.02,1.52)	0.0297119	0.999842
SELENOO	rs5771237	Dominant (GC + CC vs. GG)	1400	1395	1.16 (0.99,1.36)	0.0670165	0.817503	889	1395	1.11 (0.93,1.33)	0.256639	0.93223	511	1395	1.28 (1.03,1.60)	0.0293464	0.896724	696	693	0.97 (0.77,1.21)	0.768787	0.994132	470	693	0.91 (0.71,1.17)	0.457647	0.982998	226	693	1.16 (0.83,1.62)	0.378395	0.991669	704	702	1.39 (1.11,1.74)	0.00424662	0.725179	419	702	1.37 (1.06,1.78)	0.0174342	0.933496	285	702	1.40 (1.03,1.89)	0.0301647	0.999842
SELENOO	rs5771237	Recessive (CC vs. GG + GC)	1400	1395	1.12 (0.92,1.36)	0.250814	0.906162	889	1395	1.20 (0.96,1.49)	0.104055	0.869629	511	1395	0.97 (0.74,1.28)	0.831306	0.998844	696	693	1.00 (0.76,1.33)	0.981628	0.999899	470	693	1.18 (0.87,1.60)	0.280945	0.946773	226	693	0.67 (0.43,1.05)	0.0783914	0.88112	704	702	1.24 (0.94,1.62)	0.125921	0.931579	419	702	1.20 (0.87,1.64)	0.261588	0.957825	285	702	1.27 (0.89,1.80)	0.18972	0.999842
SELENOO	rs5771242	GG	796	799	1.00 (ref)	0.828266	0.997345	499	799	1.00 (ref)	0.696056	0.993689	297	799	1.00 (ref)	0.990805	0.998844	400	390	1.00 (ref)	0.824606	0.999486	272	390	1.00 (ref)	0.569628	0.996717	128	390	1.00 (ref)	0.872657	0.999988	396	409	1.00 (ref)	0.741062	0.999902	227	409	1.00 (ref)	0.595414	0.998974	169	409	1.00 (ref)	0.859971	0.999842
SELENOO	rs5771242	GA	491	495	1.00 (0.85,1.17)			312	495	1.00 (0.84,1.20)			179	495	0.99 (0.79,1.23)			248	257	0.93 (0.75,1.17)			162	257	0.89 (0.69,1.15)			86	257	1.03 (0.75,1.42)			243	238	1.06 (0.84,1.33)			150	238	1.12 (0.86,1.46)			93	238	0.95 (0.70,1.29)
SELENOO	rs5771242	AA	96	88	1.10 (0.81,1.49)			63	88	1.16 (0.82,1.64)			33	88	0.99 (0.64,1.51)			39	37	1.02 (0.64,1.64)			29	37	1.12 (0.67,1.87)			10	37	0.84 (0.40,1.76)			57	51	1.15 (0.77,1.73)			34	51	1.19 (0.75,1.90)			23	51	1.11 (0.65,1.89)
SELENOO	rs5771242	Additive*	1383	1382	1.02 (0.91,1.15)	0.716588	0.991118	874	1382	1.04 (0.91,1.19)	0.564408	0.983839	509	1382	0.99 (0.84,1.17)	0.90278	0.998844	687	684	0.97 (0.81,1.16)	0.739309	0.990066	463	684	0.97 (0.79,1.18)	0.753337	0.99994	224	684	0.98 (0.76,1.27)	0.880512	0.999988	696	698	1.07 (0.90,1.26)	0.443905	0.983583	411	698	1.10 (0.91,1.34)	0.315554	0.962335	285	698	1.01 (0.81,1.26)	0.933434	0.999842
SELENOO	rs5771242	Dominant (GA + AA vs. GG)	1383	1382	1.01 (0.87,1.18)	0.883235	0.997345	874	1382	1.03 (0.86,1.22)	0.769352	0.993689	509	1382	0.99 (0.80,1.21)	0.892111	0.998844	687	684	0.95 (0.76,1.17)	0.616454	0.984221	463	684	0.92 (0.72,1.17)	0.506086	0.987275	224	684	1.01 (0.74,1.37)	0.969272	0.999988	696	698	1.07 (0.87,1.33)	0.510851	0.988851	411	698	1.13 (0.88,1.46)	0.322361	0.962335	285	698	0.98 (0.74,1.30)	0.891469	0.999842
SELENOO	rs5771242	Recessive (AA vs. GG + GA)	1383	1382	1.10 (0.81,1.48)	0.540532	0.975177	874	1382	1.16 (0.83,1.63)	0.39487	0.966547	509	1382	0.99 (0.65,1.51)	0.973134	0.998844	687	684	1.05 (0.66,1.67)	0.835856	0.999899	463	684	1.17 (0.70,1.94)	0.554217	0.994799	224	684	0.83 (0.40,1.72)	0.624584	0.999988	696	698	1.13 (0.76,1.68)	0.543368	0.988851	411	698	1.14 (0.72,1.80)	0.57816	0.996458	285	698	1.13 (0.67,1.90)	0.649671	0.999842
SELENOO	rs732710	GG	932	900	1.00 (ref)	0.328283	0.931501	587	900	1.00 (ref)	0.36601	0.962683	345	900	1.00 (ref)	0.554663	0.998844	451	446	1.00 (ref)	0.345493	0.941368	302	446	1.00 (ref)	0.422714	0.977846	149	446	1.00 (ref)	0.564994	0.999988	481	454	1.00 (ref)	0.252458	0.941968	285	454	1.00 (ref)	0.469887	0.982367	196	454	1.00 (ref)	0.298878	0.999842
SELENOO	rs732710	GA	428	449	0.92 (0.78,1.08)			275	449	0.93 (0.77,1.12)			153	449	0.90 (0.72,1.13)			226	218	1.02 (0.81,1.29)			152	218	1.03 (0.79,1.33)			74	218	1.04 (0.75,1.44)			202	231	0.82 (0.65,1.04)			123	231	0.85 (0.65,1.12)			79	231	0.79 (0.58,1.08)
SELENOO	rs732710	AA	45	55	0.78 (0.52,1.17)			28	55	0.73 (0.46,1.18)			17	55	0.82 (0.46,1.44)			21	30	0.66 (0.37,1.18)			15	30	0.66 (0.34,1.26)			6	30	0.62 (0.25,1.56)			24	25	0.91 (0.51,1.63)			13	25	0.81 (0.40,1.64)			11	25	1.08 (0.51,2.30)
SELENOO	rs732710	Additive*	1405	1404	0.90 (0.79,1.04)	0.1448	0.857254	890	1404	0.90 (0.77,1.05)	0.192624	0.915039	515	1404	0.90 (0.75,1.09)	0.277767	0.989444	698	694	0.94 (0.78,1.14)	0.526399	0.979326	469	694	0.94 (0.76,1.16)	0.564771	0.996717	229	694	0.94 (0.71,1.24)	0.674934	0.999988	707	710	0.87 (0.72,1.05)	0.150691	0.931579	421	710	0.87 (0.69,1.09)	0.230316	0.955119	286	710	0.87 (0.67,1.13)	0.305773	0.999842
SELENOO	rs732710	Dominant (GA + AA vs. GG)	1405	1404	0.90 (0.77,1.06)	0.202288	0.88177	890	1404	0.91 (0.76,1.09)	0.294678	0.94588	515	1404	0.89 (0.72,1.11)	0.300603	0.989444	698	694	0.98 (0.79,1.23)	0.866524	0.999899	469	694	0.98 (0.76,1.26)	0.8808	0.99994	229	694	0.99 (0.72,1.36)	0.944786	0.999988	707	710	0.83 (0.66,1.04)	0.10356	0.931579	421	710	0.85 (0.65,1.10)	0.221675	0.955119	286	710	0.81 (0.60,1.10)	0.178109	0.999842
SELENOO	rs732710	Recessive (AA vs. GG + GA)	1405	1404	0.80 (0.53,1.20)	0.282348	0.922459	890	1404	0.75 (0.47,1.20)	0.233087	0.925219	515	1404	0.85 (0.48,1.49)	0.560947	0.998844	698	694	0.65 (0.37,1.16)	0.149072	0.909014	469	694	0.65 (0.34,1.25)	0.194862	0.929981	229	694	0.62 (0.25,1.53)	0.294855	0.969211	707	710	0.97 (0.54,1.73)	0.920473	0.999902	421	710	0.86 (0.43,1.72)	0.671151	0.999774	286	710	1.17 (0.56,2.48)	0.673319	0.999842
SELENOO	rs735119	CC	733	770	1.00 (ref)	0.376763	0.939676	458	770	1.00 (ref)	0.381908	0.962683	275	770	1.00 (ref)	0.465705	0.998489	372	382	1.00 (ref)	0.59576	0.980514	253	382	1.00 (ref)	0.817327	0.99994	119	382	1.00 (ref)	0.448833	0.999988	361	388	1.00 (ref)	0.444391	0.983583	205	388	1.00 (ref)	0.161662	0.955119	156	388	1.00 (ref)	0.843135	0.999842
SELENOO	rs735119	CA	543	515	1.10 (0.94,1.29)			350	515	1.14 (0.95,1.36)			193	515	1.06 (0.85,1.32)			265	257	1.05 (0.84,1.32)			175	257	1.02 (0.79,1.31)			90	257	1.14 (0.83,1.58)			278	258	1.16 (0.92,1.45)			175	258	1.28 (0.99,1.66)			103	258	0.98 (0.72,1.32)
SELENOO	rs735119	AA	93	103	0.94 (0.70,1.27)			63	103	1.03 (0.74,1.45)			30	103	0.80 (0.52,1.24)			41	50	0.83 (0.54,1.29)			29	50	0.86 (0.53,1.41)			12	50	0.76 (0.39,1.49)			52	53	1.05 (0.70,1.58)			34	53	1.21 (0.76,1.92)			18	53	0.84 (0.48,1.50)
SELENOO	rs735119	Additive*	1369	1388	1.03 (0.92,1.16)	0.612005	0.985357	871	1388	1.07 (0.93,1.22)	0.334965	0.955108	498	1388	0.97 (0.82,1.15)	0.738887	0.998844	678	689	0.98 (0.82,1.16)	0.795241	0.998947	457	689	0.97 (0.80,1.18)	0.754953	0.99994	221	689	1.00 (0.78,1.28)	0.989522	0.999988	691	699	1.08 (0.91,1.28)	0.36293	0.965861	414	699	1.17 (0.97,1.42)	0.103443	0.955119	277	699	0.94 (0.75,1.18)	0.623566	0.999842
SELENOO	rs735119	Dominant (CA + AA vs. CC)	1369	1388	1.08 (0.93,1.25)	0.328963	0.931501	871	1388	1.12 (0.94,1.33)	0.200774	0.915393	498	1388	1.02 (0.83,1.25)	0.873869	0.998844	678	689	1.02 (0.82,1.26)	0.888928	0.999899	457	689	0.99 (0.78,1.26)	0.941313	0.99994	221	689	1.08 (0.79,1.47)	0.630682	0.999988	691	699	1.14 (0.92,1.41)	0.234248	0.937992	414	699	1.27 (0.99,1.62)	0.058488	0.955119	277	699	0.95 (0.72,1.27)	0.743742	0.999842
SELENOO	rs735119	Recessive (AA vs. CC + CA)	1369	1388	0.91 (0.68,1.21)	0.511445	0.967866	871	1388	0.98 (0.71,1.36)	0.906415	0.998708	498	1388	0.79 (0.51,1.20)	0.263951	0.989444	678	689	0.82 (0.53,1.26)	0.357021	0.94559	457	689	0.86 (0.53,1.39)	0.533289	0.990971	221	689	0.72 (0.37,1.39)	0.33284	0.97507	691	699	0.99 (0.66,1.47)	0.947133	0.999902	414	699	1.08 (0.69,1.70)	0.732295	0.999774	277	699	0.85 (0.49,1.49)	0.573866	0.999842
SELENOS	rs12910524	GG	664	687	1.00 (ref)	0.705407	0.989741	415	687	1.00 (ref)	0.518856	0.983839	249	687	1.00 (ref)	0.960741	0.998844	326	341	1.00 (ref)	0.696454	0.989981	221	341	1.00 (ref)	0.75381	0.99994	105	341	1.00 (ref)	0.456813	0.999988	338	346	1.00 (ref)	0.936749	0.999902	194	346	1.00 (ref)	0.595977	0.998974	144	346	1.00 (ref)	0.773822	0.999842
SELENOS	rs12910524	GA	611	594	1.06 (0.91,1.24)			392	594	1.11 (0.92,1.32)			219	594	1.03 (0.83,1.28)			308	295	1.10 (0.88,1.37)			202	295	1.06 (0.82,1.36)			106	295	1.21 (0.88,1.67)			303	299	1.04 (0.83,1.29)			190	299	1.14 (0.88,1.48)			113	299	0.91 (0.68,1.23)
SELENOS	rs12910524	AA	136	131	1.07 (0.82,1.39)			87	131	1.10 (0.82,1.49)			49	131	1.02 (0.71,1.47)			65	62	1.10 (0.75,1.61)			47	62	1.16 (0.76,1.77)			18	62	0.97 (0.54,1.73)			71	69	1.04 (0.72,1.51)			40	69	1.04 (0.67,1.60)			31	69	1.05 (0.65,1.69)
[truncated: 5,146 more rows]
